# Supplementary material for: The DPYSL2 gene connects mTOR and schizophrenia
Source: Transl Psychiatry. 2016 Nov 1;6(11):e933–. doi: 10.1038/tp.2016.204 (PMC5314117; doi:10.1038/tp.2016.204)
Supplement: Supplementary Table 1 [file tp2016204x3.xlsx]

## Sheet: UP-in13DNR
gene_id	gene_short_name	locus	sample_1	sample_2	status	value_1	value_2	log2_fold_change	test_stat	p_value	q_value	significant
XLOC_000053	ATAD3B	1:1406638-1433228	C1	C2	OK	31.6902	21.7572	-0.542545	-1.83086	5e-05	0.00117995	yes
XLOC_000226	KAZN	1:14925199-15478960	C1	C2	OK	9.77595	5.97124	-0.711208	-2.04462	5e-05	0.00117995	yes
XLOC_000235	DDI2,RSC1A1	1:15936239-15995544	C1	C2	OK	14.4329	8.56179	-0.753378	-2.31787	5e-05	0.00117995	yes
XLOC_000361	TCEB3	1:24069644-24104783	C1	C2	OK	30.1888	20.4175	-0.56421	-1.87568	5e-05	0.00117995	yes
XLOC_000610	ZMPSTE24	1:40723778-40759856	C1	C2	OK	43.819	30.3541	-0.529665	-1.96666	5e-05	0.00117995	yes
XLOC_000652	CDC20	1:43824625-43828874	C1	C2	OK	122.87	87.24	-0.494073	-1.90371	5e-05	0.00117995	yes
XLOC_000662	DPH2	1:44435649-44439041	C1	C2	OK	49.3975	28.1899	-0.809259	-2.42822	5e-05	0.00117995	yes
XLOC_001185	PRPF38B	1:109233254-109245476	C1	C2	OK	45.9664	30.6435	-0.584999	-1.87278	5e-05	0.00117995	yes
XLOC_001305	WDR3	1:118472342-118727846	C1	C2	OK	55.8258	36.0451	-0.631127	-2.19327	5e-05	0.00117995	yes
XLOC_001753	UHMK1	1:162467040-162499419	C1	C2	OK	17.5181	11.0939	-0.659088	-2.45085	5e-05	0.00117995	yes
XLOC_001857	PRRC2C	1:171454545-171562650	C1	C2	OK	56.9256	38.8428	-0.551432	-1.26692	5e-05	0.00117995	yes
XLOC_002333	ADCK3,PSEN2	1:227057884-227175246	C1	C2	OK	94.8845	67.4091	-0.493229	-1.83679	5e-05	0.00117995	yes
XLOC_002373	URB2	1:229728857-229805865	C1	C2	OK	23.0795	12.2475	-0.914128	-2.01058	5e-05	0.00117995	yes
XLOC_002408	COA6	1:234507931-234519795	C1	C2	OK	83.7773	55.7349	-0.587978	-1.95737	5e-05	0.00117995	yes
XLOC_002441	MTR	1:236958556-237068831	C1	C2	OK	22.6643	15.8941	-0.511935	-1.75459	5e-05	0.00117995	yes
XLOC_002623	AURKAIP1	1:1309104-1310875	C1	C2	OK	180.761	128.207	-0.495609	-1.94092	5e-05	0.00117995	yes
XLOC_002742	SRM	1:11114640-11120081	C1	C2	OK	180.249	126.539	-0.510406	-1.96865	5e-05	0.00117995	yes
XLOC_002851	ALDH4A1,IFFO2,RP13-279N23.2,TAS1R2	1:19166092-19283180	C1	C2	OK	8.97971	5.61163	-0.678249	-1.78437	5e-05	0.00117995	yes
XLOC_003017	SRSF4	1:29474254-29508499	C1	C2	OK	82.2964	54.8929	-0.58421	-1.48875	5e-05	0.00117995	yes
XLOC_003098	CLSPN	1:36185397-36235586	C1	C2	OK	13.7096	9.20614	-0.57452	-1.64687	5e-05	0.00117995	yes
XLOC_003270	STIL	1:47715810-47780353	C1	C2	OK	14.5788	10.0725	-0.533445	-1.78573	5e-05	0.00117995	yes
XLOC_003355	DHCR24	1:55315298-55354523	C1	C2	OK	70.8927	38.7204	-0.872541	-3.22558	5e-05	0.00117995	yes
XLOC_003863	NOTCH2	1:120454175-120612240	C1	C2	OK	24.7971	16.7767	-0.563714	-2.01335	5e-05	0.00117995	yes
XLOC_004004	ANP32E	1:150190716-150208504	C1	C2	OK	82.788	58.2846	-0.506308	-1.78784	5e-05	0.00117995	yes
XLOC_004820	ITPKB	1:226819390-226927024	C1	C2	OK	6.47388	3.62882	-0.83513	-2.49285	5e-05	0.00117995	yes
XLOC_004874	CCSAP	1:229455149-229479041	C1	C2	OK	13.195	8.97144	-0.556582	-1.85011	5e-05	0.00117995	yes
XLOC_004877	NUP133,RP5-1068B5.3	1:229576024-229650019	C1	C2	OK	75.197	51.194	-0.554701	-2.15129	5e-05	0.00117995	yes
XLOC_004922	TARBP1	1:234527058-234614927	C1	C2	OK	41.0864	26.6605	-0.623958	-1.67633	5e-05	0.00117995	yes
XLOC_004952	HEATR1,RP11-385F5.4,RP11-385F5.5	1:236681299-236767947	C1	C2	OK	55.4911	28.7328	-0.949559	-3.04195	5e-05	0.00117995	yes
XLOC_004986	CHML,OPN3	1:241695433-241965435	C1	C2	OK	21.423	12.3657	-0.792815	-2.39404	5e-05	0.00117995	yes
XLOC_005006	ADSS,RP11-518L10.5	1:244515936-244615436	C1	C2	OK	64.748	45.9939	-0.493392	-1.88851	5e-05	0.00117995	yes
XLOC_005274	CELF2	10:11047258-11378674	C1	C2	OK	11.5669	6.42014	-0.849332	-2.16363	5e-05	0.00117995	yes
XLOC_005712	DDX21	10:70715883-70744829	C1	C2	OK	145.93	107.32	-0.443349	-1.6391	5e-05	0.00117995	yes
XLOC_006105	DUSP5	10:112257595-112271302	C1	C2	OK	2.51621	0.779857	-1.68997	-2.40731	5e-05	0.00117995	yes
XLOC_006190	SEC23IP	10:121652222-121702014	C1	C2	OK	29.2916	16.719	-0.808998	-1.94615	5e-05	0.00117995	yes
XLOC_007065	RRP12	10:99116114-99185831	C1	C2	OK	20.139	13.3685	-0.591149	-1.91896	5e-05	0.00117995	yes
XLOC_007589	CTR9	11:10772374-10801290	C1	C2	OK	26.1186	16.5812	-0.655528	-2.06166	5e-05	0.00117995	yes
XLOC_008061	CCDC86	11:60603468-60623444	C1	C2	OK	55.0661	33.6005	-0.71268	-2.76467	5e-05	0.00117995	yes
XLOC_008128	STIP1	11:63950462-63972015	C1	C2	OK	169.15	113.581	-0.574584	-2.16555	5e-05	0.00117995	yes
XLOC_008590	RAB39A	11:107799228-107834208	C1	C2	OK	2.8496	1.18908	-1.26091	-1.82594	5e-05	0.00117995	yes
XLOC_008831	FLI1	11:128499547-128683162	C1	C2	OK	8.00025	2.45613	-1.70366	-3.45244	5e-05	0.00117995	yes
XLOC_009227	LGR4	11:27387507-27503980	C1	C2	OK	14.85	10.251	-0.534702	-1.66664	5e-05	0.00117995	yes
XLOC_009271	ABTB2	11:34172144-34379720	C1	C2	OK	5.0973	3.09833	-0.718244	-1.71437	5e-05	0.00117995	yes
XLOC_009984	CHORDC1	11:89933431-89956549	C1	C2	OK	46.1908	28.0118	-0.721572	-2.01881	5e-05	0.00117995	yes
XLOC_010122	ARHGAP20	11:110447765-110583912	C1	C2	OK	2.33361	1.15849	-1.01032	-2.13431	5e-05	0.00117995	yes
XLOC_010903	LARP4	12:50720012-50873948	C1	C2	OK	21.5007	13.367	-0.685714	-1.94335	5e-05	0.00117995	yes
XLOC_011188	LGR5	12:71518864-71980090	C1	C2	OK	9.65603	5.69133	-0.762665	-2.1059	5e-05	0.00117995	yes
XLOC_011386	UTP20	12:101673886-101780394	C1	C2	OK	10.3317	5.50652	-0.90787	-2.90404	5e-05	0.00117995	yes
XLOC_011414	TDG	12:104359581-104457987	C1	C2	OK	44.8561	27.3627	-0.713092	-2.49969	5e-05	0.00117995	yes
XLOC_011647	BRI3BP	12:125478245-125515777	C1	C2	OK	16.7469	11.1373	-0.588491	-2.20862	5e-05	0.00117995	yes
XLOC_011703	PUS1	12:132409280-132428639	C1	C2	OK	47.0841	31.1372	-0.596602	-1.93616	5e-05	0.00117995	yes
XLOC_011806	NOP2	12:6666028-6677857	C1	C2	OK	53.5388	33.6396	-0.670424	-1.99238	5e-05	0.00117995	yes
XLOC_012187	COL2A1	12:48366747-48398269	C1	C2	OK	30.3599	18.1451	-0.742589	-2.0366	5e-05	0.00117995	yes
XLOC_012246	LIMA1	12:50569570-50677329	C1	C2	OK	24.6843	17.2108	-0.520281	-1.83577	5e-05	0.00117995	yes
XLOC_012458	PPM1H	12:63037761-63328817	C1	C2	OK	6.43131	3.6442	-0.819511	-2.19238	5e-05	0.00117995	yes
XLOC_012997	DHX37	12:125429957-125473674	C1	C2	OK	22.0528	12.9901	-0.763546	-2.48434	5e-05	0.00117995	yes
XLOC_013754	SACS	13:23902964-24007841	C1	C2	OK	13.3526	8.60641	-0.633636	-2.31799	5e-05	0.00117995	yes
XLOC_013829	HSPH1	13:31709722-31736525	C1	C2	OK	54.0628	28.012	-0.94859	-3.27407	5e-05	0.00117995	yes
XLOC_013981	KPNA3	13:50273446-50367165	C1	C2	OK	27.2724	18.7221	-0.542699	-1.84656	5e-05	0.00117995	yes
XLOC_015040	NRXN3	14:78708733-80330762	C1	C2	OK	1.31897	0.484493	-1.44486	-0.820554	5e-05	0.00117995	yes
XLOC_015357	TRMT61A	14:103995519-104003575	C1	C2	OK	11.5529	7.85552	-0.55648	-1.83635	5e-05	0.00117995	yes
XLOC_015646	FOXA1	14:38059188-38672128	C1	C2	OK	7.77742	3.33065	-1.22349	-2.26593	5e-05	0.00117995	yes
XLOC_015730	NIN	14:51186480-51298216	C1	C2	OK	12.5841	8.17199	-0.622847	-1.44663	5e-05	0.00117995	yes
XLOC_015769	DLGAP5	14:55613225-55658396	C1	C2	OK	36.335	25.5245	-0.509476	-1.77713	5e-05	0.00117995	yes
XLOC_016117	DDX24	14:94517252-94547591	C1	C2	OK	60.2301	41.421	-0.540121	-2.0203	5e-05	0.00117995	yes
XLOC_016198	HSP90AA1	14:102547074-102771537	C1	C2	OK	678.922	407.093	-0.737887	-1.9303	5e-05	0.00117995	yes
XLOC_016751	BUB1B,PAK6,RP11-133K1.2	15:40453212-40569688	C1	C2	OK	38.2782	26.8214	-0.513138	-1.35754	5e-05	0.00117995	yes
XLOC_017050	SMAD6	15:66994521-67075178	C1	C2	OK	14.6506	6.83786	-1.09934	-2.0214	5e-05	0.00117995	yes
XLOC_017077	KIF23	15:69591239-69740764	C1	C2	OK	33.4002	20.7307	-0.688086	-1.98723	5e-05	0.00117995	yes
XLOC_017135	CSK	15:75074397-75095539	C1	C2	OK	59.9947	42.3788	-0.501493	-1.829	5e-05	0.00117995	yes
XLOC_017142	C15orf39	15:75487983-75504510	C1	C2	OK	26.445	17.9481	-0.559164	-1.61783	5e-05	0.00117995	yes
XLOC_017148	COMMD4	15:75628231-75634351	C1	C2	OK	142.913	95.5478	-0.580844	-2.05426	5e-05	0.00117995	yes
XLOC_017173	RCN2	15:77223959-77242601	C1	C2	OK	91.6331	64.5901	-0.504557	-1.93107	5e-05	0.00117995	yes
XLOC_017199	PSMA4	15:78832746-78841604	C1	C2	OK	241.853	163.005	-0.569213	-2.04656	5e-05	0.00117995	yes
XLOC_017895	ALDH1A2	15:58245621-58861151	C1	C2	OK	18.2787	9.8369	-0.893887	-1.90512	5e-05	0.00117995	yes
XLOC_018050	PKM	15:72491367-72525658	C1	C2	OK	571.218	372.802	-0.61563	-1.91551	5e-05	0.00117995	yes
XLOC_018137	WDR61	15:78542843-78592136	C1	C2	OK	49.9675	33.4233	-0.580137	-1.97739	5e-05	0.00117995	yes
XLOC_018381	SNRPA1	15:101821714-101835487	C1	C2	OK	175.371	109.877	-0.674516	-2.6027	5e-05	0.00117995	yes
XLOC_019104	MT2A	16:56642110-56643409	C1	C2	OK	59.4524	32.6629	-0.864084	-2.39897	5e-05	0.00117995	yes
XLOC_019197	CBFB	16:67063018-67134961	C1	C2	OK	44.057	29.5186	-0.577746	-1.94089	5e-05	0.00117995	yes
XLOC_019552	MSRB1	16:1987969-1993327	C1	C2	OK	15.4339	8.35279	-0.885777	-2.24103	5e-05	0.00117995	yes
XLOC_020503	ZCCHC14	16:87439824-87525874	C1	C2	OK	19.163	13.4777	-0.507748	-1.80206	5e-05	0.00117995	yes
XLOC_020680	WSCD1	17:5675553-6027748	C1	C2	OK	2.8797	1.20323	-1.25901	-1.3383	5e-05	0.00117995	yes
XLOC_021136	RASL10B	17:34058650-34070540	C1	C2	OK	16.4478	11.2314	-0.55036	-1.77084	5e-05	0.00117995	yes
XLOC_021204	CDK12	17:37617658-37723860	C1	C2	OK	21.0505	13.7726	-0.612059	-1.83349	5e-05	0.00117995	yes
XLOC_021287	AOC2,PSME3	17:40950809-41002787	C1	C2	OK	114.437	72.8304	-0.651939	-1.90409	5e-05	0.00117995	yes
XLOC_021369	NSF	17:44668034-44834830	C1	C2	OK	33.8891	23.8262	-0.508277	-1.78385	5e-05	0.00117995	yes
XLOC_021411	AC105030.1,IGF2BP1	17:47072627-47133507	C1	C2	OK	57.0279	39.2021	-0.540735	-1.84283	5e-05	0.00117995	yes
XLOC_021462	UTP18	17:49337888-49375297	C1	C2	OK	72.4616	50.3777	-0.524431	-1.89445	5e-05	0.00117995	yes
XLOC_021504	DYNLL2	17:56160775-56176527	C1	C2	OK	18.6684	13.5318	-0.464244	-1.80094	5e-05	0.00117995	yes
XLOC_021626	NOL11	17:65713940-65740647	C1	C2	OK	75.832	49.101	-0.627054	-2.26718	5e-05	0.00117995	yes
XLOC_021633	KPNA2	17:66031634-66043617	C1	C2	OK	236.536	166.641	-0.505316	-1.86306	5e-05	0.00117995	yes
XLOC_021687	MIR3615,SLC9A3R1	17:72666716-72765493	C1	C2	OK	23.8971	13.2878	-0.846736	-2.34953	5e-05	0.00117995	yes
XLOC_021888	RTN4RL1	17:1837970-1928639	C1	C2	OK	3.55723	1.87716	-0.922205	-2.04873	5e-05	0.00117995	yes
XLOC_022284	KIAA0100,RP11-192H23.4,SGK494,SPAG5	17:26782769-26972472	C1	C2	OK	92.8437	62.4476	-0.572158	-1.05718	5e-05	0.00117995	yes
XLOC_022773	MRPL27	17:48445217-48450575	C1	C2	OK	72.6239	45.2712	-0.68185	-2.3051	5e-05	0.00117995	yes
XLOC_022774	LRRC59	17:48450580-48475249	C1	C2	OK	115.955	70.6042	-0.715745	-2.26553	5e-05	0.00117995	yes
XLOC_022815	MIR3614,TRIM25	17:54965016-54991807	C1	C2	OK	19.4891	9.91487	-0.975002	-1.78079	5e-05	0.00117995	yes
XLOC_022816	COIL	17:55015547-55038415	C1	C2	OK	24.6864	15.8752	-0.636946	-2.26801	5e-05	0.00117995	yes
XLOC_022826	MRPS23	17:55916841-55927417	C1	C2	OK	92.5157	61.7338	-0.583639	-2.16327	5e-05	0.00117995	yes
XLOC_022829	RP11-159D12.2,RP11-159D12.5,SRSF1	17:56066275-56087093	C1	C2	OK	317.019	205.224	-0.627371	-1.98717	5e-05	0.00117995	yes
XLOC_022840	MTMR4	17:56566893-56595480	C1	C2	OK	23.0491	14.1576	-0.703138	-2.25711	5e-05	0.00117995	yes
XLOC_022954	PSMD12	17:65334031-65362795	C1	C2	OK	56.0926	36.8866	-0.604715	-1.82759	5e-05	0.00117995	yes
XLOC_023122	NPTX1	17:78440639-78451643	C1	C2	OK	26.3655	15.3732	-0.778235	-2.80743	5e-05	0.00117995	yes
XLOC_024541	HNRNPM	19:8509598-8554002	C1	C2	OK	248.686	172.702	-0.526039	-1.87113	5e-05	0.00117995	yes
XLOC_025212	CLPTM1	19:45457841-45496599	C1	C2	OK	50.8459	36.2132	-0.489619	-1.77509	5e-05	0.00117995	yes
XLOC_025768	DPP9	19:4675235-4724685	C1	C2	OK	23.6156	15.6189	-0.596443	-1.6722	5e-05	0.00117995	yes
XLOC_025973	ASF1B	19:14229917-14247768	C1	C2	OK	49.6363	34.6646	-0.51793	-1.92485	5e-05	0.00117995	yes
XLOC_026597	GYS1	19:49471381-49496567	C1	C2	OK	31.818	21.8219	-0.544067	-1.68504	5e-05	0.00117995	yes
XLOC_027015	TRIB2	2:12857014-12882860	C1	C2	OK	14.9275	6.46176	-1.20797	-3.10735	5e-05	0.00117995	yes
XLOC_027086	EFR3B	2:25264998-25379127	C1	C2	OK	1.15672	0.418102	-1.46811	-2.08973	5e-05	0.00117995	yes
XLOC_027101	EPT1	2:26531040-26618759	C1	C2	OK	17.6081	12.2597	-0.522314	-1.64556	5e-05	0.00117995	yes
XLOC_027243	AC012354.6,SIX3	2:45147331-45195901	C1	C2	OK	9.2623	5.29703	-0.806188	-2.01951	5e-05	0.00117995	yes
XLOC_027477	HK2	2:75059781-75120486	C1	C2	OK	14.9888	10.2511	-0.548098	-1.93104	5e-05	0.00117995	yes
XLOC_027723	PDCL3	2:101179151-101193197	C1	C2	OK	19.8009	13.113	-0.594572	-1.74836	5e-05	0.00117995	yes
XLOC_027806	RANBP2	2:109335936-109402267	C1	C2	OK	21.3055	15.0244	-0.503926	-1.29756	5e-05	0.00117995	yes
XLOC_027891	DDX18	2:118572225-118589955	C1	C2	OK	72.9443	48.4438	-0.590485	-2.02117	5e-05	0.00117995	yes
XLOC_028266	HOXD13	2:176957618-176960666	C1	C2	OK	47.3082	29.3247	-0.689972	-2.53533	5e-05	0.00117995	yes
XLOC_028856	ADI1	2:3500726-3526968	C1	C2	OK	52.1318	28.87	-0.852594	-3.09248	5e-05	0.00117995	yes
XLOC_029026	ASXL2	2:25956446-26101385	C1	C2	OK	6.59427	4.42777	-0.574633	-1.89963	5e-05	0.00117995	yes
XLOC_029149	SRSF7	2:38970740-38978636	C1	C2	OK	210.944	142.607	-0.564811	-2.01192	5e-05	0.00117995	yes
XLOC_029282	PNPT1	2:55861232-55921045	C1	C2	OK	31.0268	21.4984	-0.52929	-1.80595	5e-05	0.00117995	yes
XLOC_029365	SPRED2	2:65537984-65659771	C1	C2	OK	7.56883	4.38585	-0.787213	-1.78754	5e-05	0.00117995	yes
XLOC_029792	BUB1	2:111394041-111435691	C1	C2	OK	40.2381	27.5698	-0.54547	-1.95231	5e-05	0.00117995	yes
XLOC_029979	LYPD1	2:133174146-133429152	C1	C2	OK	11.5842	5.88006	-0.978251	-2.38115	5e-05	0.00117995	yes
XLOC_030378	HSPD1	2:198351304-198418423	C1	C2	OK	625.309	391.134	-0.676906	-1.92416	5e-05	0.00117995	yes
XLOC_031486	FASTKD5,UBOX5	20:3087558-3140842	C1	C2	OK	12.6552	8.69235	-0.541909	-1.68079	5e-05	0.00117995	yes
XLOC_031527	TRMT6	20:5917880-5931182	C1	C2	OK	12.0243	5.86065	-1.03681	-2.97509	5e-05	0.00117995	yes
XLOC_031571	ESF1	20:13694968-13799067	C1	C2	OK	10.2751	6.12947	-0.745318	-2.19941	5e-05	0.00117995	yes
XLOC_032370	RRP1B	21:45079428-45116036	C1	C2	OK	63.3938	38.4781	-0.720306	-2.86455	5e-05	0.00117995	yes
XLOC_032373	RRP1	21:45209393-45225573	C1	C2	OK	54.6679	31.6139	-0.790136	-2.20848	5e-05	0.00117995	yes
XLOC_032376	PWP2	21:45527170-45551063	C1	C2	OK	40.8052	26.5258	-0.621355	-2.2332	5e-05	0.00117995	yes
XLOC_032615	SCAF4	21:33043345-33104432	C1	C2	OK	32.7516	22.737	-0.52652	-1.87878	5e-05	0.00117995	yes
XLOC_032621	URB1	21:33654500-33765367	C1	C2	OK	10.601	6.6192	-0.679478	-2.49337	5e-05	0.00117995	yes
XLOC_032747	U2AF1	21:44513065-44527752	C1	C2	OK	222.198	151.143	-0.555929	-2.11721	5e-05	0.00117995	yes
XLOC_032969	SDF2L1	22:21996549-21998587	C1	C2	OK	34.198	19.041	-0.8448	-2.3373	5e-05	0.00117995	yes
XLOC_033594	PPM1F	22:22273639-22307209	C1	C2	OK	18.7228	12.7275	-0.556854	-1.6561	5e-05	0.00117995	yes
XLOC_033759	RTCB	22:32781848-32808242	C1	C2	OK	87.2849	62.4168	-0.483798	-1.86943	5e-05	0.00117995	yes
XLOC_035244	ECT2	3:172468471-172539264	C1	C2	OK	32.3988	23.0291	-0.492484	-1.60747	5e-05	0.00117995	yes
XLOC_035920	RRP9	3:51967444-51976125	C1	C2	OK	27.1912	18.4599	-0.558739	-1.91433	5e-05	0.00117995	yes
XLOC_036052	SHQ1	3:72798427-72911065	C1	C2	OK	16.2665	11.0506	-0.557779	-1.68084	5e-05	0.00117995	yes
XLOC_036893	LSG1	3:194304739-194393206	C1	C2	OK	21.0991	12.2316	-0.786568	-1.63297	5e-05	0.00117995	yes
XLOC_036916	TFRC	3:195754053-195809060	C1	C2	OK	49.2573	24.1282	-1.02962	-3.04506	5e-05	0.00117995	yes
XLOC_039246	SFRP2	4:154701743-154710272	C1	C2	OK	9.15597	3.88075	-1.23838	-2.83212	5e-05	0.00117995	yes
XLOC_039781	C5orf51	5:41904289-41921738	C1	C2	OK	23.6609	16.5887	-0.512303	-1.80885	5e-05	0.00117995	yes
XLOC_039939	CCNB1	5:68462836-68474191	C1	C2	OK	143.601	100.625	-0.513081	-1.90044	5e-05	0.00117995	yes
XLOC_039946	MARVELD2	5:68710919-68740157	C1	C2	OK	3.3735	1.59174	-1.08364	-2.08793	5e-05	0.00117995	yes
XLOC_040016	HMGCR	5:74615979-74657929	C1	C2	OK	29.3456	16.8897	-0.797003	-2.41206	5e-05	0.00117995	yes
XLOC_040253	DCP2	5:112312398-112356746	C1	C2	OK	18.6559	12.2119	-0.61134	-1.86639	5e-05	0.00117995	yes
XLOC_040395	HSPA4	5:132387653-132442141	C1	C2	OK	65.9272	42.8794	-0.620587	-2.32935	5e-05	0.00117995	yes
XLOC_040588	PPARGC1B	5:149109860-149234585	C1	C2	OK	3.79269	2.07406	-0.87076	-1.99253	5e-05	0.00117995	yes
XLOC_040610	G3BP1	5:151121876-151192346	C1	C2	OK	102.278	67.0781	-0.608585	-1.94206	5e-05	0.00117995	yes
XLOC_040697	RARS	5:167913449-167946316	C1	C2	OK	57.322	41.3479	-0.471274	-1.76979	5e-05	0.00117995	yes
XLOC_040902	LPCAT1	5:1456594-1524092	C1	C2	OK	76.1764	53.9235	-0.498431	-1.86604	5e-05	0.00117995	yes
XLOC_040936	NSUN2	5:6599351-6633404	C1	C2	OK	68.0966	44.7325	-0.606259	-2.18382	5e-05	0.00117995	yes
XLOC_042019	HAND1	5:153854531-153857824	C1	C2	OK	27.419	15.2672	-0.844738	-2.5896	5e-05	0.00117995	yes
XLOC_042026	GEMIN5	5:154266553-154317769	C1	C2	OK	17.9353	10.8087	-0.730609	-2.32853	5e-05	0.00117995	yes
XLOC_042334	PRPF4B	6:4021494-4157619	C1	C2	OK	32.2864	19.7092	-0.712058	-1.81593	5e-05	0.00117995	yes
XLOC_042700	HSPA1A	6:31777395-31785723	C1	C2	OK	168.847	41.7569	-2.01563	-7.23248	5e-05	0.00117995	yes
XLOC_042701	HSPA1B	6:31795511-31798031	C1	C2	OK	117.061	33.2419	-1.81619	-6.73704	5e-05	0.00117995	yes
XLOC_042908	CD2AP	6:47445515-47594999	C1	C2	OK	15.5417	10.8454	-0.519068	-1.68631	5e-05	0.00117995	yes
XLOC_043053	MYO6	6:76458889-76629359	C1	C2	OK	19.2999	12.7852	-0.594116	-2.00253	5e-05	0.00117995	yes
XLOC_043176	POU3F2	6:99282579-99286660	C1	C2	OK	16.2791	10.9528	-0.571721	-1.97293	5e-05	0.00117995	yes
XLOC_043200	LIN28B	6:105404922-105531207	C1	C2	OK	31.1655	21.5124	-0.534778	-2.07265	5e-05	0.00117995	yes
XLOC_043266	GTF3C6	6:111279762-111289093	C1	C2	OK	83.1336	56.2766	-0.562898	-2.06587	5e-05	0.00117995	yes
XLOC_044241	MIR4647,SLC35B2	6:44221832-44225291	C1	C2	OK	39.3891	25.8969	-0.605015	-2.08241	5e-05	0.00117995	yes
XLOC_044446	PHIP	6:79577188-79788193	C1	C2	OK	12.4843	8.44566	-0.563835	-1.92862	5e-05	0.00117995	yes
XLOC_045279	TSPAN13	7:16793159-16824168	C1	C2	OK	23.5095	11.0289	-1.09195	-3.02971	5e-05	0.00117995	yes
XLOC_045445	EPDR1,GPR141,NME8	7:37723398-38065297	C1	C2	OK	10.2609	5.84503	-0.811868	-1.87259	5e-05	0.00117995	yes
XLOC_046276	UBN2	7:138915101-138992982	C1	C2	OK	4.12345	2.56987	-0.682158	-1.91163	5e-05	0.00117995	yes
XLOC_046357	CASP2	7:142985307-143004789	C1	C2	OK	32.8182	22.531	-0.542584	-2.08844	5e-05	0.00117995	yes
XLOC_046422	ZNF398	7:148823507-148880116	C1	C2	OK	8.89059	6.06927	-0.550756	-1.76297	5e-05	0.00117995	yes
XLOC_046436	REPIN1,ZNF775	7:150059770-150109558	C1	C2	OK	54.3432	39.0841	-0.475518	-1.67436	5e-05	0.00117995	yes
XLOC_046492	EN2	7:155250823-155257526	C1	C2	OK	40.0266	23.1118	-0.792333	-2.97533	5e-05	0.00117995	yes
XLOC_047263	CDK6	7:92234234-92546501	C1	C2	OK	17.9023	11.8831	-0.591227	-2.18365	5e-05	0.00117995	yes
XLOC_047411	PUS7	7:105080107-105162714	C1	C2	OK	23.9127	15.621	-0.614286	-1.52618	5e-05	0.00117995	yes
XLOC_047644	ZC3HAV1L	7:138706272-138721680	C1	C2	OK	25.5447	14.2808	-0.838944	-2.81691	5e-05	0.00117995	yes
XLOC_047759	PDIA4	7:148700153-148725733	C1	C2	OK	83.7904	57.9198	-0.532729	-2.04214	5e-05	0.00117995	yes
XLOC_047795	ABCF2	7:150904922-150924347	C1	C2	OK	55.9493	35.0962	-0.672804	-2.00411	5e-05	0.00117995	yes
XLOC_048440	ADHFE1,C8orf46,RRS1	8:67341262-67430759	C1	C2	OK	29.1738	18.2583	-0.676118	-2.17799	5e-05	0.00117995	yes
XLOC_048578	CPNE3	8:87345502-87777251	C1	C2	OK	52.0859	31.4976	-0.72565	-2.04658	5e-05	0.00117995	yes
XLOC_048595	LRRC69,OTUD6B,SLC26A7	8:92072136-92410378	C1	C2	OK	21.0063	11.7102	-0.843053	-1.85076	5e-05	0.00117995	yes
XLOC_048656	POP1	8:99129524-99172200	C1	C2	OK	15.2883	9.52844	-0.682113	-2.2985	5e-05	0.00117995	yes
XLOC_048710	ATP6V1C1	8:104032414-104085458	C1	C2	OK	26.1557	17.0797	-0.614846	-1.79638	5e-05	0.00117995	yes
XLOC_048831	SQLE	8:126010738-126034525	C1	C2	OK	81.6079	46.2731	-0.818534	-2.95846	5e-05	0.00117995	yes
XLOC_049258	EBF2	8:25699245-25902913	C1	C2	OK	5.82618	2.54126	-1.19701	-3.11474	5e-05	0.00117995	yes
XLOC_049528	CA8	8:61099905-61193971	C1	C2	OK	16.9895	9.07769	-0.90425	-2.72501	5e-05	0.00117995	yes
XLOC_049803	GDF6	8:97154561-97173020	C1	C2	OK	4.11273	1.16332	-1.82185	-3.53743	5e-05	0.00117995	yes
XLOC_049974	HAS2	8:122624355-122656933	C1	C2	OK	4.35837	2.08398	-1.06445	-2.13228	5e-05	0.00117995	yes
XLOC_049991	ATAD2	8:124332089-124428600	C1	C2	OK	38.659	27.6411	-0.483991	-1.71088	5e-05	0.00117995	yes
XLOC_051516	NOL6	9:33461330-33473928	C1	C2	OK	15.2447	8.88663	-0.778603	-2.63198	5e-05	0.00117995	yes
XLOC_051608	IGFBPL1	9:38406528-38424444	C1	C2	OK	11.9478	5.42316	-1.13954	-2.49103	5e-05	0.00117995	yes
XLOC_052389	SAPCD2	9:139952114-139965040	C1	C2	OK	21.3307	12.8566	-0.730425	-2.42069	5e-05	0.00117995	yes
XLOC_058492	GNL3L	X:54556628-54662741	C1	C2	OK	14.1429	7.47145	-0.920614	-2.61052	5e-05	0.00117995	yes
XLOC_058734	CSTF2	X:100075342-100129334	C1	C2	OK	32.671	20.3507	-0.682932	-2.35102	5e-05	0.00117995	yes
XLOC_058740	CENPI,DRP2	X:100353164-100519486	C1	C2	OK	11.695	6.39683	-0.870466	-2.22036	5e-05	0.00117995	yes
XLOC_058978	UTP14A	X:129003039-129091504	C1	C2	OK	29.7105	18.4412	-0.688042	-2.53618	5e-05	0.00117995	yes
XLOC_058998	MST4	X:131157292-131209971	C1	C2	OK	51.801	34.5763	-0.583196	-2.1558	5e-05	0.00117995	yes
XLOC_059010	PHF6	X:133507282-133562820	C1	C2	OK	51.4716	31.5342	-0.70686	-2.68222	5e-05	0.00117995	yes
XLOC_059046	HTATSF1	X:135579086-135594769	C1	C2	OK	61.3469	37.886	-0.695327	-2.67761	5e-05	0.00117995	yes
XLOC_059148	VMA21	X:150564986-150577937	C1	C2	OK	44.3144	31.2432	-0.504235	-1.94086	5e-05	0.00117995	yes
XLOC_059164	NSDHL	X:151999510-152038273	C1	C2	OK	27.7291	18.1553	-0.611014	-2.03352	5e-05	0.00117995	yes
XLOC_059171	ZNF275,snoU13	X:152599612-152625568	C1	C2	OK	89.869	7.99042	-3.49148	-12.7714	5e-05	0.00117995	yes
XLOC_059184	SLC6A8	X:152935184-152962102	C1	C2	OK	74.0352	46.8461	-0.660282	-1.77537	5e-05	0.00117995	yes
XLOC_059218	VBP1	X:154425283-154468106	C1	C2	OK	102.75	68.0826	-0.593774	-2.22469	5e-05	0.00117995	yes
XLOC_059934	BEX1	X:102317578-102319168	C1	C2	OK	10.2919	4.29978	-1.25917	-2.17861	5e-05	0.00117995	yes
XLOC_060040	NKRF	X:118722299-118739858	C1	C2	OK	32.8023	22.2797	-0.558065	-2.08094	5e-05	0.00117995	yes
XLOC_060057	CUL4B	X:119658444-119709649	C1	C2	OK	41.803	29.2045	-0.517413	-1.92569	5e-05	0.00117995	yes
XLOC_060109	AIFM1	X:129263336-129299861	C1	C2	OK	59.166	39.2912	-0.590562	-2.30377	5e-05	0.00117995	yes
XLOC_060158	FAM122B	X:133903595-133988640	C1	C2	OK	37.3684	19.7814	-0.917672	-3.04887	5e-05	0.00117995	yes
XLOC_060162	FAM127C	X:134149354-134159815	C1	C2	OK	25.0398	16.0887	-0.638171	-2.02176	5e-05	0.00117995	yes
XLOC_060306	CETN2	X:151995516-151999321	C1	C2	OK	47.5726	32.2877	-0.559145	-1.9521	5e-05	0.00117995	yes
XLOC_060331	HCFC1	X:153213003-153248646	C1	C2	OK	50.3748	33.9429	-0.569592	-1.63772	5e-05	0.00117995	yes
XLOC_001047	ZNF326	1:90460658-90501090	C1	C2	OK	25.872	17.4895	-0.564905	-1.85533	0.0001	0.00210808	yes
XLOC_002910	HNRNPR	1:23629162-23671132	C1	C2	OK	168.9	122.264	-0.466172	-1.72079	0.0001	0.00210808	yes
XLOC_003552	DDAH1	1:85731595-86043933	C1	C2	OK	20.8576	14.1967	-0.555015	-1.77598	0.0001	0.00210808	yes
XLOC_004718	PTPN14,RP11-176D17.3	1:214517514-214725792	C1	C2	OK	7.18506	4.92748	-0.544151	-1.54998	0.0001	0.00210808	yes
XLOC_005516	BMS1	10:43278248-43330385	C1	C2	OK	21.959	15.3785	-0.513896	-2.02443	0.0001	0.00210808	yes
XLOC_005552	FAM21C	10:46201878-46289080	C1	C2	OK	11.9797	7.57645	-0.661003	-1.69516	0.0001	0.00210808	yes
XLOC_006037	PPRC1	10:103892786-103910088	C1	C2	OK	29.9817	20.9526	-0.516953	-1.44409	0.0001	0.00210808	yes
XLOC_011704	EP400	12:132434485-132565005	C1	C2	OK	9.4014	6.70123	-0.488451	-1.89312	0.0001	0.00210808	yes
XLOC_013719	XPO4	13:21351468-21477187	C1	C2	OK	14.9228	10.5011	-0.506973	-1.73495	0.0001	0.00210808	yes
XLOC_014971	RBM25	14:73524097-73588845	C1	C2	OK	41.4877	27.1878	-0.609724	-1.97131	0.0001	0.00210808	yes
XLOC_019490	LUC7L	16:238901-279668	C1	C2	OK	41.8975	28.8256	-0.539514	-1.81084	0.0001	0.00210808	yes
XLOC_020384	RFWD3	16:74655172-74700810	C1	C2	OK	38.9669	28.8626	-0.43305	-1.52898	0.0001	0.00210808	yes
XLOC_020941	MAP2K3	17:21187983-21218552	C1	C2	OK	20.4853	14.4203	-0.506481	-1.62667	0.0001	0.00210808	yes
XLOC_021490	DGKE,RP11-670E13.2	17:54869273-54946925	C1	C2	OK	6.65052	3.48723	-0.931384	-1.69271	0.0001	0.00210808	yes
XLOC_021808	RP11-1055B8.6,RP11-1055B8.7	17:79369207-79433525	C1	C2	OK	13.7869	7.3257	-0.912256	-1.52503	0.0001	0.00210808	yes
XLOC_022749	PHB	17:47448101-47554350	C1	C2	OK	342.942	229.538	-0.579232	-1.84441	0.0001	0.00210808	yes
XLOC_028211	SSB	2:170648442-170681441	C1	C2	OK	170.975	117.903	-0.536186	-1.7655	0.0001	0.00210808	yes
XLOC_029900	SAP130	2:128698790-128785694	C1	C2	OK	15.5106	11.2364	-0.465081	-1.66803	0.0001	0.00210808	yes
XLOC_031176	FAM83D	20:37554954-37581703	C1	C2	OK	21.3667	14.8966	-0.520386	-1.76324	0.0001	0.00210808	yes
XLOC_032406	ADARB1	21:46490399-46646478	C1	C2	OK	10.8654	6.76495	-0.683594	-1.63924	0.0001	0.00210808	yes
XLOC_032742	WDR4	21:44257905-44333498	C1	C2	OK	30.6991	16.9966	-0.852948	-1.70363	0.0001	0.00210808	yes
XLOC_034111	SLC6A6	3:14444075-14583588	C1	C2	OK	6.22476	3.30688	-0.912548	-1.28807	0.0001	0.00210808	yes
XLOC_035125	ARHGEF26	3:153742189-153975616	C1	C2	OK	10.0698	6.58786	-0.612152	-1.82658	0.0001	0.00210808	yes
XLOC_036010	PSMD6	3:63989697-64009658	C1	C2	OK	83.336	61.4958	-0.438452	-1.64367	0.0001	0.00210808	yes
XLOC_039977	MCCC2	5:70883080-70954532	C1	C2	OK	41.4249	29.4294	-0.493242	-1.7714	0.0001	0.00210808	yes
XLOC_040686	MAT2B	5:162930119-162946342	C1	C2	OK	38.9178	27.7495	-0.487968	-1.73948	0.0001	0.00210808	yes
XLOC_043071	TTK	6:80713603-80753481	C1	C2	OK	45.3534	32.6646	-0.473485	-1.6369	0.0001	0.00210808	yes
XLOC_043482	LTV1,PHACTR2,RP3-468K18.5	6:143857981-144184949	C1	C2	OK	63.6208	43.9126	-0.534863	-1.8295	0.0001	0.00210808	yes
XLOC_046228	BPGM	7:134331559-134364565	C1	C2	OK	14.8133	9.61876	-0.622972	-1.75835	0.0001	0.00210808	yes
XLOC_047655	HIPK2	7:139246315-139720125	C1	C2	OK	8.16423	5.825	-0.487058	-1.82938	0.0001	0.00210808	yes
XLOC_050388	DNAJA1	9:33025208-33039905	C1	C2	OK	91.6766	65.5478	-0.484006	-1.85196	0.0001	0.00210808	yes
XLOC_000463	RCC1,SNHG3	1:28832454-28865812	C1	C2	OK	126.066	90.33	-0.480897	-1.61403	0.00015	0.0029676	yes
XLOC_000504	KPNA6,RP4-622L5.2	1:32573638-32642334	C1	C2	OK	17.8712	13.2721	-0.42924	-1.56648	0.00015	0.0029676	yes
XLOC_001128	AGL	1:100315639-100389579	C1	C2	OK	11.4066	8.12668	-0.489132	-1.73011	0.00015	0.0029676	yes
XLOC_001378	LIX1L,RBM8A	1:145475981-145516076	C1	C2	OK	143.267	95.5929	-0.583728	-1.71998	0.00015	0.0029676	yes
XLOC_004487	IVNS1ABP	1:185265481-185286894	C1	C2	OK	44.6878	33.1133	-0.432473	-1.529	0.00015	0.0029676	yes
XLOC_004559	KIF14	1:200520627-200589946	C1	C2	OK	7.97334	5.52817	-0.528384	-1.79343	0.00015	0.0029676	yes
XLOC_007765	NAT10	11:34126990-34171737	C1	C2	OK	41.7007	31.0053	-0.427559	-1.47026	0.00015	0.0029676	yes
XLOC_008496	FAT3	11:91958316-92629619	C1	C2	OK	3.33175	1.63074	-1.03076	-1.3501	0.00015	0.0029676	yes
XLOC_009812	COA4	11:73583711-73638790	C1	C2	OK	70.9962	44.5663	-0.671787	-1.86563	0.00015	0.0029676	yes
XLOC_011123	TBK1	12:64845659-64895888	C1	C2	OK	13.0493	8.29673	-0.653359	-1.58912	0.00015	0.0029676	yes
XLOC_017196	IREB2	15:78729772-78793798	C1	C2	OK	37.2545	27.4398	-0.441147	-1.5439	0.00015	0.0029676	yes
XLOC_026982	RP11-254F7.4,RRM2	2:10260860-10271545	C1	C2	OK	89.2282	62.6623	-0.509903	-1.67727	0.00015	0.0029676	yes
XLOC_028232	DLX1	2:172949420-172954405	C1	C2	OK	22.0123	14.5353	-0.59875	-1.70033	0.00015	0.0029676	yes
XLOC_031247	CTSA	20:44514880-44540794	C1	C2	OK	39.1651	26.1835	-0.580909	-1.78131	0.00015	0.0029676	yes
XLOC_031946	B4GALT5	20:48249481-48330415	C1	C2	OK	23.9608	17.2411	-0.474827	-1.80151	0.00015	0.0029676	yes
XLOC_032265	IFNAR1	21:34696513-34733938	C1	C2	OK	22.3687	14.7273	-0.602991	-1.68657	0.00015	0.0029676	yes
XLOC_033417	GTSE1,TRMU	22:46692637-46753799	C1	C2	OK	54.4528	37.0934	-0.553845	-1.80773	0.00015	0.0029676	yes
XLOC_038860	GPRIN3	4:90157536-90229161	C1	C2	OK	2.19114	1.46894	-0.576905	-1.68426	0.00015	0.0029676	yes
XLOC_040354	ISOC1	5:128430443-128449721	C1	C2	OK	36.7185	26.0519	-0.49512	-1.72006	0.00015	0.0029676	yes
XLOC_058915	ZBTB33	X:119384476-119392253	C1	C2	OK	25.8198	18.83	-0.45545	-1.74362	0.00015	0.0029676	yes
XLOC_060348	G6PD	X:153759602-153796782	C1	C2	OK	37.2407	25.6858	-0.535909	-1.63759	0.00015	0.0029676	yes
XLOC_000145	TMEM201	1:9648931-9674935	C1	C2	OK	19.8692	14.3562	-0.46886	-1.6824	0.0002	0.00377842	yes
XLOC_002375	GALNT2	1:230193535-230417870	C1	C2	OK	33.9268	24.6063	-0.463398	-1.62564	0.0002	0.00377842	yes
XLOC_006870	AP3M1	10:75880799-75910830	C1	C2	OK	34.1652	24.6982	-0.468122	-1.67532	0.0002	0.00377842	yes
XLOC_019620	SLX4	16:3629539-3661599	C1	C2	OK	3.21769	2.17303	-0.566318	-1.64534	0.0002	0.00377842	yes
XLOC_019943	DCTPP1	16:30418617-30441396	C1	C2	OK	156.376	114.667	-0.447563	-1.64281	0.0002	0.00377842	yes
XLOC_023442	CABLES1	18:20714527-21017936	C1	C2	OK	10.44	6.4719	-0.689859	-1.4703	0.0002	0.00377842	yes
XLOC_029111	FAM98A	2:33808668-33824449	C1	C2	OK	33.6407	22.4228	-0.585242	-1.65817	0.0002	0.00377842	yes
XLOC_031406	SLCO4A1	20:61272070-61317137	C1	C2	OK	13.2634	7.8502	-0.756645	-1.68589	0.0002	0.00377842	yes
XLOC_048038	SLC7A2	8:17354510-17428082	C1	C2	OK	18.6774	13.9302	-0.42308	-1.62111	0.0002	0.00377842	yes
XLOC_049680	PAG1	8:81880044-82024303	C1	C2	OK	3.8937	1.76528	-1.14125	-1.60611	0.0002	0.00377842	yes
XLOC_059144	HMGB3	X:150148981-150159248	C1	C2	OK	102.783	67.8083	-0.600063	-1.70661	0.0002	0.00377842	yes
XLOC_059212	DKC1,SNORA36A,SNORA56	X:153991030-154005964	C1	C2	OK	115.909	85.1725	-0.444534	-1.61451	0.0002	0.00377842	yes
XLOC_059216	BRCC3	X:154289896-154384778	C1	C2	OK	27.7362	17.7404	-0.644733	-1.52554	0.0002	0.00377842	yes
XLOC_000168	RP4-635E18.8,TARDBP	1:11072413-11107290	C1	C2	OK	131.855	94.8008	-0.475984	-1.56594	0.00025	0.0045075	yes
XLOC_002399	MLK4	1:233463462-233521040	C1	C2	OK	24.7318	17.9663	-0.461072	-1.66712	0.00025	0.0045075	yes
XLOC_003147	PABPC4	1:40026487-40042567	C1	C2	OK	168.514	124.525	-0.436434	-1.21986	0.00025	0.0045075	yes
XLOC_003175	SLFNL1	1:41480323-41489403	C1	C2	OK	1.05116	0.411127	-1.35432	-1.53447	0.00025	0.0045075	yes
XLOC_004011	MCL1	1:150547030-150552236	C1	C2	OK	71.7903	52.5277	-0.450712	-1.77978	0.00025	0.0045075	yes
XLOC_006237	BCCIP	10:127512114-127585060	C1	C2	OK	94.5814	65.5931	-0.528013	-1.67451	0.00025	0.0045075	yes
XLOC_009179	SPTY2D1	11:18610311-18656494	C1	C2	OK	7.75968	5.45988	-0.507127	-1.57439	0.00025	0.0045075	yes
XLOC_012872	RBM19	12:114254309-114404176	C1	C2	OK	11.6657	7.46059	-0.64491	-1.70703	0.00025	0.0045075	yes
XLOC_014776	FRMD6	14:51921229-52197445	C1	C2	OK	8.34712	4.86944	-0.777524	-1.46417	0.00025	0.0045075	yes
XLOC_015763	GMFB	14:54941060-54955914	C1	C2	OK	28.3839	19.272	-0.558567	-1.64449	0.00025	0.0045075	yes
XLOC_016041	GTF2A1	14:81641795-81688837	C1	C2	OK	11.5154	8.19069	-0.491509	-1.63065	0.00025	0.0045075	yes
XLOC_018512	CCNF	16:2479394-2509980	C1	C2	OK	16.5975	11.9665	-0.471965	-1.73473	0.00025	0.0045075	yes
XLOC_020709	POLR2A	17:7387684-7417933	C1	C2	OK	56.1095	40.8096	-0.459334	-1.25347	0.00025	0.0045075	yes
XLOC_021164	LHX1	17:35218934-35301917	C1	C2	OK	5.20764	3.03328	-0.779754	-1.6216	0.00025	0.0045075	yes
XLOC_022027	MYH10	17:8316448-8534079	C1	C2	OK	36.5295	26.2268	-0.47802	-1.43074	0.00025	0.0045075	yes
XLOC_022694	CDC27	17:45195068-45266788	C1	C2	OK	48.7189	31.4179	-0.632896	-1.67797	0.00025	0.0045075	yes
XLOC_022888	BRIP1	17:59758242-59940983	C1	C2	OK	14.0736	10.0895	-0.480146	-1.46428	0.00025	0.0045075	yes
XLOC_028118	RIF1	2:152266396-152591001	C1	C2	OK	16.52	11.6876	-0.499236	-1.39235	0.00025	0.0045075	yes
XLOC_042648	ABCF1	6:30539150-30564956	C1	C2	OK	43.4954	32.2044	-0.433605	-1.49424	0.00025	0.0045075	yes
XLOC_047989	FDFT1	8:11653073-11696973	C1	C2	OK	113.714	82.6038	-0.461133	-1.62645	0.00025	0.0045075	yes
XLOC_049509	IMPAD1	8:57870339-57906431	C1	C2	OK	23.796	17.3974	-0.451847	-1.6802	0.00025	0.0045075	yes
XLOC_049746	NBN	8:90945418-91064320	C1	C2	OK	26.7338	17.9994	-0.570719	-1.4081	0.00025	0.0045075	yes
XLOC_012390	ANKRD52	12:56623832-56654298	C1	C2	OK	15.2353	11.1669	-0.448198	-1.41409	0.0003	0.00519887	yes
XLOC_016686	ARHGAP11A,RP11-1000B6.5	15:32898618-32932150	C1	C2	OK	21.8061	15.0383	-0.536089	-1.52843	0.0003	0.00519887	yes
XLOC_017978	DPP8	15:65734800-65810198	C1	C2	OK	11.4201	7.09042	-0.687633	-1.33316	0.0003	0.00519887	yes
XLOC_018422	SNRNP25	16:96406-107843	C1	C2	OK	55.5699	34.8598	-0.67274	-1.7078	0.0003	0.00519887	yes
XLOC_027226	EML4	2:42370377-42559795	C1	C2	OK	24.9558	18.3662	-0.442324	-1.63091	0.0003	0.00519887	yes
XLOC_032241	SOD1	21:33031934-33043162	C1	C2	OK	431.534	323.31	-0.416556	-1.62192	0.0003	0.00519887	yes
XLOC_036057	PDZRN3	3:73431583-73675149	C1	C2	OK	5.09868	2.64634	-0.946126	-1.48328	0.0003	0.00519887	yes
XLOC_036699	TNIK	3:170778963-171178197	C1	C2	OK	7.41164	4.71481	-0.652593	-1.3286	0.0003	0.00519887	yes
XLOC_046269	TRIM24	7:138144983-138274760	C1	C2	OK	17.9214	12.8736	-0.477274	-1.67692	0.0003	0.00519887	yes
XLOC_046506	UBE3C	7:156931606-157062066	C1	C2	OK	56.771	38.4199	-0.563298	-1.5584	0.0003	0.00519887	yes
XLOC_048063	ATP6V1B2	8:20054877-20084330	C1	C2	OK	45.5562	34.3088	-0.409069	-1.56836	0.0003	0.00519887	yes
XLOC_059551	PIM2	X:48770454-48776301	C1	C2	OK	15.4041	10.4956	-0.553532	-1.67688	0.0003	0.00519887	yes
XLOC_060028	KLHL13,RP1-169K13.3	X:117031763-117251303	C1	C2	OK	17.6267	12.092	-0.543701	-1.5888	0.0003	0.00519887	yes
XLOC_000188	MFN2	1:12040237-12073571	C1	C2	OK	39.3361	29.6747	-0.406619	-1.36557	0.00035	0.00590262	yes
XLOC_011501	TRAFD1	12:112563304-112591409	C1	C2	OK	24.3612	17.7831	-0.45408	-1.60301	0.00035	0.00590262	yes
XLOC_015971	AC007956.1,AREL1	14:75120139-75179818	C1	C2	OK	13.4649	9.52334	-0.499662	-1.32529	0.00035	0.00590262	yes
XLOC_021936	MYBBP1A	17:4400688-4458926	C1	C2	OK	66.5374	46.2447	-0.524879	-1.51175	0.00035	0.00590262	yes
XLOC_027544	MAT2A	2:85764596-85809154	C1	C2	OK	174.67	123.319	-0.502231	-1.47953	0.00035	0.00590262	yes
XLOC_028397	MARS2	2:198557829-198651486	C1	C2	OK	14.0632	9.62232	-0.547469	-1.70546	0.00035	0.00590262	yes
XLOC_028411	SGOL2	2:201353674-201448724	C1	C2	OK	9.85527	6.24844	-0.657399	-1.51619	0.00035	0.00590262	yes
XLOC_036888	AC108676.1,ATP13A3	3:194123400-194239008	C1	C2	OK	44.2822	30.3237	-0.546283	-1.57524	0.00035	0.00590262	yes
XLOC_045490	OGDH	7:44646017-44748665	C1	C2	OK	13.1139	9.51161	-0.463331	-1.5437	0.00035	0.00590262	yes
XLOC_046488	INSIG1	7:155089485-155101952	C1	C2	OK	43.6724	30.9386	-0.497314	-1.70625	0.00035	0.00590262	yes
XLOC_059674	AMER1	X:63404996-63425624	C1	C2	OK	3.20488	2.20787	-0.537618	-1.65067	0.00035	0.00590262	yes
XLOC_019415	FOXF1	16:86544132-86548955	C1	C2	OK	6.783	3.94703	-0.781154	-1.68069	0.0004	0.00657741	yes
XLOC_020259	NAE1	16:66836777-66907159	C1	C2	OK	99.2008	74.1363	-0.420172	-1.50529	0.0004	0.00657741	yes
XLOC_022071	ELAC2	17:12569206-12921504	C1	C2	OK	51.4958	35.8673	-0.521788	-1.55365	0.0004	0.00657741	yes
XLOC_028003	PLEKHB2	2:131862419-132111282	C1	C2	OK	28.2274	20.6594	-0.450297	-1.59699	0.0004	0.00657741	yes
XLOC_028283	HNRNPA3,MIR4444-2	2:177855235-178088686	C1	C2	OK	386.422	257.917	-0.583269	-1.61429	0.0004	0.00657741	yes
XLOC_032342	BACE2	21:42539727-42654454	C1	C2	OK	28.856	18.072	-0.67512	-1.57046	0.0004	0.00657741	yes
XLOC_032561	CCT8	21:30428125-30446118	C1	C2	OK	290.923	218.184	-0.41509	-1.56128	0.0004	0.00657741	yes
XLOC_035272	MFN1	3:179065479-179112735	C1	C2	OK	21.7318	14.5631	-0.577484	-1.54636	0.0004	0.00657741	yes
XLOC_040234	WDR36	5:110405759-110466339	C1	C2	OK	19.4188	13.2881	-0.547322	-1.5003	0.0004	0.00657741	yes
XLOC_000088	TPRG1L	1:3541565-3546691	C1	C2	OK	10.2103	6.89157	-0.567116	-1.60475	0.00045	0.00718597	yes
XLOC_005982	PGAM1	10:99185916-99193201	C1	C2	OK	303.963	227.211	-0.419859	-1.57509	0.00045	0.00718597	yes
XLOC_013280	FREM2	13:39261265-39460074	C1	C2	OK	1.33134	0.735893	-0.855312	-1.42214	0.00045	0.00718597	yes
XLOC_019443	IL17C,ZC3H18	16:88636715-88706881	C1	C2	OK	32.1167	23.405	-0.456504	-1.40107	0.00045	0.00718597	yes
XLOC_022659	KIF18B	17:43002076-43025126	C1	C2	OK	21.1942	15.688	-0.434003	-1.58325	0.00045	0.00718597	yes
XLOC_023388	SEH1L	18:12947131-12991172	C1	C2	OK	30.9675	21.8878	-0.500629	-1.58624	0.00045	0.00718597	yes
XLOC_025885	CTD-2369P2.10,CTD-2369P2.12,FDX1L,ICAM3,RAVER1,ZGLP1	19:10415478-10450499	C1	C2	OK	92.1026	67.3768	-0.45099	-1.50648	0.00045	0.00718597	yes
XLOC_027833	BCL2L11	2:111876954-111926024	C1	C2	OK	13.1727	8.79705	-0.582461	-1.26351	0.00045	0.00718597	yes
XLOC_029412	SNRPG	2:70508493-70520903	C1	C2	OK	183.489	136.735	-0.424308	-1.55663	0.00045	0.00718597	yes
XLOC_042184	DBN1	5:176883608-176901402	C1	C2	OK	44.7794	32.5505	-0.460154	-1.47665	0.00045	0.00718597	yes
XLOC_044467	FAM46A	6:82201155-82488681	C1	C2	OK	5.12479	3.15516	-0.69978	-1.49255	0.00045	0.00718597	yes
XLOC_044812	BCLAF1	6:136578000-136611041	C1	C2	OK	113.173	66.0272	-0.777397	-1.71651	0.00045	0.00718597	yes
XLOC_045731	POM121	7:72349917-72440217	C1	C2	OK	27.1742	19.5163	-0.477559	-1.60581	0.00045	0.00718597	yes
XLOC_002387	SPRTN	1:231468479-231490769	C1	C2	OK	22.6731	14.6437	-0.630697	-1.56252	0.0005	0.007743	yes
XLOC_002490	ZBTB18	1:244212149-244220778	C1	C2	OK	15.1479	11.0449	-0.45574	-1.55702	0.0005	0.007743	yes
XLOC_014705	PNN	14:39644088-39652422	C1	C2	OK	75.6501	56.6676	-0.416819	-1.51081	0.0005	0.007743	yes
XLOC_018897	ZNF267	16:31885078-31928668	C1	C2	OK	8.65662	5.63333	-0.619815	-1.48452	0.0005	0.007743	yes
XLOC_021499	AKAP1	17:55162452-55198963	C1	C2	OK	38.6679	28.0146	-0.464958	-1.46758	0.0005	0.007743	yes
XLOC_021905	CLUH	17:2592678-2616127	C1	C2	OK	41.8562	29.7293	-0.493555	-1.26092	0.0005	0.007743	yes
XLOC_022916	FTSJ3	17:61896792-61909393	C1	C2	OK	41.9813	25.9997	-0.691251	-1.21697	0.0005	0.007743	yes
XLOC_029144	ATL2	2:38521137-38604478	C1	C2	OK	39.602	29.2456	-0.437352	-1.47775	0.0005	0.007743	yes
XLOC_034292	CTNNB1	3:41236327-42003922	C1	C2	OK	140.202	104.836	-0.419377	-1.60464	0.0005	0.007743	yes
XLOC_036676	GOLIM4	3:167726464-167813937	C1	C2	OK	19.3306	14.2354	-0.441404	-1.61743	0.0005	0.007743	yes
XLOC_042829	ADCY10P1,NFYA	6:40994533-41108571	C1	C2	OK	17.234	10.9709	-0.651581	-1.70774	0.0005	0.007743	yes
XLOC_012878	TBX3	12:115107939-115121969	C1	C2	OK	17.1125	11.7635	-0.540734	-1.44631	0.00055	0.0083766	yes
XLOC_020095	DNAJA2	16:46989298-47007699	C1	C2	OK	43.3256	32.0075	-0.43681	-1.60861	0.00055	0.0083766	yes
XLOC_020731	PFAS	17:8128138-8173893	C1	C2	OK	49.2148	33.9214	-0.536899	-1.26434	0.00055	0.0083766	yes
XLOC_024594	ILF3	19:10762537-10803093	C1	C2	OK	251.202	177.971	-0.497209	-1.29022	0.00055	0.0083766	yes
XLOC_032308	TTC3	21:38445525-38575413	C1	C2	OK	39.6386	29.9262	-0.405496	-1.27152	0.00055	0.0083766	yes
XLOC_039534	NKD2	5:1008898-1040968	C1	C2	OK	23.3431	15.1393	-0.624698	-1.67051	0.00055	0.0083766	yes
XLOC_047595	PODXL	7:131185020-131242976	C1	C2	OK	6.78009	4.57349	-0.568007	-1.38116	0.00055	0.0083766	yes
XLOC_003097	C1orf216	1:36179475-36185073	C1	C2	OK	5.04579	3.26991	-0.62583	-1.43891	0.0006	0.00893154	yes
XLOC_003725	SORT1	1:109852191-109940573	C1	C2	OK	15.2106	11.5184	-0.40113	-1.40499	0.0006	0.00893154	yes
XLOC_007016	IDE	10:94209886-94333912	C1	C2	OK	15.7111	11.1914	-0.489397	-1.32987	0.0006	0.00893154	yes
XLOC_016092	CATSPERB,TC2N	14:92047039-92333880	C1	C2	OK	7.90792	4.91422	-0.686335	-1.32065	0.0006	0.00893154	yes
XLOC_017204	MORF4L1	15:79051544-79190475	C1	C2	OK	222.518	167.125	-0.412992	-1.55584	0.0006	0.00893154	yes
XLOC_019719	AC007216.1,GSPT1	16:11945505-12010757	C1	C2	OK	114.967	82.6142	-0.476755	-1.56982	0.0006	0.00893154	yes
XLOC_024605	LDLR	19:11200037-11266484	C1	C2	OK	8.62858	5.23501	-0.72093	-1.32485	0.0006	0.00893154	yes
XLOC_037367	DANCR	4:53578523-53586998	C1	C2	OK	91.9719	67.5551	-0.445128	-1.56472	0.0006	0.00893154	yes
XLOC_040416	C5orf24,DDX46	5:134094407-134195427	C1	C2	OK	59.1244	43.6096	-0.43911	-1.25403	0.0006	0.00893154	yes
XLOC_040557	TCERG1	5:145826583-145891524	C1	C2	OK	52.3118	36.8582	-0.505152	-1.3306	0.0006	0.00893154	yes
XLOC_046502	NOM1	7:156742413-156765877	C1	C2	OK	12.8777	8.37144	-0.62133	-1.27884	0.0006	0.00893154	yes
XLOC_004893	C1orf198	1:230972864-231005335	C1	C2	OK	23.0211	17.2175	-0.419085	-1.50868	0.00065	0.00953218	yes
XLOC_007300	MKI67	10:129894917-129924649	C1	C2	OK	20.8449	14.485	-0.525129	-1.34651	0.00065	0.00953218	yes
XLOC_015166	PAPOLA	14:96967146-97033456	C1	C2	OK	73.6846	55.9964	-0.396029	-1.26979	0.00065	0.00953218	yes
XLOC_021391	SNX11	17:46180718-46200436	C1	C2	OK	14.3571	9.75677	-0.557285	-1.4241	0.00065	0.00953218	yes
XLOC_028158	TANC1	2:159825137-160089230	C1	C2	OK	8.26773	5.85482	-0.497867	-1.60344	0.00065	0.00953218	yes
XLOC_032628	PAXBP1	21:34100425-34144332	C1	C2	OK	32.5972	23.4531	-0.474971	-1.45053	0.00065	0.00953218	yes
XLOC_044521	RNGTT	6:89319757-89673348	C1	C2	OK	16.0101	11.6646	-0.456843	-1.61427	0.00065	0.00953218	yes
XLOC_005198	GTPBP4	10:1034337-1178237	C1	C2	OK	39.2361	27.4246	-0.51671	-1.50322	0.0007	0.010021	yes
XLOC_005608	FAM21A	10:51827598-51893269	C1	C2	OK	6.11581	3.4089	-0.843239	-1.46684	0.0007	0.010021	yes
XLOC_008961	CHRNA10,NUP98	11:3686816-3847609	C1	C2	OK	43.8702	31.5473	-0.475727	-1.06436	0.0007	0.010021	yes
XLOC_009623	MEN1	11:64570981-64578766	C1	C2	OK	58.3315	42.0284	-0.47291	-1.53629	0.0007	0.010021	yes
XLOC_016776	VPS18	15:41185855-41196224	C1	C2	OK	7.72764	5.25805	-0.5555	-1.61636	0.0007	0.010021	yes
XLOC_020302	SLC7A6OS	16:68298432-68344849	C1	C2	OK	21.0551	14.8301	-0.505637	-1.42818	0.0007	0.010021	yes
XLOC_022931	DDX5,MIR3064,MIR5047	17:62494376-62658471	C1	C2	OK	376.36	268.232	-0.488629	-1.41048	0.0007	0.010021	yes
XLOC_031376	NELFCD	20:57556262-57582302	C1	C2	OK	62.2825	45.4149	-0.455661	-1.53831	0.0007	0.010021	yes
XLOC_032610	TIAM1	21:32490615-32933604	C1	C2	OK	11.3488	7.41398	-0.614216	-1.39591	0.0007	0.010021	yes
XLOC_035458	PAK2	3:196466643-196559518	C1	C2	OK	30.5452	23.1146	-0.402144	-1.51339	0.0007	0.010021	yes
XLOC_040602	GPX3	5:150400121-150408568	C1	C2	OK	7.67096	4.75173	-0.690955	-1.36986	0.0007	0.010021	yes
XLOC_043359	CENPW	6:126661319-126670021	C1	C2	OK	69.3004	49.8	-0.476719	-1.49823	0.0007	0.010021	yes
XLOC_044730	ECHDC1	6:127609854-127664805	C1	C2	OK	41.3875	29.1505	-0.505671	-1.46958	0.0007	0.010021	yes
XLOC_047513	AASS	7:121713456-121784352	C1	C2	OK	9.86422	6.86953	-0.521994	-1.52847	0.0007	0.010021	yes
XLOC_052307	SETX	9:135136675-135230444	C1	C2	OK	13.1736	9.44602	-0.479868	-1.21781	0.0007	0.010021	yes
XLOC_005783	VCL	10:75757871-75879959	C1	C2	OK	37.7653	27.8691	-0.438395	-1.544	0.00075	0.0106159	yes
XLOC_012664	UBE2N	12:93799448-93836059	C1	C2	OK	117.248	82.5827	-0.505652	-1.49818	0.00075	0.0106159	yes
XLOC_028449	FZD7	2:202899309-202903160	C1	C2	OK	13.0593	9.56756	-0.448855	-1.49272	0.00075	0.0106159	yes
XLOC_042704	C2,CFB	6:31865558-31919861	C1	C2	OK	2.30661	1.02457	-1.17076	-0.696653	0.00075	0.0106159	yes
XLOC_046230	CALD1	7:134429002-134655479	C1	C2	OK	20.9706	15.5054	-0.435599	-1.26064	0.00075	0.0106159	yes
XLOC_058887	WDR44	X:117480035-117583924	C1	C2	OK	7.24482	5.05015	-0.520624	-1.54059	0.00075	0.0106159	yes
XLOC_058898	PGRMC1	X:118370215-118378429	C1	C2	OK	163.752	124.686	-0.393207	-1.55915	0.00075	0.0106159	yes
XLOC_005307	HSPA14	10:14860362-14913740	C1	C2	OK	39.3405	29.5367	-0.413504	-1.41528	0.0008	0.0111524	yes
XLOC_010136	PPP2R1B	11:111473114-111637406	C1	C2	OK	22.8988	14.3918	-0.670029	-1.39901	0.0008	0.0111524	yes
XLOC_015654	SEC23A	14:39501122-39578850	C1	C2	OK	36.3481	25.9312	-0.487192	-1.612	0.0008	0.0111524	yes
XLOC_018030	TLE3	15:70340128-70390515	C1	C2	OK	41.447	29.2325	-0.503696	-1.13036	0.0008	0.0111524	yes
XLOC_030635	TRIP12	2:230628553-230877825	C1	C2	OK	28.3961	21.0216	-0.433822	-1.1892	0.0008	0.0111524	yes
XLOC_042888	HSP90AB1	6:44214823-44221620	C1	C2	OK	603.218	424.87	-0.505657	-1.53716	0.0008	0.0111524	yes
XLOC_046742	HOXA13,RP1-170O19.14	7:27221128-27246878	C1	C2	OK	8.75391	4.63942	-0.915981	-1.53456	0.0008	0.0111524	yes
XLOC_058647	COX7B	X:77154934-77162870	C1	C2	OK	191.411	133.682	-0.517864	-1.52392	0.0008	0.0111524	yes
XLOC_006903	POLR3A	10:79732865-79789316	C1	C2	OK	16.9917	12.9374	-0.393288	-1.50111	0.00085	0.0116962	yes
XLOC_008220	KDM2A	11:66886684-67025558	C1	C2	OK	19.2315	14.4997	-0.407452	-1.28902	0.00085	0.0116962	yes
XLOC_009957	RAB38	11:87831758-87908635	C1	C2	OK	5.35161	2.88446	-0.891673	-1.54312	0.00085	0.0116962	yes
XLOC_011042	NABP2	12:56615798-56623638	C1	C2	OK	52.9115	39.2389	-0.431297	-1.55368	0.00085	0.0116962	yes
XLOC_021527	CLTC	17:57695919-57919616	C1	C2	OK	120.854	75.9518	-0.670109	-1.53657	0.00085	0.0116962	yes
XLOC_024181	TCF4	18:52889561-53332018	C1	C2	OK	10.4189	6.58215	-0.662575	-1.10528	0.00085	0.0116962	yes
XLOC_028905	YWHAQ	2:9724099-9771143	C1	C2	OK	274.862	206.055	-0.415679	-1.52281	0.00085	0.0116962	yes
XLOC_047845	NCAPG2	7:158423793-158497520	C1	C2	OK	49.1655	37.5231	-0.389866	-1.48368	0.00085	0.0116962	yes
XLOC_048485	KCNB2	8:73449625-73856172	C1	C2	OK	2.22694	1.27902	-0.800028	-1.56204	0.00085	0.0116962	yes
XLOC_007183	GPAM	10:113909623-113975135	C1	C2	OK	7.84047	5.60268	-0.484823	-1.38504	0.0009	0.0122743	yes
XLOC_012214	DDX23	12:49223544-49246625	C1	C2	OK	51.5992	37.2972	-0.46828	-1.48862	0.0009	0.0122743	yes
XLOC_015516	SLC7A8	14:23594503-23652899	C1	C2	OK	4.17752	2.62612	-0.669716	-1.27231	0.0009	0.0122743	yes
XLOC_032375	TRAPPC10	21:45432199-45526433	C1	C2	OK	15.2345	10.3389	-0.559261	-1.3107	0.0009	0.0122743	yes
XLOC_047609	SLC35B4	7:133974069-134001803	C1	C2	OK	19.3925	14.2029	-0.449312	-1.41989	0.0009	0.0122743	yes
XLOC_000039	B3GALT6	1:1167628-1170421	C1	C2	OK	25.3601	18.7963	-0.43211	-1.54443	0.00095	0.0127056	yes
XLOC_000161	PGD	1:10458648-10480454	C1	C2	OK	104.91	80.373	-0.384373	-1.49211	0.00095	0.0127056	yes
XLOC_002690	KLHL21	1:6650734-6684093	C1	C2	OK	18.2082	12.1013	-0.589428	-1.48818	0.00095	0.0127056	yes
XLOC_003786	SLC16A1	1:113454468-113615727	C1	C2	OK	122.805	91.3487	-0.42691	-1.51163	0.00095	0.0127056	yes
XLOC_008005	AP000662.4,CLP1	11:57405496-57429340	C1	C2	OK	12.5907	8.64506	-0.542412	-1.41081	0.00095	0.0127056	yes
XLOC_011557	PEBP1	12:118501397-118583389	C1	C2	OK	210.381	157.743	-0.415428	-1.51997	0.00095	0.0127056	yes
XLOC_018108	IMP3	15:75928479-75954642	C1	C2	OK	75.5029	51.5564	-0.550378	-1.58127	0.00095	0.0127056	yes
XLOC_023420	GREB1L	18:18822202-19105563	C1	C2	OK	5.59107	3.42963	-0.705073	-1.29877	0.00095	0.0127056	yes
XLOC_039562	KIAA0947	5:5420776-5490463	C1	C2	OK	16.2245	10.7549	-0.593178	-1.49432	0.00095	0.0127056	yes
XLOC_042047	CLINT1	5:157212750-157286183	C1	C2	OK	42.7023	31.8972	-0.420882	-1.3488	0.00095	0.0127056	yes
XLOC_048420	YTHDF3	8:64081111-64125783	C1	C2	OK	18.48	13.5762	-0.444879	-1.32996	0.00095	0.0127056	yes
XLOC_059985	AMMECR1	X:109437411-109699562	C1	C2	OK	7.62185	4.94896	-0.623016	-1.46206	0.00095	0.0127056	yes
XLOC_004902	EXOC8	1:231468479-231490769	C1	C2	OK	10.5027	6.68071	-0.652683	-1.56455	0.001	0.0131705	yes
XLOC_005011	HNRNPU,HNRNPU-AS1	1:244998623-245028574	C1	C2	OK	407.355	287.215	-0.504154	-1.43218	0.001	0.0131705	yes
XLOC_008734	SC5D	11:121163161-121184101	C1	C2	OK	38.1796	26.8515	-0.507798	-1.42203	0.001	0.0131705	yes
XLOC_011151	CAND1	12:67662996-67713731	C1	C2	OK	78.2191	56.9171	-0.458661	-1.26599	0.001	0.0131705	yes
XLOC_015900	ACTN1,HMGN1P3	14:69340840-69446157	C1	C2	OK	27.5272	21.2045	-0.376482	-1.30693	0.001	0.0131705	yes
XLOC_031611	RBBP9	20:18467183-18477887	C1	C2	OK	8.47912	6.00666	-0.497351	-1.48645	0.001	0.0131705	yes
XLOC_042362	DSP	6:7540465-7586950	C1	C2	OK	22.896	17.4465	-0.392154	-1.46312	0.001	0.0131705	yes
XLOC_046509	DNAJB6	7:157128074-157210133	C1	C2	OK	68.8892	52.0747	-0.403695	-1.49526	0.001	0.0131705	yes
XLOC_001090	ABCD3	1:94883932-94984222	C1	C2	OK	39.2565	28.408	-0.466636	-1.49105	0.00105	0.0136599	yes
XLOC_003800	BCAS2	1:115090691-115124385	C1	C2	OK	67.7601	51.2103	-0.404	-1.49862	0.00105	0.0136599	yes
XLOC_022717	CBX1	17:46147413-46178883	C1	C2	OK	87.6416	67.9483	-0.367178	-1.45527	0.00105	0.0136599	yes
XLOC_024052	B4GALT6	18:29202209-29267719	C1	C2	OK	4.08973	2.34174	-0.804425	-1.33309	0.00105	0.0136599	yes
XLOC_024664	CALR	19:13049247-13055303	C1	C2	OK	288.96	215.626	-0.422344	-1.4701	0.00105	0.0136599	yes
XLOC_032042	MIR1257,TAF4	20:60528524-60640866	C1	C2	OK	19.0832	13.9116	-0.456013	-1.27847	0.00105	0.0136599	yes
XLOC_042420	MYLIP	6:16129325-16152966	C1	C2	OK	5.93105	3.93264	-0.592791	-1.47801	0.00105	0.0136599	yes
XLOC_003381	MYSM1	1:59120410-59165795	C1	C2	OK	10.0245	7.37113	-0.443567	-1.22135	0.0011	0.0140981	yes
XLOC_011180	CCT2	12:69979113-69995358	C1	C2	OK	246.511	188.226	-0.389189	-1.47045	0.0011	0.0140981	yes
XLOC_040706	SPDL1	5:169010637-169031782	C1	C2	OK	29.6745	21.9131	-0.437431	-1.24131	0.0011	0.0140981	yes
XLOC_044259	TNFRSF21	6:47199267-47277641	C1	C2	OK	12.219	8.9414	-0.450558	-1.50006	0.0011	0.0140981	yes
XLOC_011607	SETD1B	12:122241909-122270562	C1	C2	OK	9.35702	7.06433	-0.405496	-1.51463	0.00115	0.0145769	yes
XLOC_014084	TBC1D4	13:75858736-76056855	C1	C2	OK	39.5115	29.9356	-0.400411	-1.38517	0.00115	0.0145769	yes
XLOC_020355	PHLPP2	16:71657610-71758604	C1	C2	OK	4.32138	3.04558	-0.504775	-1.39062	0.00115	0.0145769	yes
XLOC_028520	PIKFYVE	2:209130820-209223475	C1	C2	OK	6.83247	4.94163	-0.467421	-1.37532	0.00115	0.0145769	yes
XLOC_058907	SLC25A5	X:118599996-118605282	C1	C2	OK	642.111	482.59	-0.412025	-1.51645	0.00115	0.0145769	yes
XLOC_013238	USPL1	13:31191829-31234899	C1	C2	OK	11.9393	8.78693	-0.442289	-1.48342	0.0012	0.0149908	yes
XLOC_017040	PTPLAD1	15:65822755-65870687	C1	C2	OK	104.013	80.7995	-0.364342	-1.39741	0.0012	0.0149908	yes
XLOC_021578	MAP3K3	17:61699774-61778532	C1	C2	OK	13.7312	9.25551	-0.569075	-1.30061	0.0012	0.0149908	yes
XLOC_023108	LGALS3BP	17:76967319-76976191	C1	C2	OK	90.6476	68.9587	-0.394537	-1.36841	0.0012	0.0149908	yes
XLOC_025309	SNRNP70	19:49588531-49611868	C1	C2	OK	223.569	155.84	-0.520649	-1.5952	0.0012	0.0149908	yes
XLOC_028696	PSMD1	2:231921577-232037541	C1	C2	OK	57.7193	41.4559	-0.477476	-1.42101	0.0012	0.0149908	yes
XLOC_034927	HMCES	3:128997670-129025029	C1	C2	OK	39.981	29.603	-0.433571	-1.5281	0.0012	0.0149908	yes
XLOC_047172	YWHAG	7:75956115-75988348	C1	C2	OK	78.3576	60.564	-0.371611	-1.48052	0.0012	0.0149908	yes
XLOC_005237	FAM208B	10:5726449-5884095	C1	C2	OK	17.9029	11.3313	-0.659878	-1.0551	0.00125	0.0154756	yes
XLOC_010973	HOXC13	12:54329111-54340328	C1	C2	OK	5.79855	3.5736	-0.698312	-1.52007	0.00125	0.0154756	yes
XLOC_018386	TARSL2	15:102193800-102264807	C1	C2	OK	14.7516	10.7009	-0.463134	-1.28832	0.00125	0.0154756	yes
XLOC_032557	LTN1	21:30300465-30365270	C1	C2	OK	16.6805	12.4776	-0.418818	-1.37466	0.00125	0.0154756	yes
XLOC_043320	SLC35F1	6:118228360-118638931	C1	C2	OK	20.7948	15.8527	-0.391492	-1.45052	0.00125	0.0154756	yes
XLOC_013659	LAMP1	13:113951555-114018467	C1	C2	OK	70.934	53.1972	-0.415126	-1.48241	0.0013	0.0159944	yes
XLOC_013823	HMGB1	13:31030900-31191734	C1	C2	OK	403.998	294.027	-0.458399	-1.42646	0.0013	0.0159944	yes
XLOC_048122	DPYSL2	8:26371790-26515694	C1	C2	OK	11.979	8.84864	-0.436975	-1.37378	0.0013	0.0159944	yes
XLOC_048375	CHCHD7	8:57124222-57131875	C1	C2	OK	47.3723	33.9352	-0.481261	-1.39766	0.0013	0.0159944	yes
XLOC_001011	RPF1	1:84944941-84963473	C1	C2	OK	57.1201	43.0619	-0.407589	-1.4803	0.00135	0.0163908	yes
XLOC_022889	INTS2,MED13	17:59942728-60142670	C1	C2	OK	28.7726	21.5403	-0.417659	-1.23962	0.00135	0.0163908	yes
XLOC_025344	MYH14	19:50691442-50813802	C1	C2	OK	2.3466	1.48824	-0.656972	-1.54579	0.00135	0.0163908	yes
XLOC_040462	MATR3	5:138281491-138667360	C1	C2	OK	221.061	164.13	-0.429608	-1.12504	0.00135	0.0163908	yes
XLOC_041700	DTWD2	5:118171824-118324250	C1	C2	OK	3.65833	2.35602	-0.634835	-1.39159	0.00135	0.0163908	yes
XLOC_045164	UNCX	7:1272542-1277124	C1	C2	OK	18.2178	12.4021	-0.554768	-1.52535	0.00135	0.0163908	yes
XLOC_000607	RLF	1:40627018-40706593	C1	C2	OK	10.9504	8.18247	-0.420373	-1.51509	0.0014	0.0168207	yes
XLOC_032219	USP16	21:30396575-30426884	C1	C2	OK	28.8383	21.6119	-0.416158	-1.45037	0.0014	0.0168207	yes
XLOC_041489	TMEM167A	5:82348583-82649606	C1	C2	OK	29.7717	20.2559	-0.5556	-1.47042	0.0014	0.0168207	yes
XLOC_060341	LAGE3	X:153704701-153707628	C1	C2	OK	67.294	49.4361	-0.444914	-1.49738	0.0014	0.0168207	yes
XLOC_010459	C12orf5	12:4430275-4463864	C1	C2	OK	15.9906	10.9379	-0.547889	-1.41255	0.00145	0.0173311	yes
XLOC_012853	NAA25	12:112464499-112547225	C1	C2	OK	22.8196	17.1585	-0.411346	-1.28049	0.00145	0.0173311	yes
XLOC_005000	CEP170	1:243287729-243419109	C1	C2	OK	21.7977	14.2525	-0.61296	-1.16646	0.0015	0.0176992	yes
XLOC_015336	RCOR1	14:103058997-103241128	C1	C2	OK	10.5574	7.85063	-0.427369	-1.21407	0.0015	0.0176992	yes
XLOC_021896	TSR1	17:1963114-2284369	C1	C2	OK	52.265	33.3345	-0.648829	-1.21991	0.0015	0.0176992	yes
XLOC_027961	UGGT1	2:128848762-128953623	C1	C2	OK	13.8428	10.4221	-0.409487	-1.2792	0.0015	0.0176992	yes
XLOC_044449	HMGN3	6:79910955-79946514	C1	C2	OK	97.7291	72.8962	-0.422946	-1.4759	0.0015	0.0176992	yes
XLOC_045864	FZD1	7:90893782-90898123	C1	C2	OK	8.04821	5.73301	-0.489374	-1.48319	0.0015	0.0176992	yes
XLOC_046042	PRKAR2B	7:106685093-106802256	C1	C2	OK	12.6962	8.92146	-0.509043	-1.41051	0.0015	0.0176992	yes
XLOC_020770	MAP2K4	17:11901669-12047147	C1	C2	OK	15.8529	11.9032	-0.413405	-1.33594	0.00155	0.0181191	yes
XLOC_058039	MT-ND3	MT:10058-10404	C1	C2	OK	3954.81	3032.02	-0.383332	-1.47414	0.00155	0.0181191	yes	x
XLOC_010918	DAZAP2	12:51632075-51665146	C1	C2	OK	131.494	94.9248	-0.470136	-1.44335	0.0016	0.0185624	yes
XLOC_011586	MLEC	12:121124671-121139701	C1	C2	OK	47.5271	33.9161	-0.48678	-1.21862	0.0016	0.0185624	yes
XLOC_025265	DHX34	19:47852537-47885961	C1	C2	OK	15.5602	11.4581	-0.44149	-1.37476	0.0016	0.0185624	yes
XLOC_032625	AP000275.65,C21orf59,LINC00846,TCP10L	21:33944547-33985176	C1	C2	OK	54.1347	40.8011	-0.407947	-1.46677	0.0016	0.0185624	yes
XLOC_047846	ESYT2	7:158523685-158622944	C1	C2	OK	29.0314	22.5276	-0.365919	-1.37981	0.0016	0.0185624	yes
XLOC_001970	DHX9	1:182806330-182856886	C1	C2	OK	163.773	121.666	-0.428775	-1.35419	0.00165	0.018936	yes
XLOC_003460	DEPDC1	1:68939802-69004310	C1	C2	OK	35.9744	26.5266	-0.439529	-1.38835	0.00165	0.018936	yes
XLOC_003510	FUBP1	1:78409739-78604133	C1	C2	OK	103.639	75.0695	-0.465265	-1.23242	0.00165	0.018936	yes
XLOC_009111	EIF4G2,SNORD97	11:10804859-10928349	C1	C2	OK	328.805	243.781	-0.431645	-1.07686	0.00165	0.018936	yes
XLOC_015611	BAZ1A	14:35221936-35345665	C1	C2	OK	31.4747	20.2807	-0.634089	-1.44131	0.00165	0.018936	yes
XLOC_032753	SIK1	21:44834394-44847008	C1	C2	OK	4.08925	2.70175	-0.597942	-1.34881	0.00165	0.018936	yes
XLOC_036276	LRRC58	3:120043355-120068186	C1	C2	OK	17.4276	13.4333	-0.375555	-1.4193	0.00165	0.018936	yes
XLOC_043264	AMD1	6:111195972-111216964	C1	C2	OK	108.953	84.2329	-0.37125	-1.44102	0.00165	0.018936	yes
XLOC_058309	DDX3X	X:41192650-41223725	C1	C2	OK	123.414	88.3403	-0.482368	-1.41079	0.00165	0.018936	yes
XLOC_012051	TMTC1	12:29653772-29937692	C1	C2	OK	5.17227	3.47994	-0.571735	-1.32448	0.0017	0.0194131	yes
XLOC_020257	DYNC1LI2	16:66754795-66788643	C1	C2	OK	35.9423	23.7702	-0.596532	-1.30301	0.0017	0.0194131	yes
XLOC_040001	UTP15	5:72848159-72879157	C1	C2	OK	13.0148	7.41716	-0.81121	-1.40395	0.0017	0.0194131	yes
XLOC_010341	ETS1	11:128328655-128457453	C1	C2	OK	1.45158	0.746957	-0.958526	-0.99672	0.00175	0.019788	yes
XLOC_011560	SUDS3	12:118814184-118855840	C1	C2	OK	22.0988	16.9307	-0.384321	-1.37061	0.00175	0.019788	yes
XLOC_017315	TICRR	15:90048507-90198682	C1	C2	OK	17.8591	12.4758	-0.517527	-1.434	0.00175	0.019788	yes
XLOC_043337	GJA1	6:121756837-121770873	C1	C2	OK	49.9003	38.8826	-0.359925	-1.40175	0.00175	0.019788	yes
XLOC_058198	GS1-358P8.4,PDK3	X:24483337-24568583	C1	C2	OK	20.4932	14.2386	-0.525344	-1.44502	0.00175	0.019788	yes
XLOC_003039	SNRNP40	1:31732416-31769662	C1	C2	OK	98.416	76.6927	-0.359803	-1.37885	0.0018	0.020172	yes
XLOC_005291	MCM10	10:13203460-13253191	C1	C2	OK	15.9971	12.2495	-0.385087	-1.28528	0.0018	0.020172	yes
XLOC_012485	GNS	12:65107224-65153227	C1	C2	OK	19.2673	14.9304	-0.367898	-1.31793	0.0018	0.020172	yes
XLOC_012862	DDX54	12:113587662-113630801	C1	C2	OK	44.3029	32.4086	-0.451022	-1.28144	0.0018	0.020172	yes
XLOC_035962	WNT5A	3:55499742-55523973	C1	C2	OK	8.79679	5.93332	-0.568137	-1.3605	0.0018	0.020172	yes
XLOC_041665	MCC	5:112357795-112824527	C1	C2	OK	8.38775	6.19606	-0.436933	-1.16529	0.0018	0.020172	yes
XLOC_019532	UNKL	16:1401923-1464752	C1	C2	OK	12.346	7.38634	-0.741106	-1.01117	0.00185	0.0204997	yes
XLOC_024945	AC007773.3,DPY19L3	19:32880955-32976801	C1	C2	OK	11.6223	8.37016	-0.473574	-1.11629	0.00185	0.0204997	yes
XLOC_025327	PRR12	19:50094899-50129696	C1	C2	OK	9.02015	6.76344	-0.415396	-1.29272	0.00185	0.0204997	yes
XLOC_029447	MOB1A	2:74379654-74406030	C1	C2	OK	44.6387	33.932	-0.395647	-1.27545	0.00185	0.0204997	yes
XLOC_035448	SLC51A	3:195938357-196065374	C1	C2	OK	1.31351	0.509627	-1.36591	-0.411509	0.00185	0.0204997	yes
XLOC_047161	AC006014.7,PMS2P3,POM121C	7:74988447-75157478	C1	C2	OK	35.5169	23.8839	-0.57247	-1.11157	0.00185	0.0204997	yes
XLOC_011074	PIP4K2C	12:57984956-57997201	C1	C2	OK	14.309	10.566	-0.437488	-1.35954	0.0019	0.0208533	yes
XLOC_031186	TOP1	20:39657457-39946312	C1	C2	OK	61.0609	39.7096	-0.620762	-1.49124	0.0019	0.0208533	yes
XLOC_031932	SULF2	20:46130600-46415360	C1	C2	OK	21.9589	13.5799	-0.693331	-1.42372	0.0019	0.0208533	yes
XLOC_034783	QTRTD1	3:113666747-113807269	C1	C2	OK	23.5612	17.5031	-0.428804	-1.17795	0.0019	0.0208533	yes
XLOC_035981	PDHB	3:58413356-58419584	C1	C2	OK	73.8244	57.3112	-0.365281	-1.38512	0.0019	0.0208533	yes
XLOC_040350	SLC12A2	5:127039081-127525380	C1	C2	OK	9.55766	5.63297	-0.762761	-1.37854	0.0019	0.0208533	yes
XLOC_042890	CDC5L	6:44355261-44418163	C1	C2	OK	26.1831	20.4159	-0.358939	-1.42503	0.0019	0.0208533	yes
XLOC_004118	ADAR	1:154554375-154600477	C1	C2	OK	64.7745	49.7868	-0.379663	-1.10942	0.00195	0.0212168	yes
XLOC_015035	AHSA1	14:77892983-77935817	C1	C2	OK	134.833	100.074	-0.430103	-1.39799	0.00195	0.0212168	yes
XLOC_015120	CPSF2	14:92582465-92632043	C1	C2	OK	27.0972	20.4201	-0.408155	-1.27018	0.00195	0.0212168	yes
XLOC_021083	SUZ12	17:30263847-30328064	C1	C2	OK	26.6834	20.6024	-0.373136	-1.39217	0.00195	0.0212168	yes
XLOC_022952	HELZ	17:65066553-65242105	C1	C2	OK	11.9188	8.3595	-0.511751	-1.09645	0.00195	0.0212168	yes
XLOC_046494	RBM33	7:155369467-155574179	C1	C2	OK	12.7852	8.78127	-0.541972	-1.21422	0.00195	0.0212168	yes
XLOC_049204	LZTS1	8:20103675-20161474	C1	C2	OK	1.78202	1.13316	-0.653155	-1.39724	0.00195	0.0212168	yes
XLOC_004846	TRIM11	1:228581373-228594550	C1	C2	OK	27.5654	20.8142	-0.405292	-1.38279	0.002	0.0215573	yes
XLOC_009531	PATL1	11:59383901-59436611	C1	C2	OK	22.9605	17.7506	-0.371285	-1.33797	0.002	0.0215573	yes
XLOC_014091	AC000403.1,KCTD12	13:77454311-77460724	C1	C2	OK	51.3147	39.8179	-0.365955	-1.35481	0.002	0.0215573	yes
XLOC_021688	TMEM104	17:72772621-72835918	C1	C2	OK	7.03406	4.44056	-0.663617	-1.24932	0.002	0.0215573	yes
XLOC_026071	ISYNA1	19:18529673-18549111	C1	C2	OK	137.798	93.9895	-0.551987	-1.46024	0.002	0.0215573	yes
XLOC_027435	MPHOSPH10	2:71357443-71377231	C1	C2	OK	21.9844	16.5871	-0.406418	-1.31715	0.002	0.0215573	yes
XLOC_035667	SLC4A7	3:27414213-27525911	C1	C2	OK	5.89201	3.84128	-0.61717	-1.28107	0.002	0.0215573	yes
XLOC_042985	PHF3	6:64345681-66417118	C1	C2	OK	22.7974	17.3822	-0.391255	-1.4045	0.002	0.0215573	yes
XLOC_001298	TTF2	1:117602806-117650132	C1	C2	OK	35.1545	19.6387	-0.840009	-1.499	0.00205	0.0218746	yes
XLOC_003317	COA7	1:53149984-53164092	C1	C2	OK	29.9086	22.03	-0.441089	-1.43926	0.00205	0.0218746	yes
XLOC_003767	RP11-552M11.4,WDR77	1:111980135-112006365	C1	C2	OK	119.227	71.6792	-0.734083	-1.34438	0.00205	0.0218746	yes
XLOC_011620	DENR	12:123237320-123255696	C1	C2	OK	77.8691	61.0362	-0.351386	-1.37562	0.00205	0.0218746	yes
XLOC_041286	DEPDC1B	5:59892374-59996017	C1	C2	OK	23.8119	17.8968	-0.411981	-1.36882	0.00205	0.0218746	yes
XLOC_043813	NUP153	6:17615268-17707575	C1	C2	OK	41.2749	32.1131	-0.362102	-1.41679	0.00205	0.0218746	yes
XLOC_059140	MTMR1	X:149861434-149933576	C1	C2	OK	29.6202	22.8451	-0.374698	-1.22351	0.00205	0.0218746	yes
XLOC_000554	AGO1	1:36335408-36395254	C1	C2	OK	11.1805	8.48497	-0.397998	-1.41521	0.0021	0.0222706	yes
XLOC_030954	SNRPB2	20:16695488-16722421	C1	C2	OK	44.3629	32.5672	-0.445932	-1.40875	0.0021	0.0222706	yes
XLOC_032724	PRDM15	21:43218384-43299591	C1	C2	OK	4.02208	2.6135	-0.621959	-1.09203	0.0021	0.0222706	yes
XLOC_044756	EPB41L2	6:131160486-131384462	C1	C2	OK	54.3876	42.0437	-0.371388	-1.01463	0.0021	0.0222706	yes
XLOC_046895	PURB	7:44915895-44925992	C1	C2	OK	9.97419	7.58821	-0.394441	-1.4174	0.0021	0.0222706	yes
XLOC_007232	PRDX3	10:120927214-120938345	C1	C2	OK	253.728	199.995	-0.343318	-1.34839	0.00215	0.0226102	yes
XLOC_027409	GMCL1	2:70056773-70108528	C1	C2	OK	15.4319	11.6188	-0.409456	-1.31107	0.00215	0.0226102	yes
XLOC_003338	NDC1	1:54231132-54304533	C1	C2	OK	64.9038	48.3998	-0.423301	-1.41723	0.0022	0.0230135	yes
XLOC_021331	DBF4B	17:42785975-42836193	C1	C2	OK	16.6547	12.1397	-0.456201	-1.35144	0.0022	0.0230135	yes
XLOC_028564	RP11-566E18.3,XRCC5	2:216972186-217084915	C1	C2	OK	213.604	165.454	-0.368503	-1.28461	0.0022	0.0230135	yes
XLOC_047810	XRCC2	7:152338442-152373279	C1	C2	OK	15.2561	11.0187	-0.469425	-1.41054	0.0022	0.0230135	yes
XLOC_047834	MNX1	7:156786744-156803345	C1	C2	OK	17.6089	12.6661	-0.47533	-1.27548	0.0022	0.0230135	yes
XLOC_006404	ACBD7,DCLRE1CP1	10:15057070-15130786	C1	C2	OK	3.39391	2.09145	-0.698445	-1.21249	0.00225	0.0233598	yes
XLOC_019570	AC009065.2,RNPS1	16:2303116-2323419	C1	C2	OK	210.172	153.694	-0.451514	-1.40207	0.00225	0.0233598	yes
XLOC_023066	RHBDF2	17:74466972-74497872	C1	C2	OK	7.47915	4.88282	-0.615158	-1.12071	0.00225	0.0233598	yes
XLOC_027137	WDR43	2:29117508-29171411	C1	C2	OK	54.4237	40.576	-0.423607	-1.29699	0.00225	0.0233598	yes
XLOC_031996	AURKA	20:54944438-54967393	C1	C2	OK	56.6347	42.3127	-0.420595	-1.41467	0.00225	0.0233598	yes
XLOC_032071	KCNQ2	20:62037510-62103999	C1	C2	OK	17.5337	12.2502	-0.517317	-1.35872	0.00225	0.0233598	yes
XLOC_005332	ARL5B	10:18948333-18970568	C1	C2	OK	14.3367	10.9215	-0.392543	-1.42014	0.0023	0.0237541	yes
XLOC_023241	USP14	18:158382-268050	C1	C2	OK	40.1269	28.8192	-0.477538	-1.31332	0.0023	0.0237541	yes
XLOC_024585	MRPL4	19:10362576-10399695	C1	C2	OK	75.2421	57.49	-0.388227	-1.40301	0.0023	0.0237541	yes
XLOC_041241	DHX29	5:54529761-54603550	C1	C2	OK	11.1686	8.41435	-0.408531	-1.35363	0.0023	0.0237541	yes
XLOC_010228	HYOU1	11:118914898-118927951	C1	C2	OK	38.1422	29.8209	-0.355064	-1.14688	0.00235	0.0240905	yes
XLOC_018210	AC136698.1,GOLGA2P7	15:84867599-84898888	C1	C2	OK	16.5266	12.5133	-0.401331	-1.22535	0.00235	0.0240905	yes
XLOC_023039	SLC25A19	17:73267337-73285591	C1	C2	OK	29.5571	19.6678	-0.587671	-1.39223	0.00235	0.0240905	yes
XLOC_023339	RAB31	18:9708161-9862548	C1	C2	OK	24.7144	18.9693	-0.381682	-1.20892	0.00235	0.0240905	yes
XLOC_029165	SLC8A1	2:40013592-40838193	C1	C2	OK	4.70421	3.23149	-0.541752	-1.14078	0.00235	0.0240905	yes
XLOC_034303	NKTR	3:42589457-42709072	C1	C2	OK	14.09	8.95969	-0.653153	-0.890554	0.00235	0.0240905	yes
XLOC_044227	XPO5	6:43474706-43543812	C1	C2	OK	50.3267	36.917	-0.447038	-1.03254	0.00235	0.0240905	yes
XLOC_059321	PIGA	X:15337572-15353676	C1	C2	OK	10.0784	7.18009	-0.489193	-1.21706	0.00235	0.0240905	yes
XLOC_002691	DNAJC11	1:6684925-6761984	C1	C2	OK	36.0216	26.9872	-0.416585	-1.38101	0.0024	0.0244581	yes
XLOC_006740	IPMK	10:59951277-60027698	C1	C2	OK	5.38829	3.82422	-0.494662	-1.37749	0.0024	0.0244581	yes
XLOC_008016	CNTF,ZFP91,ZFP91-CNTF	11:58294343-58394173	C1	C2	OK	27.0948	21.1977	-0.354108	-1.37026	0.0024	0.0244581	yes
XLOC_011613	MLXIP	12:122516627-122631895	C1	C2	OK	18.7038	14.5188	-0.365414	-1.07473	0.00245	0.0247668	yes
XLOC_025431	ZNF845	19:53836996-53860136	C1	C2	OK	4.07202	2.83653	-0.521614	-1.31883	0.00245	0.0247668	yes
XLOC_025902	KANK2	19:11274942-11308521	C1	C2	OK	9.37467	6.43226	-0.543442	-1.26515	0.00245	0.0247668	yes
XLOC_027390	PNO1	2:68350067-68547303	C1	C2	OK	25.6425	15.4269	-0.733088	-1.37621	0.00245	0.0247668	yes
XLOC_035900	HYAL2,TUSC2	3:50355220-50365682	C1	C2	OK	38.1017	29.1652	-0.385606	-1.29064	0.00245	0.0247668	yes
XLOC_004253	ARHGAP30,USF1	1:161009040-161039760	C1	C2	OK	26.3936	19.256	-0.454881	-1.35833	0.0025	0.0251436	yes
XLOC_010269	HSPA8,SNORD14C,SNORD14D	11:122928196-122934019	C1	C2	OK	626.998	407.475	-0.621752	-1.40839	0.0025	0.0251436	yes
XLOC_031274	CSE1L	20:47662848-47713489	C1	C2	OK	160.601	124.831	-0.363508	-1.37986	0.0025	0.0251436	yes
XLOC_058447	MAGED1	X:51546102-51645453	C1	C2	OK	65.8066	51.2788	-0.35987	-1.34445	0.0025	0.0251436	yes
XLOC_058497	APEX2	X:55026506-55057497	C1	C2	OK	20.1679	14.0769	-0.518727	-1.42654	0.0025	0.0251436	yes
XLOC_031597	RRBP1	20:17594322-17663117	C1	C2	OK	12.5883	9.40033	-0.421299	-1.40042	0.00255	0.0254982	yes
XLOC_035694	CMTM6	3:32433162-32544900	C1	C2	OK	50.881	32.9655	-0.626169	-1.44661	0.00255	0.0254982	yes
XLOC_052287	C9orf78	9:132589568-132644264	C1	C2	OK	38.8146	26.7192	-0.538721	-1.45088	0.00255	0.0254982	yes
XLOC_059139	MTM1	X:149737065-149841795	C1	C2	OK	5.5701	3.75205	-0.570023	-1.16593	0.00255	0.0254982	yes
XLOC_025689	AC005943.5	19:1573594-1575474	C1	C2	OK	2.86675	1.56776	-0.870707	-1.45019	0.0026	0.025793	yes
XLOC_031383	FAM217B	20:58508818-58523735	C1	C2	OK	10.6692	7.75365	-0.460506	-1.31998	0.0026	0.025793	yes
XLOC_036826	TRA2B	3:185632731-185655924	C1	C2	OK	163.918	122.651	-0.418418	-1.37456	0.0026	0.025793	yes
XLOC_039822	ISL1	5:50668569-50690564	C1	C2	OK	6.25485	3.89151	-0.684645	-1.47664	0.0026	0.025793	yes
XLOC_046448	AGAP3	7:150782917-150841523	C1	C2	OK	84.2614	62.4448	-0.43229	-1.18709	0.0026	0.025793	yes
XLOC_010602	APOLD1,DDX47	12:12878850-12982917	C1	C2	OK	61.8713	48.4769	-0.351974	-1.27028	0.00265	0.026195	yes
XLOC_015764	GCH1	14:55308725-55369570	C1	C2	OK	6.69527	4.41458	-0.600865	-1.32322	0.00265	0.026195	yes
XLOC_021342	HEXIM1	17:43224683-43248951	C1	C2	OK	9.92096	7.21255	-0.45997	-1.39918	0.00265	0.026195	yes
XLOC_041192	HMGCS1	5:43287702-43313614	C1	C2	OK	53.2309	41.3978	-0.362711	-1.2954	0.00265	0.026195	yes
XLOC_002388	DISC1,TSNAX,TSNAX-DISC1	1:231656635-232177018	C1	C2	OK	50.0565	35.3647	-0.501248	-1.38118	0.0027	0.0265753	yes
XLOC_011075	DTX3	12:57998166-58003587	C1	C2	OK	11.9916	8.32489	-0.526517	-1.34198	0.0027	0.0265753	yes
XLOC_028044	R3HDM1	2:136289024-136482840	C1	C2	OK	20.3477	15.3881	-0.403051	-1.09775	0.0027	0.0265753	yes
XLOC_022783	ANKRD40	17:48770550-48785325	C1	C2	OK	26.4898	20.3346	-0.381499	-1.34349	0.00275	0.0270098	yes
XLOC_027901	STEAP3	2:119981383-120024672	C1	C2	OK	19.0571	14.6572	-0.37872	-1.37149	0.00275	0.0270098	yes
XLOC_011583	DYNLL1	12:120907652-120936296	C1	C2	OK	251.914	197.262	-0.352823	-1.3644	0.0028	0.0273648	yes
XLOC_031273	ARFGEF2	20:47538318-47653230	C1	C2	OK	8.33831	6.26278	-0.412952	-1.05929	0.0028	0.0273648	yes
XLOC_045886	PEG10	7:94285599-94299007	C1	C2	OK	146.853	104.408	-0.492141	-1.31983	0.0028	0.0273648	yes
XLOC_047645	ZC3HAV1	7:138728265-138794465	C1	C2	OK	15.3806	11.5377	-0.414749	-1.40078	0.0028	0.0273648	yes
XLOC_059316	FANCB,NPM1P9	X:14814919-14891194	C1	C2	OK	8.0326	5.29115	-0.602285	-1.25321	0.0028	0.0273648	yes
XLOC_002928	SRSF10	1:24291245-24307417	C1	C2	OK	24.3387	16.942	-0.522651	-1.28437	0.00285	0.0277554	yes
XLOC_012736	ARL1	12:101786023-101801749	C1	C2	OK	33.445	24.2944	-0.461167	-1.36483	0.00285	0.0277554	yes
XLOC_022592	STAT3	17:40465341-40540605	C1	C2	OK	10.9157	8.19771	-0.413106	-1.13306	0.0029	0.028163	yes
XLOC_012889	C12orf49	12:117149878-117175875	C1	C2	OK	15.9017	10.8014	-0.557957	-1.34142	0.00295	0.0284488	yes
XLOC_021225	CDC6,CTD-2267D19.6	17:38443884-38460909	C1	C2	OK	48.8831	37.4009	-0.386264	-1.32908	0.00295	0.0284488	yes
XLOC_047285	SLC25A13	7:95749530-95951668	C1	C2	OK	31.9371	24.8288	-0.363218	-1.2798	0.00295	0.0284488	yes
XLOC_059040	SLC9A6	X:135067597-135129423	C1	C2	OK	10.1026	7.55665	-0.418912	-1.34795	0.00295	0.0284488	yes
XLOC_004897	FAM89A,MIR1182	1:231154703-231175992	C1	C2	OK	40.7099	30.9864	-0.393744	-1.30833	0.003	0.0287904	yes
XLOC_058625	SLC16A2	X:73641084-73753909	C1	C2	OK	7.29458	5.3237	-0.454395	-1.34058	0.003	0.0287904	yes
XLOC_060078	THOC2	X:122734411-122867033	C1	C2	OK	45.4685	32.8271	-0.469976	-1.22642	0.003	0.0287904	yes
XLOC_009471	TIMM10	11:57295935-57298276	C1	C2	OK	47.9987	35.4739	-0.436236	-1.33932	0.0031	0.0295654	yes
XLOC_020542	CHMP1A	16:89710830-89738276	C1	C2	OK	44.4827	34.064	-0.384995	-1.31668	0.0031	0.0295654	yes
XLOC_031032	GINS1	20:25388319-25433264	C1	C2	OK	21.7192	16.732	-0.376365	-1.278	0.0031	0.0295654	yes
XLOC_037405	CEP135	4:56814995-56899529	C1	C2	OK	10.4575	7.2641	-0.525676	-1.33441	0.00315	0.0299391	yes
XLOC_027160	SPAST	2:32288561-32382897	C1	C2	OK	9.41011	7.02442	-0.421832	-1.37013	0.0032	0.0303101	yes
XLOC_028415	BZW1	2:201542955-201688569	C1	C2	OK	110.587	82.3579	-0.425207	-1.33941	0.0032	0.0303101	yes
XLOC_010092	CWF19L2	11:107197070-107328572	C1	C2	OK	6.49867	4.68832	-0.471074	-1.28739	0.00325	0.030616	yes
XLOC_015002	FCF1	14:75179829-75205633	C1	C2	OK	39.3265	28.4128	-0.46896	-1.33913	0.00325	0.030616	yes
XLOC_017810	FBN1	15:48700502-48938046	C1	C2	OK	5.84077	3.85352	-0.599982	-1.16894	0.00325	0.030616	yes
XLOC_032627	SYNJ1	21:34001068-34100401	C1	C2	OK	5.77391	3.74664	-0.623952	-0.996122	0.00325	0.030616	yes
XLOC_048193	MAK16	8:33218358-33371119	C1	C2	OK	14.6476	10.2014	-0.521903	-1.23929	0.00325	0.030616	yes
XLOC_045892	PPP1R9A	7:94536513-94925727	C1	C2	OK	1.60731	0.888655	-0.854952	-0.931311	0.0033	0.0310025	yes
XLOC_019210	CTCF	16:67583116-67673086	C1	C2	OK	26.9444	21.0269	-0.357754	-1.34382	0.00335	0.0313657	yes
XLOC_031382	PHACTR3	20:58152563-58422766	C1	C2	OK	1.34454	0.699286	-0.943159	-1.02622	0.00335	0.0313657	yes
XLOC_024377	GPX4	19:1103935-1106919	C1	C2	OK	304.974	239.836	-0.346635	-1.35254	0.0034	0.0316411	yes
XLOC_024782	MPV17L2	19:18303991-18314884	C1	C2	OK	14.3286	9.77236	-0.552119	-1.32763	0.0034	0.0316411	yes
XLOC_045804	PHTF2	7:77423044-77586818	C1	C2	OK	12.6339	7.93613	-0.670787	-1.36354	0.0034	0.0316411	yes
XLOC_000750	RNF11	1:51701942-51739127	C1	C2	OK	37.0647	26.5321	-0.482305	-1.30739	0.00345	0.0319344	yes
XLOC_001883	DARS2	1:173764079-173830367	C1	C2	OK	40.5533	30.8076	-0.396534	-1.30781	0.00345	0.0319344	yes
XLOC_031167	RALGAPB	20:37101458-37207504	C1	C2	OK	12.7831	9.76056	-0.3892	-1.20669	0.00345	0.0319344	yes
XLOC_031258	EYA2,RP5-1050K3.3	20:45523262-45817492	C1	C2	OK	6.10781	3.7394	-0.70785	-1.00126	0.00345	0.0319344	yes
XLOC_048671	POLR2K	8:101162811-101166230	C1	C2	OK	52.4676	40.0479	-0.389701	-1.29515	0.00345	0.0319344	yes
XLOC_049963	TAF2	8:120743014-120845443	C1	C2	OK	19.5875	14.3366	-0.450233	-1.25092	0.00345	0.0319344	yes
XLOC_007148	SH3PXD2A	10:105239359-105615301	C1	C2	OK	15.7696	11.4812	-0.457874	-1.34353	0.0035	0.0323539	yes
XLOC_000224	PDPN	1:13909959-13944454	C1	C2	OK	22.3996	16.6733	-0.425933	-1.27031	0.00355	0.0326851	yes
XLOC_000302	OTUD3	1:20208897-20239438	C1	C2	OK	6.8258	4.96563	-0.459023	-1.12598	0.00355	0.0326851	yes
XLOC_001934	TOR1AIP1	1:179850741-179894135	C1	C2	OK	20.4906	15.8432	-0.371105	-1.28615	0.00355	0.0326851	yes
XLOC_012600	PAWR	12:79968758-80334448	C1	C2	OK	16.0701	8.97453	-0.840475	-1.01832	0.00355	0.0326851	yes
XLOC_020086	SHCBP1	16:46614465-46655538	C1	C2	OK	16.7922	11.2373	-0.579494	-1.24797	0.0036	0.0330793	yes
XLOC_011446	PWP1	12:108079508-108107212	C1	C2	OK	48.1028	37.7444	-0.349859	-1.33788	0.00365	0.0333835	yes
XLOC_018810	MIR4517,NFATC2IP	16:28962127-28978418	C1	C2	OK	33.3038	23.4276	-0.507481	-1.29968	0.00365	0.0333835	yes
XLOC_020269	FHOD1	16:67263289-67306359	C1	C2	OK	20.841	13.6765	-0.607728	-1.29072	0.00365	0.0333835	yes
XLOC_020342	VAC14	16:70721238-70835073	C1	C2	OK	20.4126	14.8745	-0.45662	-1.29911	0.00365	0.0333835	yes
XLOC_042214	HNRNPH1	5:179041178-179061785	C1	C2	OK	370.365	270.558	-0.453013	-1.16616	0.00365	0.0333835	yes
XLOC_021608	PRKCA	17:64298753-64806861	C1	C2	OK	8.82007	6.80269	-0.374686	-1.2714	0.0037	0.0336185	yes
XLOC_022018	AURKB	17:8108052-8113918	C1	C2	OK	127.339	99.7883	-0.35173	-1.26358	0.0037	0.0336185	yes
XLOC_032784	UBE2G2	21:46188879-46221934	C1	C2	OK	75.5372	56.9054	-0.408621	-1.28951	0.0037	0.0336185	yes
XLOC_047819	PAXIP1	7:154720175-154794794	C1	C2	OK	19.0004	14.6906	-0.371135	-1.25351	0.0037	0.0336185	yes
XLOC_058910	NDUFA1	X:119004496-119010625	C1	C2	OK	197.812	153.33	-0.367489	-1.3347	0.0037	0.0336185	yes
XLOC_037388	KIT	4:55524084-55606881	C1	C2	OK	5.68409	4.18358	-0.44219	-1.25769	0.00375	0.0338504	yes
XLOC_045931	AC004893.11,TRRAP	7:98475555-98741723	C1	C2	OK	17.7961	13.6578	-0.381838	-1.1216	0.00375	0.0338504	yes
XLOC_049256	KCTD9	8:25285274-25315992	C1	C2	OK	18.7699	13.741	-0.449928	-1.15393	0.00375	0.0338504	yes
XLOC_003129	MTF1	1:38275159-38325292	C1	C2	OK	4.09452	2.94558	-0.475144	-1.26388	0.0038	0.0341679	yes
XLOC_021882	PRPF8	17:1553922-1588276	C1	C2	OK	124.82	90.5862	-0.462488	-0.996379	0.0038	0.0341679	yes
XLOC_002318	SRP9	1:225965530-225978168	C1	C2	OK	363.346	289.672	-0.326921	-1.2807	0.00385	0.0344606	yes
XLOC_022456	DDX52	17:35969786-36044255	C1	C2	OK	24.339	18.7969	-0.372779	-1.30411	0.00385	0.0344606	yes
XLOC_026801	ISOC2	19:55964351-55973710	C1	C2	OK	42.4447	32.1322	-0.401565	-1.34053	0.00385	0.0344606	yes
XLOC_003864	RP6-42F4.1	1:120693319-120697146	C1	C2	OK	3.62897	2.28015	-0.67043	-1.33427	0.0039	0.034818	yes
XLOC_013195	NUPL1	13:25875661-25923938	C1	C2	OK	34.1387	27.13	-0.331523	-1.17313	0.0039	0.034818	yes
XLOC_019043	PAPD5	16:50186828-50269221	C1	C2	OK	7.56508	5.46262	-0.469761	-1.30037	0.0039	0.034818	yes
XLOC_022492	MED1	17:37411680-37607560	C1	C2	OK	29.2549	21.9482	-0.41458	-1.21814	0.0039	0.034818	yes
XLOC_035045	RP11-372E1.6,U2SURP	3:142668005-142779567	C1	C2	OK	80.8701	59.3456	-0.446467	-1.1739	0.00395	0.0352416	yes
XLOC_002241	PROX1	1:213991093-214214595	C1	C2	OK	2.12303	0.898256	-1.24093	-1.03653	0.004	0.0354136	yes
XLOC_004174	HDGF	1:156711846-156770607	C1	C2	OK	287.608	214.592	-0.422505	-1.31803	0.004	0.0354136	yes
XLOC_004836	C1orf35	1:228288426-228293112	C1	C2	OK	43.8772	33.5635	-0.38658	-1.32083	0.004	0.0354136	yes
XLOC_016903	AP4E1	15:51200846-51298097	C1	C2	OK	3.41828	2.30137	-0.570779	-1.24776	0.004	0.0354136	yes
XLOC_023064	UBE2O	17:74385531-74449288	C1	C2	OK	31.2758	24.3718	-0.359836	-1.06791	0.004	0.0354136	yes
XLOC_024424	GNA11	19:3094407-3124007	C1	C2	OK	23.0144	18.102	-0.346391	-1.25459	0.004	0.0354136	yes
XLOC_039920	SREK1	5:65435787-65479443	C1	C2	OK	36.3334	24.9262	-0.543632	-1.21948	0.004	0.0354136	yes
XLOC_043851	TDP2	6:24650204-24667261	C1	C2	OK	21.8762	16.5941	-0.398695	-1.28068	0.004	0.0354136	yes
XLOC_060058	C1GALT1C1	X:119759647-119764005	C1	C2	OK	18.7291	13.7402	-0.446875	-1.30845	0.004	0.0354136	yes
XLOC_060332	IRAK1,MIR718	X:153275871-153285440	C1	C2	OK	134.177	104.62	-0.35898	-1.16844	0.004	0.0354136	yes
XLOC_034568	GXYLT2,PPP4R2	3:72937223-73118350	C1	C2	OK	35.7181	27.8772	-0.35757	-1.18674	0.00405	0.0357647	yes
XLOC_018840	SLX1A,SLX1A-SULT1A3,SULT1A3	16:30204254-30215631	C1	C2	OK	3.55809	1.90077	-0.904518	-0.965438	0.0041	0.0360451	yes
XLOC_042529	ABT1	6:26597171-26600920	C1	C2	OK	30.7779	24.1006	-0.352824	-1.26947	0.0041	0.0360451	yes
XLOC_043530	PPP1R14C	6:150464211-150571493	C1	C2	OK	22.8708	17.5573	-0.381432	-1.28267	0.0041	0.0360451	yes
XLOC_045264	ARL4A	7:12726480-12730559	C1	C2	OK	8.17453	5.42077	-0.592639	-1.28826	0.0041	0.0360451	yes
XLOC_047979	MTMR9	8:11141924-11185646	C1	C2	OK	4.80626	3.50921	-0.45377	-1.22865	0.0041	0.0360451	yes
XLOC_012934	POP5	12:121016566-121019201	C1	C2	OK	33.3678	23.453	-0.508683	-1.34948	0.00415	0.036346	yes
XLOC_015751	GNPNAT1	14:53196882-53258394	C1	C2	OK	27.5522	17.9079	-0.621572	-1.16134	0.00415	0.036346	yes
XLOC_002496	DESI2	1:244816236-244872335	C1	C2	OK	43.3576	34.4238	-0.332879	-1.25611	0.0042	0.0366678	yes
XLOC_010962	ESPL1	12:53662054-53687458	C1	C2	OK	28.0066	21.6388	-0.372144	-1.11364	0.0042	0.0366678	yes
XLOC_013781	SHISA2	13:26618734-26625169	C1	C2	OK	2.80012	1.62451	-0.78549	-1.37455	0.0042	0.0366678	yes
XLOC_010217	DDX6	11:118575315-118662460	C1	C2	OK	32.7473	26.1361	-0.325332	-1.25244	0.00425	0.0369411	yes
XLOC_013901	KBTBD6	13:41701704-41706953	C1	C2	OK	8.11263	6.12389	-0.405721	-1.29646	0.00425	0.0369411	yes
XLOC_015661	FBXO33	14:39866872-39901704	C1	C2	OK	7.51113	5.27491	-0.509882	-1.1705	0.00425	0.0369411	yes
XLOC_047504	TSPAN12	7:120427375-120498456	C1	C2	OK	23.258	15.5111	-0.584425	-1.31604	0.00425	0.0369411	yes
XLOC_006235	EDRF1	10:127371797-127452820	C1	C2	OK	21.8934	15.4851	-0.499615	-1.28276	0.0043	0.0372586	yes
XLOC_019052	CYLD	16:50774820-50837249	C1	C2	OK	8.36112	5.80498	-0.526404	-1.015	0.0043	0.0372586	yes
XLOC_045175	EIF3B	7:2291066-2420380	C1	C2	OK	197.393	152.711	-0.370264	-1.18031	0.0043	0.0372586	yes
XLOC_011329	MRPL42	12:93861250-93897615	C1	C2	OK	79.9184	60.6875	-0.397128	-1.30077	0.00435	0.0375976	yes
XLOC_044058	ZBTB12	6:31865558-31919861	C1	C2	OK	16.8677	12.6711	-0.412725	-1.28978	0.00435	0.0375976	yes
XLOC_046277	C7orf55,C7orf55-LUC7L2,LUC7L2	7:139024202-139109596	C1	C2	OK	121.604	86.1672	-0.496984	-1.28295	0.00435	0.0375976	yes
XLOC_000423	NUDC	1:27216978-27273353	C1	C2	OK	99.7396	79.4294	-0.328494	-1.24527	0.0044	0.0379113	yes
XLOC_027374	ACTR2	2:65454886-65498387	C1	C2	OK	101.795	81.0418	-0.328922	-1.29324	0.0044	0.0379113	yes
XLOC_019041	HEATR3	16:50080339-50155854	C1	C2	OK	20.7688	15.7817	-0.396168	-1.13096	0.00445	0.038223	yes
XLOC_034398	BSN	3:49591921-49708978	C1	C2	OK	1.50575	0.979299	-0.620657	-1.26524	0.00445	0.038223	yes
XLOC_044548	EPHA7	6:93949737-94130487	C1	C2	OK	17.1719	12.4707	-0.461508	-1.30873	0.00445	0.038223	yes
XLOC_029537	POLR1A	2:86247338-86333278	C1	C2	OK	14.4046	10.08	-0.515032	-1.21433	0.0045	0.0385328	yes
XLOC_048102	CHMP7,RP11-1149O23.3	8:23046791-23119543	C1	C2	OK	22.0411	16.8565	-0.386884	-1.14024	0.0045	0.0385328	yes
XLOC_001184	FAM102B	1:109102710-109187522	C1	C2	OK	9.06205	6.92174	-0.388703	-1.29697	0.00455	0.038745	yes
XLOC_006294	IDI1	10:1034337-1178237	C1	C2	OK	24.9855	14.6663	-0.768588	-1.30053	0.00455	0.038745	yes
XLOC_027155	EHD3	2:31456879-31492314	C1	C2	OK	3.71319	2.58522	-0.522374	-1.28796	0.00455	0.038745	yes
XLOC_035617	SATB1,TBC1D5	3:17198653-18959184	C1	C2	OK	21.7592	16.1786	-0.427541	-0.93552	0.00455	0.038745	yes
XLOC_011437	POLR3B	12:106750980-107283090	C1	C2	OK	10.662	7.78646	-0.453436	-1.27077	0.0046	0.0390986	yes
XLOC_027022	DDX1	2:15731301-15771235	C1	C2	OK	85.3106	68.2831	-0.321197	-1.2385	0.00465	0.0394993	yes
XLOC_051117	SLC27A4	9:131102787-131125469	C1	C2	OK	16.7853	12.7118	-0.401024	-1.29906	0.00475	0.040176	yes
XLOC_007397	PHRF1	11:576094-612222	C1	C2	OK	13.2262	10.4639	-0.337978	-1.24701	0.0048	0.0403766	yes
XLOC_014648	ARHGAP5	14:32544624-32628934	C1	C2	OK	19.8368	14.7783	-0.424701	-1.22441	0.0048	0.0403766	yes
XLOC_025554	U2AF2	19:56164855-56186081	C1	C2	OK	212.939	162.821	-0.387154	-1.2657	0.0048	0.0403766	yes
XLOC_028455	NOP58,SNORD70	2:203129974-203168576	C1	C2	OK	114.889	85.1675	-0.43186	-1.27398	0.0048	0.0403766	yes
XLOC_034532	KBTBD8	3:67048726-67061634	C1	C2	OK	4.56813	2.66016	-0.78009	-1.20803	0.0048	0.0403766	yes
XLOC_043590	RP11-732M18.3,TULP4	6:158653223-158932860	C1	C2	OK	6.55724	4.32195	-0.601406	-0.960392	0.0048	0.0403766	yes
XLOC_046730	HNRNPA2B1	7:26229546-26253214	C1	C2	OK	994.729	703.898	-0.498937	-1.29214	0.0048	0.0403766	yes
XLOC_001266	HIPK1	1:114466621-114520433	C1	C2	OK	16.8351	13.172	-0.354004	-1.26074	0.00485	0.0407229	yes
XLOC_021448	RSAD1	17:48556160-48563336	C1	C2	OK	38.4327	29.1349	-0.399589	-1.22222	0.00485	0.0407229	yes
XLOC_010904	DIP2B	12:50898767-51142570	C1	C2	OK	10.1545	8.0006	-0.34394	-1.22431	0.0049	0.0410928	yes
XLOC_040308	SNX2	5:122110690-122165803	C1	C2	OK	47.1878	37.0268	-0.349842	-1.1333	0.00495	0.041487	yes
XLOC_012740	GNPTAB	12:102139059-102224716	C1	C2	OK	12.5284	9.11049	-0.459603	-0.988648	0.005	0.0417542	yes
XLOC_030280	CWC22	2:180809602-180872074	C1	C2	OK	14.0748	10.798	-0.382351	-1.29229	0.005	0.0417542	yes
XLOC_047757	EZH2	7:148504474-148638161	C1	C2	OK	43.2885	34.3241	-0.334762	-1.22274	0.005	0.0417542	yes
XLOC_058630	UPRT	X:74493919-74524678	C1	C2	OK	10.3753	7.4377	-0.480231	-1.26606	0.005	0.0417542	yes
XLOC_007047	ALDH18A1	10:97365694-97416463	C1	C2	OK	69.1445	54.6166	-0.340275	-1.31613	0.00505	0.0420448	yes
XLOC_026368	PAF1	19:39876491-39881835	C1	C2	OK	36.2895	28.7879	-0.334087	-1.13236	0.00505	0.0420448	yes
XLOC_022405	SLFN11	17:33677323-33700737	C1	C2	OK	67.3894	47.5459	-0.5032	-1.15128	0.0051	0.0423591	yes
XLOC_034263	XYLB	3:38388250-38469404	C1	C2	OK	9.07608	6.38075	-0.508343	-1.15489	0.0051	0.0423591	yes
XLOC_048454	PREX2	8:68864352-69149265	C1	C2	OK	2.39324	1.05608	-1.18024	-1.0229	0.0051	0.0423591	yes
XLOC_038373	ZNF518B	4:10441497-10459039	C1	C2	OK	6.63042	4.90396	-0.435152	-1.24434	0.00515	0.0426719	yes
XLOC_045737	RP11-396K3.1	7:72569032-72619657	C1	C2	OK	1.09671	0.564981	-0.956906	-1.30686	0.00515	0.0426719	yes
XLOC_024374	CNN2	19:1026297-1039068	C1	C2	OK	4.7508	2.99612	-0.665075	-1.08594	0.0052	0.0429318	yes
XLOC_028393	COQ10B	2:198318146-198340032	C1	C2	OK	9.38244	6.40036	-0.55181	-1.26528	0.0052	0.0429318	yes
XLOC_033828	AL021977.1,TMEM184B	22:38615297-38669040	C1	C2	OK	23.7602	18.6889	-0.346361	-1.13123	0.00525	0.0432414	yes
XLOC_004470	ARPC5	1:183592400-183604892	C1	C2	OK	78.4295	62.5595	-0.326169	-1.2506	0.0053	0.0434719	yes
XLOC_032707	HMGN1,snoU13	21:40714240-40721573	C1	C2	OK	357.109	282.986	-0.335634	-1.25313	0.0053	0.0434719	yes
XLOC_058901	SLC25A43	X:118533022-118588441	C1	C2	OK	13.8293	10.0357	-0.46259	-1.17993	0.0053	0.0434719	yes
XLOC_002382	ARV1	1:231041960-231136341	C1	C2	OK	42.1708	30.2885	-0.477476	-1.31025	0.00535	0.0437006	yes
XLOC_012803	SART3	12:108908961-108955176	C1	C2	OK	27.2739	21.4829	-0.344329	-1.05988	0.00535	0.0437006	yes
XLOC_027446	SMYD5	2:73441206-73454444	C1	C2	OK	17.7403	13.3222	-0.4132	-1.08911	0.00535	0.0437006	yes
XLOC_018606	ATF7IP2	16:10420290-10577657	C1	C2	OK	18.6156	10.8556	-0.778065	-1.22589	0.0054	0.0439274	yes
XLOC_019217	AC040162.1,CTC-479C5.10,EDC4,NRN1L	16:67906925-67922758	C1	C2	OK	51.1829	37.198	-0.460435	-1.17213	0.0054	0.0439274	yes
XLOC_021157	PIGW	17:34842472-34899284	C1	C2	OK	29.9058	15.0274	-0.99283	-1.35882	0.0054	0.0439274	yes
XLOC_023263	SMCHD1	18:2655736-2833063	C1	C2	OK	13.5521	10.565	-0.359224	-0.946286	0.0054	0.0439274	yes
XLOC_031071	KIF3B	20:30865462-30922832	C1	C2	OK	8.90516	6.96554	-0.354405	-1.27827	0.0054	0.0439274	yes
XLOC_045189	FOXK1	7:4683387-4811074	C1	C2	OK	10.2966	8.07265	-0.351052	-1.05204	0.0054	0.0439274	yes
XLOC_007257	IKZF5	10:124690388-124768407	C1	C2	OK	10.9045	7.08402	-0.622279	-1.09564	0.00545	0.044256	yes
XLOC_019486	POLR3K	16:96406-107843	C1	C2	OK	70.1841	50.9293	-0.462647	-1.25907	0.00545	0.044256	yes
XLOC_018087	SCAMP2	15:75136064-75165706	C1	C2	OK	53.5752	40.1391	-0.416558	-1.26107	0.0055	0.0445574	yes
XLOC_029141	CYP1B1,RMDN2-AS1	2:38150329-38408997	C1	C2	OK	2.41615	1.36782	-0.820825	-0.835236	0.0055	0.0445574	yes
XLOC_000071	SKI	1:2160133-2241648	C1	C2	OK	36.762	29.5654	-0.314304	-1.23162	0.00555	0.0449099	yes
XLOC_019843	EARS2,GGA2	16:23473551-23585712	C1	C2	OK	70.067	49.1912	-0.510334	-0.873308	0.00555	0.0449099	yes
XLOC_003138	GJA9,MYCBP	1:39325671-39407471	C1	C2	OK	40.4848	26.621	-0.604818	-1.32872	0.00565	0.0454531	yes
XLOC_004659	YOD1	1:207217193-207254369	C1	C2	OK	8.17008	6.03342	-0.437374	-1.2651	0.00565	0.0454531	yes
XLOC_011955	WBP11	12:14939409-14956474	C1	C2	OK	63.2388	50.9525	-0.311657	-1.23483	0.00565	0.0454531	yes
XLOC_047340	GATS	7:99775185-99869855	C1	C2	OK	4.60554	2.51485	-0.872897	-1.00024	0.0057	0.0457754	yes
XLOC_047448	DOCK4	7:111366165-111846477	C1	C2	OK	4.67083	3.10435	-0.589388	-0.892466	0.0057	0.0457754	yes
XLOC_042898	ENPP4	6:46097729-46114436	C1	C2	OK	5.79965	4.21219	-0.461395	-1.25761	0.00575	0.0461502	yes
XLOC_011154	DYRK2	12:68042117-68064699	C1	C2	OK	11.4544	8.41375	-0.445085	-1.18698	0.0058	0.0464975	yes
XLOC_014850	KIAA0586	14:58862633-59016681	C1	C2	OK	12.1997	7.15659	-0.769505	-1.04421	0.0058	0.0464975	yes
XLOC_000242	SPEN	1:16154723-16267228	C1	C2	OK	43.7691	23.6016	-0.891028	-1.2705	0.00585	0.046844	yes
XLOC_029892	IWS1	2:128193782-128284462	C1	C2	OK	17.8377	13.9948	-0.350039	-1.17468	0.0059	0.0471898	yes
XLOC_047616	CNOT4	7:135046546-135194875	C1	C2	OK	11.5651	8.73378	-0.405104	-1.17648	0.006	0.0478512	yes
XLOC_052317	SURF6	9:136195495-136203417	C1	C2	OK	39.4313	31.2047	-0.337575	-1.26809	0.006	0.0478512	yes
XLOC_000054	ATAD3A	1:1446331-1470067	C1	C2	OK	54.4228	43.2951	-0.330007	-1.1947	0.00605	0.0481944	yes
XLOC_003997	HIST2H2BC,RP11-196G18.22	1:149813347-149822566	C1	C2	OK	3.99331	2.65181	-0.590608	-1.27048	0.0061	0.0483698	yes
XLOC_007813	API5	11:43333512-43516483	C1	C2	OK	72.6591	50.8626	-0.514537	-1.09281	0.0061	0.0483698	yes
XLOC_009052	TRIM3	11:6469842-6495689	C1	C2	OK	6.37965	3.49527	-0.868075	-1.13755	0.0061	0.0483698	yes
XLOC_015955	ELMSAN1	14:74181824-74269973	C1	C2	OK	7.5079	5.76111	-0.382063	-1.04046	0.0061	0.0483698	yes
XLOC_052395	ANAPC2	9:140069235-140083016	C1	C2	OK	40.0437	30.61	-0.387573	-1.25708	0.0061	0.0483698	yes
XLOC_050149	BOP1	8:145486054-145515082	C1	C2	OK	25.2538	18.6456	-0.437666	-1.23517	0.00615	0.0486547	yes
XLOC_059113	FMR1	X:146993452-147032645	C1	C2	OK	31.2629	22.2112	-0.49316	-1.21962	0.00625	0.0493611	yes
XLOC_003120	SNIP1	1:38000049-38019903	C1	C2	OK	8.48861	6.28025	-0.434708	-1.17141	0.0063	0.0496709	yes
XLOC_024752	MYO9B	19:17186590-17325346	C1	C2	OK	12.0007	8.80241	-0.447147	-0.854744	0.00635	0.0499796	yes
XLOC_035628	SGOL1	3:20202084-20227919	C1	C2	OK	11.8065	7.92992	-0.574208	-1.23924	0.00635	0.0499796	yes

## Sheet: DOWNin13DNR
gene_id	gene_short_name	locus	sample_1	sample_2	status	value_1	value_2	log2_fold_change	test_stat	p_value	q_value	significant
XLOC_000107	ESPN	1:6484847-6580121	C1	C2	OK	0.183373	1.08083	2.55928	0.494606	5e-05	0.00117995	yes
XLOC_000140	H6PD	1:9294833-9331396	C1	C2	OK	2.4641	5.15132	1.06388	3.23367	5e-05	0.00117995	yes
XLOC_000458	SESN2	1:28586037-28609002	C1	C2	OK	21.0562	70.3257	1.73981	6.45909	5e-05	0.00117995	yes
XLOC_000676	BTBD19	1:45274153-45281934	C1	C2	OK	0.550034	1.43714	1.38561	0.88019	5e-05	0.00117995	yes
XLOC_000912	GADD45A	1:68150743-68154021	C1	C2	OK	17.1115	38.7744	1.18014	3.7203	5e-05	0.00117995	yes
XLOC_000928	CTH	1:70869274-70909146	C1	C2	OK	8.2699	39.5451	2.25756	6.06922	5e-05	0.00117995	yes
XLOC_000982	IFI44L	1:79085606-79111830	C1	C2	OK	0.160138	1.1329	2.82263	0.671148	5e-05	0.00117995	yes
XLOC_001196	SARS	1:109756460-109781486	C1	C2	OK	110.748	224.056	1.01659	3.47571	5e-05	0.00117995	yes
XLOC_001320	PHGDH	1:120202420-120286846	C1	C2	OK	229.31	425.293	0.891154	3.20083	5e-05	0.00117995	yes
XLOC_001356	RP11-435B5.5	1:143288954-143467632	C1	C2	OK	1.22169	5.06533	2.05178	1.47136	5e-05	0.00117995	yes
XLOC_001376	TXNIP	1:145438468-145442635	C1	C2	OK	19.4743	42.0933	1.11201	3.63028	5e-05	0.00117995	yes
XLOC_001644	HAPLN2	1:156589085-156595517	C1	C2	OK	0.428733	2.16005	2.33291	1.48708	5e-05	0.00117995	yes
XLOC_001703	AL121987.1,PEA15	1:160171988-160185167	C1	C2	OK	39.0681	58.2307	0.575788	1.90607	5e-05	0.00117995	yes
XLOC_001737	FCGR2A,FCGR2B,FCGR2C,RP11-25K21.6	1:161475219-161648444	C1	C2	OK	0.62303	1.57547	1.33841	0.554323	5e-05	0.00117995	yes
XLOC_001756	DDR2	1:162601162-162757190	C1	C2	OK	0.234571	1.59105	2.76188	1.2654	5e-05	0.00117995	yes
XLOC_001950	MR1	1:181003066-181031116	C1	C2	OK	2.97215	6.26307	1.07537	1.782	5e-05	0.00117995	yes
XLOC_002121	ATP2B4	1:203595688-203713209	C1	C2	OK	10.5787	16.2908	0.622889	1.82304	5e-05	0.00117995	yes
XLOC_002180	CD55	1:207494759-207534311	C1	C2	OK	25.6518	58.9734	1.20101	4.11585	5e-05	0.00117995	yes
XLOC_002229	ATF3	1:212738675-212794119	C1	C2	OK	17.0459	82.039	2.26688	7.53584	5e-05	0.00117995	yes
XLOC_002538	OR2W3,TRIM58	1:248020498-248060707	C1	C2	OK	0.471338	2.89389	2.61818	2.53319	5e-05	0.00117995	yes
XLOC_002606	HES4,RP11-54O7.17	1:931345-936961	C1	C2	OK	112.843	238.15	1.07755	3.15345	5e-05	0.00117995	yes
XLOC_002622	MXRA8	1:1286814-1297157	C1	C2	OK	5.04762	16.2745	1.68894	3.16438	5e-05	0.00117995	yes
XLOC_002922	HMGCL	1:24128368-24165110	C1	C2	OK	6.62747	14.0251	1.08148	2.73533	5e-05	0.00117995	yes
XLOC_003068	YARS	1:33240839-33324476	C1	C2	OK	106.352	188.483	0.825593	2.76565	5e-05	0.00117995	yes
XLOC_003070	TMEM54	1:33351594-33367039	C1	C2	OK	4.34922	12.0505	1.47027	2.52362	5e-05	0.00117995	yes
XLOC_003169	RIMS3	1:41086350-41131387	C1	C2	OK	2.1008	5.74988	1.45259	3.74318	5e-05	0.00117995	yes
XLOC_003208	SLC6A9	1:44444614-44497266	C1	C2	OK	4.07145	20.5483	2.3354	2.13173	5e-05	0.00117995	yes
XLOC_003321	ECHDC2	1:53308182-53392884	C1	C2	OK	4.71675	14.9463	1.66392	2.16587	5e-05	0.00117995	yes
XLOC_003797	SYT6	1:114631912-114697576	C1	C2	OK	0.351676	0.965656	1.45726	0.936629	5e-05	0.00117995	yes
XLOC_004047	S100A10	1:151955390-151966866	C1	C2	OK	94.8969	229.615	1.27478	4.39744	5e-05	0.00117995	yes
XLOC_004048	S100A11	1:151967006-152020383	C1	C2	OK	100.639	194.374	0.94965	3.45875	5e-05	0.00117995	yes
XLOC_004231	TAGLN2	1:159887896-159895522	C1	C2	OK	324.766	559.854	0.785648	2.84656	5e-05	0.00117995	yes
XLOC_004254	PVRL4	1:161040779-161059389	C1	C2	OK	0.647006	8.92661	3.78626	3.63112	5e-05	0.00117995	yes
XLOC_004381	GAS5	1:173832385-173872687	C1	C2	OK	335.56	755.145	1.17018	3.87632	5e-05	0.00117995	yes
XLOC_004478	FAM129A	1:184759857-184943682	C1	C2	OK	0.652204	1.60765	1.30156	1.43995	5e-05	0.00117995	yes
XLOC_004565	TMEM9	1:201103897-201140702	C1	C2	OK	51.3171	80.2412	0.644903	2.34382	5e-05	0.00117995	yes
XLOC_004569	PHLDA3,RP11-134G8.8	1:201433510-201438591	C1	C2	OK	17.633	31.5847	0.840944	2.55549	5e-05	0.00117995	yes
XLOC_004570	CSRP1	1:201452657-201504972	C1	C2	OK	0.339207	6.73355	4.31113	1.42332	5e-05	0.00117995	yes
XLOC_004665	PLXNA2	1:208195586-208417784	C1	C2	OK	3.20177	8.0116	1.32322	2.32059	5e-05	0.00117995	yes
XLOC_005318	VIM	10:17256237-17279592	C1	C2	OK	274.977	469.835	0.772844	2.61718	5e-05	0.00117995	yes
XLOC_005739	UNC5B	10:72972263-73062626	C1	C2	OK	11.4038	19.5194	0.775396	2.94622	5e-05	0.00117995	yes
XLOC_005750	DDIT4	10:74033677-74035794	C1	C2	OK	9.10748	64.5541	2.82539	5.17056	5e-05	0.00117995	yes
XLOC_005881	ADIRF,AGAP11,BMS1P3,FAM25A,RP11-96C23.11,RP11-96C23.14,RP11-96C23.5	10:88695296-88784489	C1	C2	OK	1.22586	4.8439	1.98237	1.92128	5e-05	0.00117995	yes
XLOC_006449	DNAJC1	10:22045302-22292698	C1	C2	OK	8.55281	15.1746	0.827185	2.19771	5e-05	0.00117995	yes
XLOC_006489	MKX	10:27961803-28056723	C1	C2	OK	2.23714	6.03521	1.43175	2.05301	5e-05	0.00117995	yes
XLOC_006832	RP11-442H21.2	10:74033677-74035794	C1	C2	OK	13.9442	99.4903	2.83489	6.18372	5e-05	0.00117995	yes
XLOC_006885	RP11-399K21.11,ZNF503	10:77029576-77171600	C1	C2	OK	34.4279	58.1903	0.757203	2.42716	5e-05	0.00117995	yes
XLOC_006961	ADIRF-AS1,MMRN2,RP11-96C23.15	10:88695296-88784489	C1	C2	OK	0.263664	3.09729	3.55424	1.10694	5e-05	0.00117995	yes
XLOC_007045	PDLIM1	10:96997325-97050781	C1	C2	OK	73.0553	107.789	0.561153	2.19343	5e-05	0.00117995	yes
XLOC_007077	LOXL4	10:100007253-100028007	C1	C2	OK	0.60647	2.45473	2.01706	3.02565	5e-05	0.00117995	yes
XLOC_007118	FBXW4	10:103370422-103464270	C1	C2	OK	9.62372	18.5361	0.945667	2.44697	5e-05	0.00117995	yes
XLOC_007234	RGS10	10:121259339-121302220	C1	C2	OK	25.2636	41.396	0.712429	2.16842	5e-05	0.00117995	yes
XLOC_007558	EIF3F	11:7991797-8023409	C1	C2	OK	188.261	263.623	0.485742	1.82751	5e-05	0.00117995	yes
XLOC_007775	CD44	11:35160416-35253949	C1	C2	OK	4.04814	23.7541	2.55284	3.01845	5e-05	0.00117995	yes
XLOC_007856	MDK	11:46402305-46405375	C1	C2	OK	145.273	248.936	0.777009	2.85747	5e-05	0.00117995	yes
XLOC_008085	BEST1	11:61717263-61735132	C1	C2	OK	0.578557	3.25494	2.4921	0.67779	5e-05	0.00117995	yes
XLOC_008109	SLC3A2	11:62623507-62656369	C1	C2	OK	83.9323	187.042	1.15606	3.71547	5e-05	0.00117995	yes
XLOC_008170	MALAT1	11:65265232-65273981	C1	C2	OK	3.58664	8.05172	1.16667	1.98184	5e-05	0.00117995	yes
XLOC_008375	UVRAG	11:75514475-75855245	C1	C2	OK	7.29511	14.9499	1.03513	2.91881	5e-05	0.00117995	yes
XLOC_008452	PRSS23	11:86501817-86666433	C1	C2	OK	19.9853	41.8211	1.06529	2.3525	5e-05	0.00117995	yes
XLOC_008942	PHLDA2	11:2949502-2950685	C1	C2	OK	4.08084	9.99997	1.29306	2.03152	5e-05	0.00117995	yes
XLOC_008945	CARS	11:3022151-3078843	C1	C2	OK	18.5665	38.3068	1.0449	3.51042	5e-05	0.00117995	yes
XLOC_009470	SLC43A1	11:57251637-57283412	C1	C2	OK	15.5925	26.6028	0.770728	2.30079	5e-05	0.00117995	yes
XLOC_009587	SNHG1	11:62619455-62623386	C1	C2	OK	122.257	293.04	1.26117	2.79956	5e-05	0.00117995	yes
XLOC_009607	RCOR2	11:63678692-63684316	C1	C2	OK	4.42811	8.63774	0.963963	2.01955	5e-05	0.00117995	yes
XLOC_009731	UNC93B1	11:67758571-67772452	C1	C2	OK	5.08818	9.27008	0.865431	1.75335	5e-05	0.00117995	yes
XLOC_010318	FEZ1	11:125315645-125369424	C1	C2	OK	3.39435	8.14539	1.26285	1.755	5e-05	0.00117995	yes
XLOC_010499	C12orf57,RNU7-1	12:7052140-7055167	C1	C2	OK	52.1358	92.6168	0.828999	2.3679	5e-05	0.00117995	yes
XLOC_010573	GABARAPL1	12:10365056-10375727	C1	C2	OK	12.6952	22.9046	0.851354	2.56152	5e-05	0.00117995	yes
XLOC_010914	LETMD1	12:51441744-51454207	C1	C2	OK	37.0026	62.1784	0.748785	2.26309	5e-05	0.00117995	yes
XLOC_011063	SHMT2	12:57622534-57634498	C1	C2	OK	144.202	245.467	0.767439	2.52396	5e-05	0.00117995	yes
XLOC_011069	MARS	12:57846105-57914431	C1	C2	OK	97.1944	149.67	0.622844	1.56232	5e-05	0.00117995	yes
XLOC_011490	SH2B3	12:111842828-111889427	C1	C2	OK	2.39884	5.43261	1.17931	2.86775	5e-05	0.00117995	yes
XLOC_011498	ERP29	12:112451119-112461255	C1	C2	OK	63.8171	103.284	0.694602	2.55102	5e-05	0.00117995	yes
XLOC_011822	C1R,C1RL	12:7187512-7275097	C1	C2	OK	2.49583	5.46932	1.13184	1.28085	5e-05	0.00117995	yes
XLOC_011838	SLC2A3	12:8071825-8088871	C1	C2	OK	0.949902	2.9707	1.64495	1.48751	5e-05	0.00117995	yes
XLOC_011846	FAM86FP	12:8384397-8396437	C1	C2	OK	1.38773	3.48999	1.33049	1.78254	5e-05	0.00117995	yes
XLOC_011940	HEBP1	12:13080659-13193613	C1	C2	OK	20.8124	32.152	0.62747	1.8928	5e-05	0.00117995	yes
XLOC_011986	SLCO1A2	12:21417533-21572528	C1	C2	OK	0.391109	1.60754	2.03921	0.717236	5e-05	0.00117995	yes
XLOC_012170	SLC38A1	12:46576754-46663800	C1	C2	OK	34.8949	47.7893	0.453671	1.60223	5e-05	0.00117995	yes
XLOC_012184	RAPGEF3	12:48099867-48231681	C1	C2	OK	0.644486	5.93846	3.20387	1.81115	5e-05	0.00117995	yes
XLOC_012274	GALNT6	12:51745030-51902980	C1	C2	OK	1.54383	3.89568	1.33536	1.27688	5e-05	0.00117995	yes
XLOC_012413	NDUFA4L2	12:57622534-57634498	C1	C2	OK	0.0850219	2.00571	4.56013	0.319889	5e-05	0.00117995	yes
XLOC_012414	R3HDM2,STAC3	12:57637235-57824888	C1	C2	OK	17.1037	26.0476	0.606845	1.67251	5e-05	0.00117995	yes
XLOC_012654	BTG1,C12orf79	12:92378755-92583436	C1	C2	OK	19.2419	30.7066	0.674302	2.24221	5e-05	0.00117995	yes
XLOC_012748	CCDC53	12:102406695-102455927	C1	C2	OK	7.83401	14.5329	0.8915	1.81097	5e-05	0.00117995	yes
XLOC_012775	ALDH1L2	12:105380062-105478355	C1	C2	OK	0.950288	6.62556	2.80161	2.64341	5e-05	0.00117995	yes
XLOC_012870	RP11-438N16.1	12:114117263-114211493	C1	C2	OK	0.419375	2.6106	2.63807	2.23293	5e-05	0.00117995	yes
XLOC_012891	HRK	12:117293945-117319246	C1	C2	OK	5.71375	9.32889	0.707268	2.17007	5e-05	0.00117995	yes
XLOC_013214	POLR1D	13:28194878-28241548	C1	C2	OK	93.7512	144.586	0.625018	2.21287	5e-05	0.00117995	yes
XLOC_013360	PHF11	13:50069745-50103123	C1	C2	OK	0.817284	2.64169	1.69255	1.24258	5e-05	0.00117995	yes
XLOC_013371	RNASEH2B	13:51450821-51544959	C1	C2	OK	29.0992	43.3928	0.576478	1.87624	5e-05	0.00117995	yes
XLOC_013811	SLC7A1	13:30083546-30169825	C1	C2	OK	36.9527	56.8407	0.621246	2.37613	5e-05	0.00117995	yes
XLOC_014286	GAS6	13:114518602-114567056	C1	C2	OK	12.3566	21.5426	0.80191	2.5593	5e-05	0.00117995	yes
XLOC_014581	DHRS2	14:24099323-24114849	C1	C2	OK	1.64475	7.25194	2.1405	3.70621	5e-05	0.00117995	yes
XLOC_014591	PCK2	14:24549315-24602058	C1	C2	OK	7.649	53.0708	2.79457	3.41475	5e-05	0.00117995	yes
XLOC_014974	PAPLN	14:73704204-73741654	C1	C2	OK	0.20664	4.31895	4.38549	1.857	5e-05	0.00117995	yes
XLOC_015013	JDP2	14:75890385-75940814	C1	C2	OK	1.4249	10.6264	2.89872	3.64682	5e-05	0.00117995	yes
XLOC_015442	CCNB1IP1	14:20779526-20801471	C1	C2	OK	67.7371	136.024	1.00584	3.79245	5e-05	0.00117995	yes
XLOC_015509	AJUBA,HAUS4,MIR4707,RP11-298I3.5	14:23398817-23451851	C1	C2	OK	26.6079	46.9897	0.820488	2.40889	5e-05	0.00117995	yes
XLOC_016134	SYNE3	14:95881693-95984248	C1	C2	OK	0.518949	1.17862	1.18344	1.63066	5e-05	0.00117995	yes
XLOC_016779	CHAC1	15:41244942-41249593	C1	C2	OK	1.81997	26.9499	3.8883	6.22648	5e-05	0.00117995	yes
XLOC_017404	ARRDC4	15:98462783-98517068	C1	C2	OK	9.41793	21.8339	1.21309	4.15245	5e-05	0.00117995	yes
XLOC_017868	RSL24D1	15:55473003-55489265	C1	C2	OK	63.0195	101.071	0.681497	2.67765	5e-05	0.00117995	yes
XLOC_017870	CCPG1,DYX1C1,DYX1C1-CCPG1,MIR628	15:55495163-55800432	C1	C2	OK	7.37069	12.058	0.710116	1.49078	5e-05	0.00117995	yes
XLOC_017927	ANXA2	15:60639332-60695082	C1	C2	OK	61.1299	146.905	1.26493	4.5555	5e-05	0.00117995	yes
XLOC_018257	MFGE8	15:89441915-89456642	C1	C2	OK	29.7746	42.5656	0.515607	1.63439	5e-05	0.00117995	yes
XLOC_018541	IL32,RNU1-125P	16:3115297-3137101	C1	C2	OK	0.589165	2.8253	2.26166	0.762954	5e-05	0.00117995	yes
XLOC_018619	RMI2	16:11343475-11445619	C1	C2	OK	33.0173	50.7264	0.619517	2.06411	5e-05	0.00117995	yes
XLOC_019002	GPT2	16:46918270-46965209	C1	C2	OK	14.3598	32.1887	1.16452	3.6359	5e-05	0.00117995	yes
XLOC_019090	MMP2	16:55423611-55540603	C1	C2	OK	2.70138	7.78832	1.52761	2.49806	5e-05	0.00117995	yes
XLOC_019119	HERPUD1	16:56965959-56977798	C1	C2	OK	29.1275	57.8015	0.988724	3.0873	5e-05	0.00117995	yes
XLOC_019229	CDH3	16:68670091-68756519	C1	C2	OK	0.468944	1.43486	1.61342	0.87194	5e-05	0.00117995	yes
XLOC_019451	CDT1	16:88869359-88875729	C1	C2	OK	57.7696	96.955	0.747004	2.11764	5e-05	0.00117995	yes
XLOC_019469	CPNE7	16:89642139-89663654	C1	C2	OK	13.5411	23.7918	0.813119	1.78864	5e-05	0.00117995	yes
XLOC_019569	ECI1	16:2289319-2302301	C1	C2	OK	74.1875	109.529	0.56207	2.02467	5e-05	0.00117995	yes
XLOC_019879	RP11-57A19.2	16:28294373-28303585	C1	C2	OK	2.85042	6.12549	1.10365	2.58706	5e-05	0.00117995	yes
XLOC_019885	NUPR1	16:28548605-28550495	C1	C2	OK	0.969784	18.6091	4.2622	4.6312	5e-05	0.00117995	yes
XLOC_020510	SLC7A5	16:87863628-87903094	C1	C2	OK	61.7554	112.06	0.859632	3.3405	5e-05	0.00117995	yes
XLOC_020620	RAP1GAP2	17:2680212-2941033	C1	C2	OK	1.06061	3.70602	1.80498	2.54842	5e-05	0.00117995	yes
XLOC_020692	BCL6B	17:6926338-6933609	C1	C2	OK	0.381698	1.3155	1.78511	0.975875	5e-05	0.00117995	yes
XLOC_020817	FAM211A-AS1	17:16342135-16395467	C1	C2	OK	388.409	713.969	0.878287	2.55417	5e-05	0.00117995	yes
XLOC_021256	EIF1	17:39775688-39943183	C1	C2	OK	349.258	934.308	1.4196	4.39079	5e-05	0.00117995	yes
XLOC_021563	MRC2	17:60703900-60770958	C1	C2	OK	4.7836	8.83748	0.885537	1.88629	5e-05	0.00117995	yes
XLOC_021662	SOX9	17:70017991-70216859	C1	C2	OK	4.07844	7.73664	0.923691	2.474	5e-05	0.00117995	yes
XLOC_022109	FAM211A	17:16342135-16395467	C1	C2	OK	29.8775	58.1461	0.960623	1.9142	5e-05	0.00117995	yes
XLOC_022593	PTRF	17:40554469-40575535	C1	C2	OK	2.59549	4.32625	0.737109	1.7853	5e-05	0.00117995	yes
XLOC_022631	TMEM101	17:42088524-42101314	C1	C2	OK	21.0088	33.1026	0.655952	2.09289	5e-05	0.00117995	yes
XLOC_022911	CYB561	17:61509664-61523739	C1	C2	OK	1.13291	5.32913	2.23387	1.82769	5e-05	0.00117995	yes
XLOC_023060	RNF157	17:74132413-74236454	C1	C2	OK	7.90492	13.6153	0.784403	1.33359	5e-05	0.00117995	yes
XLOC_023114	CBX4	17:77806954-77813228	C1	C2	OK	10.8722	26.6705	1.2946	3.84832	5e-05	0.00117995	yes
XLOC_023657	PMAIP1	18:57567179-57571538	C1	C2	OK	47.7523	89.573	0.907495	3.43946	5e-05	0.00117995	yes
XLOC_024357	PALM	19:708952-748329	C1	C2	OK	6.95121	10.9732	0.65865	1.76647	5e-05	0.00117995	yes
XLOC_024514	C19orf45,CTD-2207O23.12,ZNF358	19:7541537-7586278	C1	C2	OK	26.1796	40.7527	0.638451	2.16665	5e-05	0.00117995	yes
XLOC_024764	PGLS	19:17579577-17632097	C1	C2	OK	42.6757	64.6726	0.599739	1.93062	5e-05	0.00117995	yes
XLOC_024787	GDF15	19:18485540-18499987	C1	C2	OK	0.308008	3.3948	3.46229	1.4272	5e-05	0.00117995	yes
XLOC_024967	CEBPG	19:33864235-33873592	C1	C2	OK	19.1785	48.2319	1.3305	5.01749	5e-05	0.00117995	yes
XLOC_024988	GRAMD1A	19:35485687-35518258	C1	C2	OK	37.7612	57.3014	0.601666	1.73418	5e-05	0.00117995	yes
XLOC_024994	FXYD5	19:35645632-35660830	C1	C2	OK	31.6439	60.7487	0.940927	3.22566	5e-05	0.00117995	yes
XLOC_025130	LTBP4	19:41098486-41135879	C1	C2	OK	12.4006	37.0399	1.57867	3.09801	5e-05	0.00117995	yes
XLOC_025271	GLTSCR2,SNORD23	19:48248778-48272097	C1	C2	OK	156.227	244.957	0.648891	2.37942	5e-05	0.00117995	yes
XLOC_025283	EMP3	19:48799713-48833811	C1	C2	OK	17.3283	52.3899	1.59616	3.60639	5e-05	0.00117995	yes
XLOC_025295	PPP1R15A	19:49375648-49379314	C1	C2	OK	6.68508	18.9212	1.50098	4.79652	5e-05	0.00117995	yes
XLOC_025411	ZNF528	19:52901101-52921665	C1	C2	OK	0.538798	2.90455	2.4305	1.23228	5e-05	0.00117995	yes
XLOC_025659	SHC2	19:416303-461051	C1	C2	OK	7.60507	29.8615	1.97325	4.8569	5e-05	0.00117995	yes
XLOC_025727	TLE2	19:2997635-3047633	C1	C2	OK	1.09011	2.87731	1.40025	0.722927	5e-05	0.00117995	yes
XLOC_025744	MATK	19:3777969-3802127	C1	C2	OK	3.09512	7.41374	1.26021	1.52856	5e-05	0.00117995	yes
XLOC_025765	SEMA6B	19:4542599-4581540	C1	C2	OK	0.7492	1.92159	1.35888	1.65311	5e-05	0.00117995	yes
XLOC_025803	CD70	19:6583193-6604114	C1	C2	OK	1.31705	5.21012	1.98401	1.98475	5e-05	0.00117995	yes
XLOC_026184	LINC00662	19:28175487-28475892	C1	C2	OK	10.4922	24.3089	1.21217	2.07046	5e-05	0.00117995	yes
XLOC_026212	TSHZ3	19:31732169-31908700	C1	C2	OK	3.89267	7.69185	0.982571	2.52698	5e-05	0.00117995	yes
XLOC_026278	DMKN	19:35988071-36004560	C1	C2	OK	20.4023	43.8275	1.10311	2.40306	5e-05	0.00117995	yes
XLOC_026304	LINC00665	19:36803968-36822655	C1	C2	OK	23.0344	41.1184	0.835995	2.46078	5e-05	0.00117995	yes
XLOC_026469	ETHE1	19:44010870-44040282	C1	C2	OK	3.64238	8.37957	1.20199	1.9871	5e-05	0.00117995	yes
XLOC_026550	SLC1A5	19:47222676-47291851	C1	C2	OK	192.168	315.272	0.714228	2.01733	5e-05	0.00117995	yes
XLOC_026555	BBC3	19:47724080-47736253	C1	C2	OK	21.7809	43.5184	0.998562	3.4006	5e-05	0.00117995	yes
XLOC_026557	MEIS3	19:47906380-47922792	C1	C2	OK	1.36034	5.54026	2.02599	2.19126	5e-05	0.00117995	yes
XLOC_026646	LRRC4B	19:51018112-51071578	C1	C2	OK	1.64169	4.1808	1.3486	1.99039	5e-05	0.00117995	yes
XLOC_026786	TNNT1	19:55644161-55660722	C1	C2	OK	7.30202	23.8029	1.70477	3.56002	5e-05	0.00117995	yes
XLOC_026787	CTD-2587H24.4,DNAAF3,TNNI3	19:55663136-55691809	C1	C2	OK	4.33017	10.6797	1.30237	1.87159	5e-05	0.00117995	yes
XLOC_026864	ZNF329	19:58637618-58666477	C1	C2	OK	1.78119	3.79526	1.09136	2.06763	5e-05	0.00117995	yes
XLOC_026979	KLF11	2:10170765-10194993	C1	C2	OK	6.24965	11.0997	0.828668	2.31275	5e-05	0.00117995	yes
XLOC_027056	RHOB	2:20646834-20649200	C1	C2	OK	84.3851	150.255	0.832351	3.23462	5e-05	0.00117995	yes
XLOC_027146	YPEL5	2:30369788-30423444	C1	C2	OK	9.35139	16.7004	0.836627	2.23767	5e-05	0.00117995	yes
XLOC_027149	AC104698.1,LBH	2:30454396-30546596	C1	C2	OK	1.21982	3.71129	1.60525	1.58904	5e-05	0.00117995	yes
XLOC_027369	SLC1A4	2:65215610-65251086	C1	C2	OK	3.12667	11.4044	1.86689	3.98248	5e-05	0.00117995	yes
XLOC_027529	TMSB10	2:85048773-85134132	C1	C2	OK	460.256	660.471	0.521059	2.01465	5e-05	0.00117995	yes
XLOC_027570	LINC00152	2:87754886-87906324	C1	C2	OK	13.3717	34.7175	1.37648	2.92116	5e-05	0.00117995	yes
XLOC_027812	SOWAHC	2:110371910-110376563	C1	C2	OK	1.96847	4.1554	1.07791	2.5211	5e-05	0.00117995	yes
XLOC_027941	GYPC	2:127413508-127454246	C1	C2	OK	3.34956	10.1803	1.60373	2.9234	5e-05	0.00117995	yes
XLOC_028103	KIF5C	2:149624038-149883273	C1	C2	OK	4.21641	6.9503	0.721061	2.05697	5e-05	0.00117995	yes
XLOC_028319	PPP1R1C	2:182818967-182996125	C1	C2	OK	0.749142	2.74015	1.87094	1.28454	5e-05	0.00117995	yes
XLOC_028432	CASP8	2:202098165-202152434	C1	C2	OK	3.00272	5.70561	0.92611	1.22987	5e-05	0.00117995	yes
XLOC_028727	INPP5D	2:233924676-234116549	C1	C2	OK	0.657393	3.18483	2.27639	1.28938	5e-05	0.00117995	yes
XLOC_028760	ACKR3	2:237476361-237491001	C1	C2	OK	0.491231	2.47777	2.33457	2.3105	5e-05	0.00117995	yes
XLOC_029561	KRCC1	2:88326723-88355329	C1	C2	OK	4.85076	8.49577	0.808533	1.94352	5e-05	0.00117995	yes
XLOC_029693	ACTR1B	2:98272405-98280596	C1	C2	OK	28.0791	41.775	0.573146	2.04764	5e-05	0.00117995	yes
XLOC_029887	BIN1	2:127805602-127864931	C1	C2	OK	1.57481	6.69302	2.08748	3.16118	5e-05	0.00117995	yes
XLOC_029997	CXCR4	2:136871918-136876740	C1	C2	OK	3.17746	7.68872	1.27487	2.51097	5e-05	0.00117995	yes
XLOC_030845	TRIB3	20:361260-378203	C1	C2	OK	5.237	23.84	2.18657	5.84296	5e-05	0.00117995	yes
XLOC_030868	EBF4	20:2673523-2740753	C1	C2	OK	2.84365	9.43354	1.73005	1.80364	5e-05	0.00117995	yes
XLOC_030991	C20orf26	20:19997759-20341346	C1	C2	OK	0.218281	1.45302	2.73479	0.447801	5e-05	0.00117995	yes
XLOC_031293	CEBPB	20:48807050-48809220	C1	C2	OK	9.27234	27.7825	1.58317	4.2791	5e-05	0.00117995	yes
XLOC_031427	PPDPF	20:62152076-62153559	C1	C2	OK	181.665	275.705	0.601842	2.17311	5e-05	0.00117995	yes
XLOC_031746	SNTA1	20:31995760-32031698	C1	C2	OK	7.61315	13.5008	0.826481	2.18196	5e-05	0.00117995	yes
XLOC_031837	MAFB	20:39314487-39318060	C1	C2	OK	8.85917	14.9941	0.759152	2.43318	5e-05	0.00117995	yes
XLOC_031905	PLTP	20:44514880-44540794	C1	C2	OK	0.156729	8.09075	5.68993	1.5816	5e-05	0.00117995	yes
XLOC_032072	EEF1A2	20:62119365-62130505	C1	C2	OK	22.252	44.373	0.995749	3.13662	5e-05	0.00117995	yes
XLOC_032417	COL6A2	21:47518010-47552763	C1	C2	OK	5.12626	11.2771	1.13742	2.92489	5e-05	0.00117995	yes
XLOC_033284	CDC42EP1	22:37956453-37965425	C1	C2	OK	39.1202	67.6636	0.790465	3.01922	5e-05	0.00117995	yes
XLOC_033290	H1F0	22:38201113-38203442	C1	C2	OK	44.3219	92.25	1.05753	3.84706	5e-05	0.00117995	yes
XLOC_033329	ATF4	22:39915699-39918691	C1	C2	OK	336.816	616.824	0.872899	3.11867	5e-05	0.00117995	yes
XLOC_033382	TSPO	22:43547519-43559248	C1	C2	OK	61.4115	109.707	0.837076	2.88793	5e-05	0.00117995	yes
XLOC_033408	FBLN1	22:45898117-45997099	C1	C2	OK	21.1947	33.0329	0.640199	2.03018	5e-05	0.00117995	yes
XLOC_033690	XBP1	22:29190542-29196585	C1	C2	OK	38.4102	96.355	1.32687	4.84471	5e-05	0.00117995	yes
XLOC_033832	KCNJ4	22:38820292-38851205	C1	C2	OK	0.344696	1.58649	2.20244	2.44636	5e-05	0.00117995	yes
XLOC_033908	RNU6-513P,RRP7B	22:42949622-42978044	C1	C2	OK	13.7547	105.308	2.93662	9.58802	5e-05	0.00117995	yes
XLOC_033982	PLXNB2	22:50713405-50746148	C1	C2	OK	28.1411	41.2096	0.5503	1.62677	5e-05	0.00117995	yes
XLOC_034032	BHLHE40	3:4938492-5027008	C1	C2	OK	4.48624	15.4253	1.78172	4.5107	5e-05	0.00117995	yes
XLOC_034327	ZNF502	3:44754134-44765323	C1	C2	OK	1.18039	2.77387	1.23264	2.09123	5e-05	0.00117995	yes
XLOC_035747	CSRNP1	3:39183158-39196123	C1	C2	OK	1.48743	3.23701	1.12184	2.20666	5e-05	0.00117995	yes
XLOC_035989	FHIT	3:59735035-61237133	C1	C2	OK	6.71824	12.6925	0.917816	1.74196	5e-05	0.00117995	yes
XLOC_036327	SLC41A3	3:125724730-125820404	C1	C2	OK	22.7994	36.2453	0.668798	2.28776	5e-05	0.00117995	yes
XLOC_036407	ACAD11,NPHP3	3:132276945-132593067	C1	C2	OK	24.8157	48.7482	0.9741	2.35855	5e-05	0.00117995	yes
XLOC_036694	RPL22L1	3:170582663-170588272	C1	C2	OK	35.0691	62.1997	0.826709	2.20679	5e-05	0.00117995	yes
XLOC_036840	RPL39L	3:186838735-186898696	C1	C2	OK	14.4458	26.7512	0.888949	2.23316	5e-05	0.00117995	yes
XLOC_036937	MFI2	3:196715491-196756741	C1	C2	OK	10.3275	22.8461	1.14546	2.83825	5e-05	0.00117995	yes
XLOC_036991	ZNF718	4:123965-157779	C1	C2	OK	0.698548	2.80619	2.00618	1.8105	5e-05	0.00117995	yes
XLOC_037047	ADRA2C	4:3768074-3770251	C1	C2	OK	8.76888	14.6908	0.744445	1.93972	5e-05	0.00117995	yes
XLOC_037087	HTRA3	4:8271491-8308838	C1	C2	OK	1.53491	3.78467	1.30201	2.21119	5e-05	0.00117995	yes
XLOC_037267	KLF3	4:38614321-38702663	C1	C2	OK	14.1522	22.5721	0.673511	2.4585	5e-05	0.00117995	yes
XLOC_037268	FAM114A1	4:38869297-38947360	C1	C2	OK	1.20902	3.41803	1.49932	1.61586	5e-05	0.00117995	yes
XLOC_037270	KLHL5,RP11-360F5.3	4:39046285-39137228	C1	C2	OK	6.79558	11.437	0.751045	1.89907	5e-05	0.00117995	yes
XLOC_037362	SPATA18	4:52917451-52963517	C1	C2	OK	2.41655	5.17799	1.09944	1.87345	5e-05	0.00117995	yes
XLOC_037440	LPHN3	4:62066110-63031272	C1	C2	OK	5.73851	8.90894	0.634576	1.69323	5e-05	0.00117995	yes
XLOC_037513	AMBN	4:71457961-71473005	C1	C2	OK	1.24801	6.89994	2.46695	4.2776	5e-05	0.00117995	yes
XLOC_037631	PTPN13	4:87515437-87736324	C1	C2	OK	16.5164	24.9041	0.592488	2.16997	5e-05	0.00117995	yes
XLOC_037739	NPNT	4:106473776-106943635	C1	C2	OK	1.89653	5.55609	1.55071	1.49237	5e-05	0.00117995	yes
XLOC_037747	HADH	4:108910869-108956331	C1	C2	OK	38.5805	62.9202	0.705652	2.63053	5e-05	0.00117995	yes
XLOC_037749	RPL34	4:109459345-109551862	C1	C2	OK	854.426	1376.54	0.688021	2.58011	5e-05	0.00117995	yes
XLOC_037791	ANK2	4:113739195-114304896	C1	C2	OK	5.38077	8.89449	0.7251	1.47197	5e-05	0.00117995	yes
XLOC_037815	SNHG8	4:119199863-119200978	C1	C2	OK	75.8471	148.157	0.965965	2.30998	5e-05	0.00117995	yes
XLOC_037981	DCLK2	4:150999342-151178609	C1	C2	OK	1.76068	3.41879	0.957349	1.68942	5e-05	0.00117995	yes
XLOC_037987	RPS3A,SNORD73A	4:152020380-152247028	C1	C2	OK	1438.34	2653.92	0.883721	2.47875	5e-05	0.00117995	yes
XLOC_038199	FAM149A,RP11-173M11.2	4:187025572-187093821	C1	C2	OK	2.49796	5.92111	1.24512	1.77746	5e-05	0.00117995	yes
XLOC_038277	TMEM129	4:1717678-1723102	C1	C2	OK	17.3506	30.9586	0.83535	2.86195	5e-05	0.00117995	yes
XLOC_038291	MFSD10	4:2932287-2936586	C1	C2	OK	40.2627	58.1283	0.529798	1.69523	5e-05	0.00117995	yes
XLOC_038310	TMEM128	4:4237268-4249950	C1	C2	OK	14.4104	27.7333	0.944514	2.5423	5e-05	0.00117995	yes
XLOC_038492	RPL9	4:39408472-39460568	C1	C2	OK	1608.32	2731.28	0.764021	2.35631	5e-05	0.00117995	yes
XLOC_038518	BEND4	4:42112912-42154895	C1	C2	OK	3.18668	5.2827	0.729222	2.05613	5e-05	0.00117995	yes
XLOC_038612	NMU	4:56461395-56502865	C1	C2	OK	10.983	22.1511	1.0121	2.19367	5e-05	0.00117995	yes
XLOC_038756	SCARB2	4:77079884-77135046	C1	C2	OK	18.5917	27.894	0.585299	2.18259	5e-05	0.00117995	yes
XLOC_038767	CCNI	4:77968308-77997158	C1	C2	OK	87.3	140.504	0.686562	2.69569	5e-05	0.00117995	yes
XLOC_038840	HSD17B11,HSD17B13,RP11-529H2.2	4:88224940-88312538	C1	C2	OK	13.5111	23.2282	0.781732	1.88571	5e-05	0.00117995	yes
XLOC_038886	TSPAN5	4:99391517-99579780	C1	C2	OK	7.73496	12.0392	0.638268	1.74356	5e-05	0.00117995	yes
XLOC_039047	ANXA5	4:122589109-122618268	C1	C2	OK	113.652	158.35	0.478492	1.86927	5e-05	0.00117995	yes
XLOC_039126	SLC7A11	4:138948575-139163534	C1	C2	OK	2.68922	18.1489	2.75462	7.1389	5e-05	0.00117995	yes
XLOC_039153	CLGN	4:141308405-141349122	C1	C2	OK	4.22048	7.26602	0.783756	2.15956	5e-05	0.00117995	yes
XLOC_039157	TBC1D9	4:141541918-141677274	C1	C2	OK	5.73051	8.93681	0.641096	1.82764	5e-05	0.00117995	yes
XLOC_039270	CTSO	4:156845269-156875069	C1	C2	OK	0.905356	2.34509	1.37309	2.10815	5e-05	0.00117995	yes
XLOC_039335	NEK1	4:170314425-170533780	C1	C2	OK	4.89294	7.24136	0.565557	1.75585	5e-05	0.00117995	yes
XLOC_039336	C4orf27	4:170650615-170679104	C1	C2	OK	22.1808	35.3294	0.671559	1.99695	5e-05	0.00117995	yes
XLOC_039385	VEGFC	4:177590771-177713996	C1	C2	OK	1.60717	4.17374	1.37682	2.44106	5e-05	0.00117995	yes
XLOC_039389	AGA	4:178351348-178363657	C1	C2	OK	6.23385	13.7137	1.13742	2.09288	5e-05	0.00117995	yes
XLOC_039451	PDLIM3	4:186422850-186456766	C1	C2	OK	14.8989	26.6167	0.83713	2.58001	5e-05	0.00117995	yes
XLOC_039608	RP11-215G15.5	5:10564274-10657928	C1	C2	OK	4.17025	10.5159	1.33437	3.26396	5e-05	0.00117995	yes
XLOC_039686	LINC01021	5:27472385-27497738	C1	C2	OK	1.52643	9.61288	2.65481	2.47418	5e-05	0.00117995	yes
XLOC_040240	EPB41L4A-AS1	5:111478137-111756310	C1	C2	OK	31.7924	93.2126	1.55184	2.82163	5e-05	0.00117995	yes
XLOC_040306	SNCAIP	5:121646991-121814782	C1	C2	OK	0.543511	1.54758	1.50964	0.943235	5e-05	0.00117995	yes
XLOC_040500	PCDHB2	5:140474219-140477089	C1	C2	OK	0.304995	1.25629	2.04232	2.45318	5e-05	0.00117995	yes
XLOC_041004	FAM134B	5:16472981-16630078	C1	C2	OK	3.03472	6.04714	0.994692	1.7509	5e-05	0.00117995	yes
XLOC_041429	ZBED3	5:76367896-76462734	C1	C2	OK	5.66352	10.4769	0.887448	2.22716	5e-05	0.00117995	yes
XLOC_042146	STC2	5:172741715-172756506	C1	C2	OK	9.42124	44.1468	2.22832	4.90076	5e-05	0.00117995	yes
XLOC_042445	ID4	6:19535174-19842429	C1	C2	OK	40.6015	70.5526	0.797167	2.78192	5e-05	0.00117995	yes
XLOC_042702	C6orf48,SNORD48,SNORD52	6:31802384-31807541	C1	C2	OK	87.963	255.054	1.53583	5.31422	5e-05	0.00117995	yes
XLOC_042795	CDKN1A	6:36644224-36655116	C1	C2	OK	18.1182	46.8497	1.3706	4.61571	5e-05	0.00117995	yes
XLOC_042880	VEGFA	6:43737387-43754224	C1	C2	OK	13.2504	31.7588	1.26111	3.43751	5e-05	0.00117995	yes
XLOC_042932	PAQR8	6:52226218-52272575	C1	C2	OK	3.85379	8.76532	1.18553	3.36617	5e-05	0.00117995	yes
XLOC_043016	OGFRL1	6:71931159-72130472	C1	C2	OK	7.25684	10.5433	0.538918	1.88731	5e-05	0.00117995	yes
XLOC_043230	NR2E1	6:108487185-108510013	C1	C2	OK	1.16931	2.51214	1.10326	1.57665	5e-05	0.00117995	yes
XLOC_043495	RAB32	6:146864828-146876101	C1	C2	OK	16.9525	37.5033	1.14552	3.47962	5e-05	0.00117995	yes
XLOC_043525	ULBP1	6:150284785-150294846	C1	C2	OK	5.54405	15.4086	1.47473	4.6344	5e-05	0.00117995	yes
XLOC_043661	ERMARD	6:170124818-170181865	C1	C2	OK	9.34576	17.9982	0.945468	2.15153	5e-05	0.00117995	yes
XLOC_043702	SERPINB6	6:2948392-2972090	C1	C2	OK	19.4456	31.6514	0.702821	2.32854	5e-05	0.00117995	yes
XLOC_044025	HLA-C	6:31236525-31239978	C1	C2	OK	58.3352	81.8815	0.489172	1.81971	5e-05	0.00117995	yes
XLOC_044029	HLA-B	6:31321648-31325414	C1	C2	OK	14.2097	34.343	1.27313	3.61787	5e-05	0.00117995	yes
XLOC_044078	HLA-DQB1,HLA-DRB1,XXbac-BPG254F23.6	6:32546545-32668407	C1	C2	OK	5.52766	14.7064	1.4117	2.6552	5e-05	0.00117995	yes
XLOC_044090	HLA-DPA1	6:33032345-33055935	C1	C2	OK	12.3296	25.8068	1.06562	1.92945	5e-05	0.00117995	yes
XLOC_044264	PTCHD4	6:47845087-48078915	C1	C2	OK	0.357813	2.48211	2.79429	2.21644	5e-05	0.00117995	yes
XLOC_044494	SNHG5	6:86370709-86388710	C1	C2	OK	350.373	505.183	0.527916	1.9886	5e-05	0.00117995	yes
XLOC_044648	FYN	6:111981534-112194819	C1	C2	OK	72.5825	109.461	0.592723	1.73058	5e-05	0.00117995	yes
XLOC_044973	DYNLT1	6:159057505-159065771	C1	C2	OK	147.768	222.637	0.591362	2.2927	5e-05	0.00117995	yes
XLOC_045219	ZNF853	7:6655247-6663921	C1	C2	OK	1.83514	4.44984	1.27786	2.8856	5e-05	0.00117995	yes
XLOC_045333	FAM221A	7:23719748-23742868	C1	C2	OK	0.335067	1.52669	2.18789	1.16753	5e-05	0.00117995	yes
XLOC_045392	GARS	7:30536236-30673655	C1	C2	OK	88.3878	164.776	0.898585	2.80475	5e-05	0.00117995	yes
XLOC_045451	POU6F2	7:39017597-39532694	C1	C2	OK	0.171406	1.52493	3.15325	0.990481	5e-05	0.00117995	yes
XLOC_045523	UPP1	7:48128224-48148330	C1	C2	OK	7.00279	13.6851	0.966605	1.98248	5e-05	0.00117995	yes
XLOC_045789	HSPB1	7:75931860-75933612	C1	C2	OK	28.3294	50.6463	0.838156	2.345	5e-05	0.00117995	yes
XLOC_046069	IFRD1,LSMEM1	7:112063022-112131117	C1	C2	OK	31.5109	54.6789	0.795133	2.63533	5e-05	0.00117995	yes
XLOC_046075	AC020606.1,FOXP2	7:113726301-114333827	C1	C2	OK	5.73298	132.308	4.52848	8.31761	5e-05	0.00117995	yes
XLOC_046081	TES	7:115850546-116148595	C1	C2	OK	23.2773	41.8177	0.845191	2.83352	5e-05	0.00117995	yes
XLOC_046785	RP9	7:33134408-33149013	C1	C2	OK	9.47855	15.5936	0.71822	1.83591	5e-05	0.00117995	yes
XLOC_046933	GRB10	7:50657759-50861159	C1	C2	OK	23.1138	33.1751	0.521347	1.53832	5e-05	0.00117995	yes
XLOC_047228	KIAA1324L	7:86506221-86689015	C1	C2	OK	2.44555	7.31803	1.5813	2.23315	5e-05	0.00117995	yes
XLOC_047234	ABCB1	7:87132392-87461611	C1	C2	OK	6.31029	12.5579	0.992819	2.02331	5e-05	0.00117995	yes
XLOC_047297	ASNS	7:97481429-97558042	C1	C2	OK	75.9212	326.313	2.10368	7.47939	5e-05	0.00117995	yes
XLOC_047530	GPR37	7:124386050-124405681	C1	C2	OK	1.90315	4.45974	1.22857	2.55053	5e-05	0.00117995	yes
XLOC_048187	RP11-11N9.4	8:32785462-32941168	C1	C2	OK	12.0126	22.034	0.875181	1.78537	5e-05	0.00117995	yes
XLOC_048218	ZNF703	8:37551053-37557544	C1	C2	OK	104.624	147.937	0.499771	1.9434	5e-05	0.00117995	yes
XLOC_048225	EIF4EBP1	8:37887858-37917883	C1	C2	OK	95.0607	277.962	1.54797	5.60732	5e-05	0.00117995	yes
XLOC_048459	SULF1	8:70270788-70573150	C1	C2	OK	2.10519	5.6361	1.42074	1.39527	5e-05	0.00117995	yes
XLOC_048781	NOV	8:120428545-120474590	C1	C2	OK	4.7277	40.3458	3.09321	6.18262	5e-05	0.00117995	yes
XLOC_048785	COL14A1	8:121072018-121385049	C1	C2	OK	2.31009	4.73993	1.03691	2.59827	5e-05	0.00117995	yes
XLOC_049144	FAM86B1	8:12036205-12051655	C1	C2	OK	3.90849	6.99927	0.840595	1.55458	5e-05	0.00117995	yes
XLOC_049230	TNFRSF10D	8:22993100-23021543	C1	C2	OK	16.2443	25.4849	0.649706	2.35445	5e-05	0.00117995	yes
XLOC_049251	NEFL	8:24808467-24814624	C1	C2	OK	73.0374	156.315	1.09774	4.16306	5e-05	0.00117995	yes
XLOC_049272	CLU	8:27454433-27472548	C1	C2	OK	35.8122	84.4206	1.23714	3.11767	5e-05	0.00117995	yes
XLOC_049278	SCARA5	8:27727391-27850244	C1	C2	OK	1.19657	7.6002	2.66713	4.229	5e-05	0.00117995	yes
XLOC_049324	RNF122	8:33405272-33424691	C1	C2	OK	18.6049	40.7386	1.13071	3.91063	5e-05	0.00117995	yes
XLOC_049345	RP11-527N22.1	8:37183348-37189605	C1	C2	OK	1.22103	3.66558	1.58595	2.04634	5e-05	0.00117995	yes
XLOC_049453	SNAI2	8:49830248-49836016	C1	C2	OK	17.1082	28.9813	0.760433	2.5508	5e-05	0.00117995	yes
XLOC_049877	KLF10	8:103661006-103668130	C1	C2	OK	8.74128	29.266	1.74331	5.89556	5e-05	0.00117995	yes
XLOC_050062	NDRG1	8:134249413-134314265	C1	C2	OK	10.1284	24.7816	1.29087	2.60893	5e-05	0.00117995	yes
XLOC_050137	EPPK1	8:144939496-144952632	C1	C2	OK	0.138833	1.02796	2.88837	4.06077	5e-05	0.00117995	yes
XLOC_050138	PLEC	8:144989308-145050954	C1	C2	OK	2.42937	7.32012	1.59128	3.35366	5e-05	0.00117995	yes
XLOC_050457	GLIPR2	9:36136405-36163910	C1	C2	OK	3.35819	6.40526	0.931571	1.87839	5e-05	0.00117995	yes
XLOC_050469	CHCHD4P3,GRHPR	9:37422662-37436990	C1	C2	OK	36.5306	60.2915	0.72285	2.55581	5e-05	0.00117995	yes
XLOC_050682	ANXA1	9:75764557-75785309	C1	C2	OK	2.69627	19.5485	2.85802	5.02375	5e-05	0.00117995	yes
XLOC_050697	PCSK5	9:78505559-78977255	C1	C2	OK	2.18763	3.76756	0.784265	1.68327	5e-05	0.00117995	yes
XLOC_050717	PSAT1	9:80912058-80945010	C1	C2	OK	89.1339	309.598	1.79635	6.80768	5e-05	0.00117995	yes
XLOC_050892	ANP32B	9:100745642-100778814	C1	C2	OK	139.323	196.167	0.493654	1.91621	5e-05	0.00117995	yes
XLOC_051027	PSMD5-AS1,RP11-27I1.4	9:123555789-123616651	C1	C2	OK	3.88114	7.77688	1.00271	1.90559	5e-05	0.00117995	yes
XLOC_051169	ASS1	9:133320191-133377702	C1	C2	OK	28.2096	136.685	2.2766	6.88668	5e-05	0.00117995	yes
XLOC_051177	LAMC3	9:133884468-133969860	C1	C2	OK	4.54133	11.1759	1.2992	2.75639	5e-05	0.00117995	yes
XLOC_051194	C9orf9	9:135600964-135765663	C1	C2	OK	3.28954	8.20546	1.3187	2.37219	5e-05	0.00117995	yes
XLOC_051250	EGFL7	9:139543061-139567134	C1	C2	OK	21.2094	36.1662	0.769935	2.39916	5e-05	0.00117995	yes
XLOC_051286	NOXA1	9:140317801-140336268	C1	C2	OK	5.67798	10.495	0.886246	2.27626	5e-05	0.00117995	yes
XLOC_051468	TUSC1	9:25676395-25678856	C1	C2	OK	9.57076	15.7992	0.723148	2.10107	5e-05	0.00117995	yes
XLOC_051511	B4GALT1	9:33104079-33179981	C1	C2	OK	12.2317	18.3261	0.583278	2.02389	5e-05	0.00117995	yes
XLOC_051543	FAM219A	9:34398097-34520982	C1	C2	OK	5.45262	8.51271	0.64267	1.89787	5e-05	0.00117995	yes
XLOC_051546	CNTFR	9:34551429-34600909	C1	C2	OK	1.24108	3.53866	1.51161	1.93418	5e-05	0.00117995	yes
XLOC_051798	KLF9	9:72999502-73029540	C1	C2	OK	8.57393	14.5832	0.766274	2.67881	5e-05	0.00117995	yes
XLOC_051853	TLE1	9:84198506-84304539	C1	C2	OK	25.9909	47.5142	0.870353	2.43999	5e-05	0.00117995	yes
XLOC_051873	AGTPBP1	9:88157720-88356946	C1	C2	OK	10.4254	22.3356	1.09924	3.36284	5e-05	0.00117995	yes
XLOC_051883	GAS1	9:89559217-89562104	C1	C2	OK	15.2922	63.8422	2.06171	5.90195	5e-05	0.00117995	yes
XLOC_051909	RP11-389K14.3	9:93063000-93195787	C1	C2	OK	2.46101	6.46352	1.39307	2.26984	5e-05	0.00117995	yes
XLOC_051920	NFIL3	9:94171294-94186726	C1	C2	OK	5.6791	9.68353	0.76987	2.06167	5e-05	0.00117995	yes
XLOC_051925	IARS	9:94972488-95056038	C1	C2	OK	91.6782	141.554	0.626707	1.78381	5e-05	0.00117995	yes
XLOC_052024	TMEM246	9:104230720-104295819	C1	C2	OK	8.23672	12.5335	0.605645	1.95394	5e-05	0.00117995	yes
XLOC_052060	KLF4	9:110247132-110252763	C1	C2	OK	3.80546	25.4749	2.74293	5.56644	5e-05	0.00117995	yes
XLOC_052118	ZNF883	9:115759144-115774507	C1	C2	OK	2.26916	6.84996	1.59393	3.48719	5e-05	0.00117995	yes
XLOC_052124	WDR31	9:116075024-116102578	C1	C2	OK	0.65702	3.03322	2.20684	3.00482	5e-05	0.00117995	yes
XLOC_052134	AKNA,RP11-9M16.2	9:117096435-117160783	C1	C2	OK	1.99253	9.36547	2.23275	2.81382	5e-05	0.00117995	yes
XLOC_052212	RPL35	9:127615754-127624260	C1	C2	OK	1515.36	2212.15	0.545792	1.9784	5e-05	0.00117995	yes
XLOC_052234	RPL12	9:130209952-130213747	C1	C2	OK	1355.45	2113.41	0.640798	2.08497	5e-05	0.00117995	yes
XLOC_052245	AK1,RP11-203J24.9,ST6GALNAC6	9:130628758-130667687	C1	C2	OK	30.8644	54.9452	0.832047	2.07969	5e-05	0.00117995	yes
XLOC_052247	ST6GALNAC4	9:130670095-130679329	C1	C2	OK	7.01826	15.3235	1.12656	2.55738	5e-05	0.00117995	yes
XLOC_052375	SNHG7	9:139606917-139622778	C1	C2	OK	64.0681	156.692	1.29026	2.23653	5e-05	0.00117995	yes
XLOC_052400	NRARP	9:140194082-140196703	C1	C2	OK	54.0068	102.896	0.929968	3.4921	5e-05	0.00117995	yes
XLOC_058026	MT-RNR2	MT:1670-3229	C1	C2	OK	818.715	1623.77	0.987914	2.76814	5e-05	0.00117995	yes
XLOC_058076	CD99	X:2609118-2660891	C1	C2	OK	95.9793	151.715	0.660569	2.55129	5e-05	0.00117995	yes
XLOC_058106	WWC3	X:9983601-10112657	C1	C2	OK	3.30342	10.3854	1.65253	2.62297	5e-05	0.00117995	yes
XLOC_058120	TMSB4X	X:12993226-12995346	C1	C2	OK	34.4872	120.287	1.80235	5.42309	5e-05	0.00117995	yes
XLOC_058130	RAB9A	X:13707235-13729008	C1	C2	OK	20.4378	34.2404	0.744458	2.10238	5e-05	0.00117995	yes
XLOC_058190	SAT1	X:23801289-23804343	C1	C2	OK	16.7703	31.9921	0.931806	2.52178	5e-05	0.00117995	yes
XLOC_058288	MID1IP1,RP4-646N3.1	X:38629583-38665790	C1	C2	OK	20.3525	39.9323	0.972352	3.0576	5e-05	0.00117995	yes
XLOC_058319	MAOA	X:43464054-43606068	C1	C2	OK	1.28516	3.26681	1.34593	2.06845	5e-05	0.00117995	yes
XLOC_058511	KLF8	X:56258782-56317926	C1	C2	OK	0.731873	14.3647	4.29479	3.51241	5e-05	0.00117995	yes
XLOC_058563	IGBP1	X:69353278-69386174	C1	C2	OK	26.7961	40.3103	0.589128	2.12114	5e-05	0.00117995	yes
XLOC_058743	HNRNPH2,RPL36A,RPL36A-HNRNPH2	X:100645811-100669121	C1	C2	OK	3104.29	5447.79	0.811408	2.27294	5e-05	0.00117995	yes
XLOC_058747	ARMCX3,RP4-545K15.5	X:100877786-100887176	C1	C2	OK	21.4475	34.6717	0.692953	2.2697	5e-05	0.00117995	yes
XLOC_058775	BEX4	X:102470019-102472174	C1	C2	OK	62.8666	101.694	0.693864	2.62908	5e-05	0.00117995	yes
XLOC_058802	CXorf57	X:105855159-105922672	C1	C2	OK	20.0885	49.3085	1.29547	2.95957	5e-05	0.00117995	yes
XLOC_059147	AF003625.3,GPR50	X:150343663-150351327	C1	C2	OK	0.400089	3.45638	3.11087	1.90506	5e-05	0.00117995	yes
XLOC_059241	SLC25A6	X:1455508-1512072	C1	C2	OK	304.266	458.225	0.590721	1.9964	5e-05	0.00117995	yes
XLOC_059242	ASMTL	X:1512966-1572655	C1	C2	OK	8.1753	16.906	1.04819	2.5441	5e-05	0.00117995	yes
XLOC_059275	HDHD1	X:6966960-7272851	C1	C2	OK	12.3272	19.6401	0.671955	1.82588	5e-05	0.00117995	yes
XLOC_059309	GPX1P1,RP11-1L9.1	X:13395306-13448363	C1	C2	OK	2.23649	8.19094	1.87279	2.49268	5e-05	0.00117995	yes
XLOC_059548	PCSK1N	X:48689503-48694035	C1	C2	OK	17.6025	29.2304	0.731688	1.8543	5e-05	0.00117995	yes
XLOC_059556	AF196779.12,PRAF2,WDR45	X:48928810-48958108	C1	C2	OK	45.4296	70.8503	0.641142	1.96617	5e-05	0.00117995	yes
XLOC_059693	EDA2R	X:65814287-65859119	C1	C2	OK	8.75411	13.6389	0.639696	2.03303	5e-05	0.00117995	yes
XLOC_059942	BEX2	X:102564273-102565974	C1	C2	OK	8.378	27.575	1.71868	4.11763	5e-05	0.00117995	yes
XLOC_059960	ESX1	X:103494718-103499614	C1	C2	OK	0.992764	2.96673	1.57935	2.21937	5e-05	0.00117995	yes
XLOC_059967	MORC4	X:106045909-106243474	C1	C2	OK	9.28523	14.2659	0.619566	1.75417	5e-05	0.00117995	yes
XLOC_059972	TSC22D3	X:106956450-107020572	C1	C2	OK	1.13676	11.3678	3.32196	2.65136	5e-05	0.00117995	yes
XLOC_060338	FLNA	X:153576891-153609883	C1	C2	OK	93.5275	258.849	1.46865	1.68776	5e-05	0.00117995	yes
XLOC_001582	HAX1	1:154244710-154248351	C1	C2	OK	94.2677	130.583	0.470131	1.76222	0.0001	0.00210808	yes
XLOC_001632	SEMA4A	1:156117156-156147543	C1	C2	OK	1.24906	2.89978	1.2151	1.21207	0.0001	0.00210808	yes
XLOC_003300	TTC39A	1:51752488-51810788	C1	C2	OK	3.03659	5.64958	0.895694	1.46066	0.0001	0.00210808	yes
XLOC_007626	CALCB,CALCP	11:14926542-15103888	C1	C2	OK	5.13147	10.428	1.02302	1.9634	0.0001	0.00210808	yes
XLOC_007825	C11orf96,RP11-613D13.4	11:43902360-44022707	C1	C2	OK	2.27008	13.4438	2.56613	1.87172	0.0001	0.00210808	yes
XLOC_008168	NEAT1	11:65190244-65213011	C1	C2	OK	17.4989	28.4468	0.701001	1.73639	0.0001	0.00210808	yes
XLOC_016979	RPS3AP6	15:60060542-60061347	C1	C2	OK	5.98318	11.6268	0.958466	1.90056	0.0001	0.00210808	yes
XLOC_021298	ARL4D	17:41476326-41478505	C1	C2	OK	4.16785	7.29419	0.807443	1.70205	0.0001	0.00210808	yes
XLOC_024769	FCHO1	19:17858526-17899377	C1	C2	OK	2.98516	5.1035	0.773678	0.992326	0.0001	0.00210808	yes
XLOC_025544	BRSK1	19:55793439-55823901	C1	C2	OK	5.13941	11.0767	1.10785	1.65732	0.0001	0.00210808	yes
XLOC_025876	OLFM2	19:9964393-10047228	C1	C2	OK	0.938176	2.80258	1.57882	1.63047	0.0001	0.00210808	yes
XLOC_026175	ZNF681	19:23921996-23941693	C1	C2	OK	0.94888	2.41373	1.34696	1.66268	0.0001	0.00210808	yes
XLOC_028775	FAM132B	2:239067607-239077541	C1	C2	OK	9.17202	16.9863	0.889058	1.96642	0.0001	0.00210808	yes
XLOC_030677	USP40	2:234384040-234475429	C1	C2	OK	3.90419	7.00503	0.843367	1.24527	0.0001	0.00210808	yes
XLOC_030748	KIF1A	2:241653180-241759725	C1	C2	OK	1.39433	3.05543	1.13181	1.23774	0.0001	0.00210808	yes
XLOC_033088	GNAZ	22:23401592-23487208	C1	C2	OK	4.82235	7.46857	0.631097	1.68703	0.0001	0.00210808	yes
XLOC_033166	KREMEN1	22:29468299-29564321	C1	C2	OK	7.35252	10.5574	0.52195	1.5962	0.0001	0.00210808	yes
XLOC_034354	PTH1R	3:46899361-46945287	C1	C2	OK	0.596353	1.75459	1.5569	1.20587	0.0001	0.00210808	yes
XLOC_037952	SMAD1	4:146402159-146480302	C1	C2	OK	8.49159	13.2092	0.637434	1.37747	0.0001	0.00210808	yes
XLOC_038096	CPE	4:166282345-166419472	C1	C2	OK	55.8142	77.1518	0.467069	1.74958	0.0001	0.00210808	yes
XLOC_039439	ACSL1	4:185676747-185747972	C1	C2	OK	9.43155	14.1736	0.587637	1.6521	0.0001	0.00210808	yes
XLOC_039448	UFSP2	4:186317174-186347139	C1	C2	OK	10.172	16.9846	0.739624	1.68554	0.0001	0.00210808	yes
XLOC_042068	C5orf54	5:159820154-159827104	C1	C2	OK	3.50207	6.33545	0.855238	1.99789	0.0001	0.00210808	yes
XLOC_042645	HLA-E	6:30457243-30461982	C1	C2	OK	16.559	24.3108	0.553986	1.85685	0.0001	0.00210808	yes
XLOC_043201	BVES-AS1	6:105544696-105627877	C1	C2	OK	0.0323629	1.20283	5.21595	0.320888	0.0001	0.00210808	yes
XLOC_043697	SERPINB1	6:2832565-2842240	C1	C2	OK	3.99598	6.91179	0.790509	1.4994	0.0001	0.00210808	yes
XLOC_046623	ICA1	7:8152813-8387953	C1	C2	OK	1.72739	4.0207	1.21886	1.14073	0.0001	0.00210808	yes
XLOC_049404	PLAT	8:42032235-42065242	C1	C2	OK	7.27598	10.7909	0.568609	1.58036	0.0001	0.00210808	yes
XLOC_050213	VLDLR	9:2422701-2660053	C1	C2	OK	1.94286	4.84484	1.31826	1.91672	0.0001	0.00210808	yes
XLOC_050994	RGS3	9:116207010-116360018	C1	C2	OK	1.21753	2.41303	0.986888	0.800172	0.0001	0.00210808	yes
XLOC_051200	EEF1A1P5	9:135894815-135896553	C1	C2	OK	37.2471	51.9248	0.479295	1.80281	0.0001	0.00210808	yes
XLOC_051745	MIR4477A	9:68415013-68416087	C1	C2	OK	2.16231	6.0259	1.47861	2.05223	0.0001	0.00210808	yes
XLOC_052143	TNC	9:117782805-117881242	C1	C2	OK	70.2595	109.282	0.637294	1.49811	0.0001	0.00210808	yes
XLOC_058103	TBL1X	X:9431334-9687780	C1	C2	OK	14.9463	21.5069	0.525009	1.49321	0.0001	0.00210808	yes
XLOC_058318	RP3-326I13.1	X:43036182-43085847	C1	C2	OK	0.480024	3.38501	2.81798	1.3784	0.0001	0.00210808	yes
XLOC_058777	WBP5	X:102611372-102613397	C1	C2	OK	42.3933	59.0117	0.477167	1.70562	0.0001	0.00210808	yes
XLOC_060188	ARHGEF6	X:135747705-135864247	C1	C2	OK	3.33912	5.06898	0.602226	1.71916	0.0001	0.00210808	yes
XLOC_001631	LMNA	1:156041800-156109880	C1	C2	OK	19.5031	36.6211	0.908973	1.36195	0.00015	0.0029676	yes
XLOC_003783	PPM1J,RHOC,RP11-426L16.10	1:113215762-113258099	C1	C2	OK	54.2446	90.8461	0.743945	1.77293	0.00015	0.0029676	yes
XLOC_005372	MSRB2	10:23384434-23410942	C1	C2	OK	3.34845	7.4788	1.15931	1.77397	0.00015	0.0029676	yes
XLOC_006076	GSTO2	10:106028630-106064703	C1	C2	OK	1.43677	4.21578	1.55297	1.5398	0.00015	0.0029676	yes
XLOC_006952	GRID1	10:87359311-88126510	C1	C2	OK	4.26053	7.59919	0.834813	1.69954	0.00015	0.0029676	yes
XLOC_011068	GLI1,INHBE	12:57846105-57914431	C1	C2	OK	0.686263	7.27422	3.40596	1.14	0.00015	0.0029676	yes
XLOC_015974	PGF	14:75408536-75422487	C1	C2	OK	4.43667	7.51503	0.760301	1.59366	0.00015	0.0029676	yes
XLOC_019385	NECAB2	16:84002236-84036381	C1	C2	OK	1.22444	2.85054	1.21911	1.35408	0.00015	0.0029676	yes
XLOC_019484	AC137934.1	16:90252404-90289086	C1	C2	OK	1.45437	8.33399	2.51862	2.20381	0.00015	0.0029676	yes
XLOC_024812	CILP2	19:19649056-19657468	C1	C2	OK	2.86512	5.94123	1.05217	2.16105	0.00015	0.0029676	yes
XLOC_026394	BLVRB	19:40953695-40971747	C1	C2	OK	9.38664	15.7676	0.748278	1.77711	0.00015	0.0029676	yes
XLOC_028616	DNAJB2	2:220143988-220151622	C1	C2	OK	9.07602	14.5276	0.678669	1.56941	0.00015	0.0029676	yes
XLOC_031688	ACSS1	20:24986867-25039616	C1	C2	OK	4.0056	6.00289	0.583638	1.62022	0.00015	0.0029676	yes
XLOC_032862	TPTEP1	22:17082776-17185367	C1	C2	OK	0.769924	1.9328	1.3279	1.30809	0.00015	0.0029676	yes
XLOC_033250	HMOX1	22:35776353-35790207	C1	C2	OK	2.36468	4.7368	1.00227	1.69553	0.00015	0.0029676	yes
XLOC_033883	PMM1	22:41956766-41986592	C1	C2	OK	14.4584	21.5579	0.576311	1.64521	0.00015	0.0029676	yes
XLOC_035397	OSTN	3:190917020-190983404	C1	C2	OK	0.91285	2.65896	1.54242	1.68079	0.00015	0.0029676	yes
XLOC_037817	RP11-384K6.2,RP11-384K6.4,RP11-384K6.6	4:119512884-119562013	C1	C2	OK	11.0644	16.5368	0.579745	1.68218	0.00015	0.0029676	yes
XLOC_037945	HHIP	4:145564073-145666423	C1	C2	OK	2.43494	6.64258	1.44786	1.54756	0.00015	0.0029676	yes
XLOC_042939	RN7SK	6:52860417-52860748	C1	C2	OK	18.0561	37.0956	1.03876	1.8399	0.00015	0.0029676	yes
XLOC_051998	CORO2A	9:100883256-100954922	C1	C2	OK	1.12399	2.00999	0.838562	1.83169	0.00015	0.0029676	yes
XLOC_059901	TAF7L	X:100523240-100548059	C1	C2	OK	0.892443	2.23623	1.32524	1.79479	0.00015	0.0029676	yes
XLOC_004594	CYB5R1	1:202930996-202936408	C1	C2	OK	15.8016	23.3487	0.563271	1.7094	0.0002	0.00377842	yes
XLOC_009571	AHNAK	11:62201015-62323707	C1	C2	OK	2.36035	4.4578	0.917331	1.32614	0.0002	0.00377842	yes
XLOC_011559	RPS2P5	12:118587605-118810750	C1	C2	OK	74.9948	107.754	0.522883	1.71445	0.0002	0.00377842	yes
XLOC_017057	MAP2K5	15:67835046-68099461	C1	C2	OK	10.1999	15.2601	0.581214	1.54206	0.0002	0.00377842	yes
XLOC_018127	LINGO1	15:77905368-78113242	C1	C2	OK	9.1158	14.7316	0.692475	1.51864	0.0002	0.00377842	yes
XLOC_020281	ENKD1	16:67696845-67702661	C1	C2	OK	9.56505	15.7391	0.718509	1.67876	0.0002	0.00377842	yes
XLOC_022180	RPS2P46	17:19342455-19364308	C1	C2	OK	257.411	345.838	0.426019	1.67568	0.0002	0.00377842	yes
XLOC_025234	FOXA3	19:46367246-46377055	C1	C2	OK	0.541321	2.16213	1.99789	1.7021	0.0002	0.00377842	yes
XLOC_026048	BST2	19:17513747-17516457	C1	C2	OK	1.07645	3.14941	1.54881	1.46966	0.0002	0.00377842	yes
XLOC_028792	GPC1	2:241375055-241407493	C1	C2	OK	4.68612	8.43403	0.84783	1.86629	0.0002	0.00377842	yes
XLOC_030122	WDSUB1	2:160092230-160143310	C1	C2	OK	6.46417	10.5667	0.708989	1.70604	0.0002	0.00377842	yes
XLOC_030508	FN1	2:216224894-216300895	C1	C2	OK	5.80917	10.4152	0.842292	1.40744	0.0002	0.00377842	yes
XLOC_031487	LZTS3	20:3143262-3155985	C1	C2	OK	3.51038	5.41664	0.625772	1.71827	0.0002	0.00377842	yes
XLOC_031883	SDC4	20:43953927-43977064	C1	C2	OK	6.98408	10.9557	0.649541	1.8665	0.0002	0.00377842	yes
XLOC_037305	UCHL1	4:41222090-41270589	C1	C2	OK	219.659	309.843	0.496274	1.86564	0.0002	0.00377842	yes
XLOC_038149	NEIL3	4:178230970-178292508	C1	C2	OK	9.52177	14.3736	0.594122	1.76541	0.0002	0.00377842	yes
XLOC_038231	AGGF1P1	4:190962496-190964569	C1	C2	OK	0.256861	1.16022	2.17534	2.37988	0.0002	0.00377842	yes
XLOC_047573	UBE2H	7:129470571-129592789	C1	C2	OK	14.5753	20.215	0.471899	1.4533	0.0002	0.00377842	yes
XLOC_051884	RP11-276H19.2	9:89623369-89657041	C1	C2	OK	2.0934	4.27874	1.03134	1.8363	0.0002	0.00377842	yes
XLOC_058804	RNF128	X:105937023-106040223	C1	C2	OK	6.67938	10.414	0.640744	1.74646	0.0002	0.00377842	yes
XLOC_002263	LYPLAL1	1:219259943-219386267	C1	C2	OK	19.8537	33.6335	0.760492	1.68513	0.00025	0.0045075	yes
XLOC_004649	EIF2D	1:206680878-206785904	C1	C2	OK	34.578	50.8234	0.555636	1.60308	0.00025	0.0045075	yes
XLOC_005722	TSPAN15	10:71211228-71267425	C1	C2	OK	10.8628	16.1693	0.573855	1.61811	0.00025	0.0045075	yes
XLOC_007640	NUCB2	11:17229699-17371521	C1	C2	OK	21.7993	33.4613	0.618211	1.61452	0.00025	0.0045075	yes
XLOC_014636	COCH	14:31343673-31565780	C1	C2	OK	17.8663	35.2845	0.981795	1.70049	0.00025	0.0045075	yes
XLOC_025539	CTD-2587H24.5	19:55663136-55691809	C1	C2	OK	1.52803	3.99228	1.38554	1.85815	0.00025	0.0045075	yes
XLOC_031212	OSER1-AS1	20:42839561-42854667	C1	C2	OK	2.67278	5.36797	1.00604	1.62974	0.00025	0.0045075	yes
XLOC_032329	SH3BGR	21:40817780-40887433	C1	C2	OK	3.48828	8.43151	1.27327	1.82856	0.00025	0.0045075	yes
XLOC_038830	MAPK10	4:86936275-87515284	C1	C2	OK	1.04803	2.09548	0.999597	0.548745	0.00025	0.0045075	yes
XLOC_039103	PABPC4L	4:135117487-135122956	C1	C2	OK	4.82291	7.28304	0.594637	1.70271	0.00025	0.0045075	yes
XLOC_042002	SPARC	5:151040656-151104343	C1	C2	OK	16.3742	30.1631	0.881365	1.64316	0.00025	0.0045075	yes
XLOC_047233	ABCB4	7:87031012-87109751	C1	C2	OK	0.367105	1.02512	1.48153	0.778393	0.00025	0.0045075	yes
XLOC_004788	RP11-504P24.8	1:224138950-224142280	C1	C2	OK	18.5779	28.3261	0.608548	1.69108	0.0003	0.00519887	yes
XLOC_006021	SFXN3	10:102790990-102801189	C1	C2	OK	1.7064	4.10376	1.26599	1.73534	0.0003	0.00519887	yes
XLOC_007130	CUEDC2	10:104183001-104192418	C1	C2	OK	39.2429	54.4459	0.472392	1.68663	0.0003	0.00519887	yes
XLOC_011384	ANO4	12:101111057-101522419	C1	C2	OK	0.760694	1.68415	1.14663	0.944311	0.0003	0.00519887	yes
XLOC_018464	CACNA1H	16:1203240-1275257	C1	C2	OK	6.25387	9.31953	0.575507	1.38606	0.0003	0.00519887	yes
XLOC_021230	IGFBP4	17:38599701-38613983	C1	C2	OK	1.86303	3.68604	0.984419	1.74553	0.0003	0.00519887	yes
XLOC_022599	PLEKHH3	17:40819931-40829048	C1	C2	OK	7.96134	12.621	0.664739	1.747	0.0003	0.00519887	yes
XLOC_024500	TNFSF9	19:6531009-6535931	C1	C2	OK	1.64922	3.96741	1.26642	1.92915	0.0003	0.00519887	yes
XLOC_038184	HELT	4:185939899-185943175	C1	C2	OK	0.786619	2.21916	1.49628	1.36621	0.0003	0.00519887	yes
XLOC_039850	GPX8	5:54408798-54469005	C1	C2	OK	26.1757	38.7622	0.566423	1.66009	0.0003	0.00519887	yes
XLOC_044007	FLOT1	6:30695485-30710581	C1	C2	OK	37.5177	51.2146	0.448984	1.5602	0.0003	0.00519887	yes
XLOC_044980	RSPH3	6:159393440-159486305	C1	C2	OK	3.27209	5.44041	0.733504	1.62782	0.0003	0.00519887	yes
XLOC_045787	SRRM3	7:75831215-75916605	C1	C2	OK	0.748752	1.865	1.31661	1.52815	0.0003	0.00519887	yes
XLOC_047996	AC130352.1,FAM66A,FAM85A,RP11-419I17.1	8:12051882-12523157	C1	C2	OK	7.2098	13.9302	0.950183	1.74408	0.0003	0.00519887	yes
XLOC_050755	RP11-213G2.1	9:88358582-88408395	C1	C2	OK	0.288116	1.79643	2.64041	1.2293	0.0003	0.00519887	yes
XLOC_052163	CDK5RAP2	9:123151146-123342448	C1	C2	OK	15.7705	22.1307	0.488824	1.33326	0.0003	0.00519887	yes
XLOC_052240	SH2D3C	9:130500595-130541020	C1	C2	OK	0.484535	1.23041	1.34446	0.849485	0.0003	0.00519887	yes
XLOC_060328	PDZD4	X:153067620-153096090	C1	C2	OK	1.23176	2.71741	1.14152	1.29805	0.0003	0.00519887	yes
XLOC_002874	CAMK2N1	1:20808883-20812713	C1	C2	OK	2.01857	4.0704	1.01184	1.59984	0.00035	0.00590262	yes
XLOC_003880	RP11-782C8.2	1:143118703-143240439	C1	C2	OK	1.01939	3.44144	1.75531	1.51168	0.00035	0.00590262	yes
XLOC_004624	LRRN2	1:204586297-204654861	C1	C2	OK	0.469569	1.21095	1.36674	1.34674	0.00035	0.00590262	yes
XLOC_006517	ZNF438	10:31109135-31320866	C1	C2	OK	1.45712	2.49707	0.77712	1.44795	0.00035	0.00590262	yes
XLOC_012061	RP11-551L14.1	12:31264511-31359088	C1	C2	OK	4.66041	11.4218	1.29326	1.79757	0.00035	0.00590262	yes
XLOC_020288	CTC-479C5.17,LCAT,SLC12A4	16:67973451-68003504	C1	C2	OK	12.7904	23.3235	0.866724	1.48895	0.00035	0.00590262	yes
XLOC_020832	NT5M	17:17206648-17250977	C1	C2	OK	2.88786	6.08641	1.07559	1.44446	0.00035	0.00590262	yes
XLOC_029523	CAPG	2:85621827-85664152	C1	C2	OK	1.47958	3.31158	1.16233	1.08519	0.00035	0.00590262	yes
XLOC_042809	ZFAND3	6:37787126-38122400	C1	C2	OK	22.1895	34.4149	0.633156	1.52721	0.00035	0.00590262	yes
XLOC_045496	CCM2	7:45032229-45116068	C1	C2	OK	14.5053	20.6724	0.511131	1.48601	0.00035	0.00590262	yes
XLOC_058400	MAGIX,PLP2	X:49019060-49042845	C1	C2	OK	55.9881	80.9357	0.531658	1.59112	0.00035	0.00590262	yes
XLOC_002118	BTG2	1:203274618-203278730	C1	C2	OK	21.0767	29.2048	0.470558	1.60491	0.0004	0.00657741	yes
XLOC_007741	RCN1	11:31531264-32127301	C1	C2	OK	87.7521	123.118	0.488534	1.60768	0.0004	0.00657741	yes
XLOC_012430	RP11-620J15.3	12:58325310-58329958	C1	C2	OK	15.5101	27.7722	0.840432	1.70695	0.0004	0.00657741	yes
XLOC_020816	AC093484.4,TRPV2	17:16317837-16340317	C1	C2	OK	0.342569	1.00398	1.55127	0.547283	0.0004	0.00657741	yes
XLOC_030992	INSM1	20:20348764-20351590	C1	C2	OK	1.51175	3.32001	1.13497	1.7944	0.0004	0.00657741	yes
XLOC_031277	ZFAS1	20:47835883-47905797	C1	C2	OK	52.237	126.529	1.27633	1.71427	0.0004	0.00657741	yes
XLOC_032911	GP1BB,SEPT5	22:19701986-19712295	C1	C2	OK	5.10307	9.73694	0.932103	1.53579	0.0004	0.00657741	yes
XLOC_033561	KLHL22,KRT18P5,SCARF2	22:20778873-20850170	C1	C2	OK	23.3048	33.4537	0.521536	1.55044	0.0004	0.00657741	yes
XLOC_036031	FRMD4B	3:69219140-69591819	C1	C2	OK	2.55225	4.85127	0.926593	1.09382	0.0004	0.00657741	yes
XLOC_040698	FBLL1	5:167956120-167957639	C1	C2	OK	0.203514	1.9177	3.23618	2.65583	0.0004	0.00657741	yes
XLOC_048852	MYC	8:128747679-128753674	C1	C2	OK	187.232	256.946	0.45664	1.55783	0.0004	0.00657741	yes
XLOC_051100	LRSAM1	9:130213764-130265780	C1	C2	OK	2.43635	4.10506	0.75268	1.28103	0.0004	0.00657741	yes
XLOC_001951	IER5	1:181057637-181059977	C1	C2	OK	44.4675	59.6006	0.422576	1.63759	0.00045	0.00718597	yes
XLOC_004150	SSR2	1:155978836-155990750	C1	C2	OK	180.373	235.999	0.3878	1.52859	0.00045	0.00718597	yes	x
XLOC_008233	GSTP1	11:67351065-67354131	C1	C2	OK	363.039	484.973	0.417781	1.60961	0.00045	0.00718597	yes
XLOC_010911	METTL7A	12:51317254-51326300	C1	C2	OK	9.07397	13.5002	0.573181	1.55717	0.00045	0.00718597	yes
XLOC_018884	TGFB1I1	16:31482905-31489281	C1	C2	OK	1.84504	3.95603	1.10041	1.24822	0.00045	0.00718597	yes
XLOC_019468	RPL13	16:89626838-89633902	C1	C2	OK	2441.55	3884.03	0.669756	1.68101	0.00045	0.00718597	yes
XLOC_020606	HIC1	17:1956835-1962981	C1	C2	OK	0.553619	1.63936	1.56616	1.33742	0.00045	0.00718597	yes
XLOC_021834	SLC16A3	17:80186272-80233428	C1	C2	OK	0.545804	1.70641	1.64451	0.326573	0.00045	0.00718597	yes
XLOC_026847	ZNF550	19:58038692-58071231	C1	C2	OK	3.14526	5.26029	0.741963	1.53556	0.00045	0.00718597	yes
XLOC_027920	INHBB	2:121103718-121109384	C1	C2	OK	0.789698	1.66887	1.0795	1.68437	0.00045	0.00718597	yes
XLOC_033925	SULT4A1	22:44220388-44258398	C1	C2	OK	2.84939	6.03267	1.08214	1.90039	0.00045	0.00718597	yes
XLOC_039135	ELF2	4:139936812-140098372	C1	C2	OK	15.5528	21.8662	0.49153	1.49479	0.00045	0.00718597	yes
XLOC_004033	SELENBP1	1:151336777-151345289	C1	C2	OK	8.31903	12.1654	0.5483	1.44649	0.0005	0.007743	yes
XLOC_005379	OTUD1	10:23728197-23731308	C1	C2	OK	3.61443	6.11971	0.759697	1.73421	0.0005	0.007743	yes
XLOC_007255	CUZD1,FAM24B	10:124591664-124639157	C1	C2	OK	1.89823	4.78227	1.33304	1.51002	0.0005	0.007743	yes
XLOC_019227	ZFP90	16:68563992-68623415	C1	C2	OK	5.67045	8.5505	0.592545	1.11266	0.0005	0.007743	yes
XLOC_024620	ZNF627	19:11670188-11729998	C1	C2	OK	3.2365	5.26297	0.70144	1.47763	0.0005	0.007743	yes
XLOC_028345	COL3A1	2:189839045-189877472	C1	C2	OK	0.798217	2.03726	1.35178	1.08191	0.0005	0.007743	yes
XLOC_030142	DPP4	2:162848750-162931679	C1	C2	OK	0.668389	1.51407	1.17967	0.853928	0.0005	0.007743	yes
XLOC_034390	KLHDC8B	3:49208722-49213917	C1	C2	OK	3.16374	5.79848	0.874046	1.46654	0.0005	0.007743	yes
XLOC_035731	AC093415.2	3:37493605-37903271	C1	C2	OK	0.360673	1.12508	1.64127	0.469494	0.0005	0.007743	yes
XLOC_037619	AGPAT9	4:84456976-84527028	C1	C2	OK	5.11979	8.6871	0.76279	1.4794	0.0005	0.007743	yes
XLOC_041478	SSBP2	5:80708839-81047616	C1	C2	OK	15.358	24.6851	0.68465	1.44949	0.0005	0.007743	yes
XLOC_042747	ITPR3	6:33588141-33679510	C1	C2	OK	0.65452	2.47851	1.92097	2.00279	0.0005	0.007743	yes
XLOC_044927	RMND1	6:151725933-151773273	C1	C2	OK	22.6548	30.7933	0.442802	1.52628	0.0005	0.007743	yes
XLOC_050283	LURAP1L	9:12685438-12822216	C1	C2	OK	0.349822	1.31159	1.90663	1.55284	0.0005	0.007743	yes
XLOC_059978	COL4A6	X:107334897-107682727	C1	C2	OK	3.0227	5.22753	0.790291	1.42887	0.0005	0.007743	yes
XLOC_008373	DGAT2	11:75469499-75514460	C1	C2	OK	1.65506	3.44762	1.05872	1.39238	0.00055	0.0083766	yes
XLOC_015550	STXBP6	14:25278861-25519503	C1	C2	OK	0.946451	2.50577	1.40465	1.3167	0.00055	0.0083766	yes
XLOC_025043	CTD-2162K18.4	19:37264054-37268028	C1	C2	OK	1.04307	2.79188	1.42041	1.73609	0.00055	0.0083766	yes
XLOC_034237	STAC	3:36421835-36589499	C1	C2	OK	1.58956	2.90291	0.868872	1.21726	0.00055	0.0083766	yes
XLOC_037315	SHISA3	4:42399855-42404504	C1	C2	OK	2.05122	4.14569	1.01513	1.67761	0.00055	0.0083766	yes
XLOC_037862	INTU	4:128543864-128647892	C1	C2	OK	2.39428	4.41059	0.881377	1.1385	0.00055	0.0083766	yes
XLOC_059244	DHRSX,ZBED1	X:2137556-2420846	C1	C2	OK	19.6251	31.0734	0.662985	1.57005	0.00055	0.0083766	yes
XLOC_059939	TCEAL8	X:102507920-102510131	C1	C2	OK	44.4458	60.9937	0.456613	1.62872	0.00055	0.0083766	yes
XLOC_000153	RBP7	1:10057263-10076078	C1	C2	OK	3.40624	6.9273	1.02411	1.61547	0.0006	0.00893154	yes
XLOC_011038	RPL41	12:56510369-56511727	C1	C2	OK	3179.7	4619.33	0.538791	1.63747	0.0006	0.00893154	yes
XLOC_013715	CRYL1	13:20977805-21099997	C1	C2	OK	4.82562	8.25906	0.775264	1.63914	0.0006	0.00893154	yes
XLOC_025626	ZNF274	19:58694395-58724928	C1	C2	OK	9.28639	14.6358	0.656315	1.62726	0.0006	0.00893154	yes
XLOC_028689	ITM2C	2:231729353-231743963	C1	C2	OK	41.4128	55.0886	0.411677	1.52543	0.0006	0.00893154	yes
XLOC_038808	SEC31A,THAP9-AS1	4:83739698-83934099	C1	C2	OK	55.4122	79.1098	0.513653	1.3136	0.0006	0.00893154	yes
XLOC_044245	SUPT3H	6:44776568-45632086	C1	C2	OK	10.6452	16.5873	0.639875	1.53349	0.0006	0.00893154	yes
XLOC_049346	RP11-150O12.1,RP11-150O12.6,RP11-527N22.2	8:37262754-37411701	C1	C2	OK	2.51698	5.86736	1.22102	1.32757	0.0006	0.00893154	yes
XLOC_049577	SNHG6	8:67782983-67838633	C1	C2	OK	77.1022	115.921	0.588301	1.57043	0.0006	0.00893154	yes
XLOC_050410	UBE2R2	9:33750514-33920402	C1	C2	OK	16.4404	22.0849	0.425815	1.59901	0.0006	0.00893154	yes
XLOC_007149	OBFC1	10:105617040-105677978	C1	C2	OK	5.16218	8.46492	0.713516	1.54173	0.00065	0.00953218	yes
XLOC_009660	EFEMP2	11:65590492-65641071	C1	C2	OK	0.988337	3.05519	1.62819	0.258942	0.00065	0.00953218	yes
XLOC_019925	SEZ6L2	16:29882479-29910889	C1	C2	OK	2.51923	4.38665	0.800139	1.43543	0.00065	0.00953218	yes
XLOC_027463	MTHFD2	2:74425522-74621009	C1	C2	OK	136.62	244.382	0.838974	1.74011	0.00065	0.00953218	yes
XLOC_033604	PRAME	22:22890120-22909007	C1	C2	OK	8.72897	12.3547	0.501177	1.3889	0.00065	0.00953218	yes
XLOC_033806	C1QTNF6	22:37521877-37595425	C1	C2	OK	1.49037	3.03608	1.02654	1.25849	0.00065	0.00953218	yes
XLOC_038446	SEL1L3	4:25749054-25931435	C1	C2	OK	4.3732	7.29804	0.738819	1.23887	0.00065	0.00953218	yes
XLOC_002330	C1orf95	1:226736500-226796915	C1	C2	OK	0.48949	1.31479	1.42548	1.02719	0.0007	0.010021	yes
XLOC_005660	C10orf107	10:63422718-63526524	C1	C2	OK	0.272792	1.38337	2.34231	0.994566	0.0007	0.010021	yes
XLOC_007787	PRR5L	11:36317837-36486754	C1	C2	OK	0.728401	1.6152	1.1489	0.542974	0.0007	0.010021	yes
XLOC_031873	RP11-445H22.3,RP11-445H22.4	20:43285091-43379675	C1	C2	OK	1.27708	3.68258	1.52786	1.43388	0.0007	0.010021	yes
XLOC_037271	WDR19	4:39184023-39287430	C1	C2	OK	10.7411	16.3733	0.608202	1.38134	0.0007	0.010021	yes
XLOC_037278	UGDH-AS1	4:39500043-39640710	C1	C2	OK	2.04909	4.38164	1.09649	1.53661	0.0007	0.010021	yes
XLOC_049209	GFRA2	8:21547914-21669869	C1	C2	OK	1.31617	2.95716	1.16786	1.27531	0.0007	0.010021	yes
XLOC_051921	ROR2	9:94325372-94712534	C1	C2	OK	1.88411	3.50849	0.896964	1.24957	0.0007	0.010021	yes
XLOC_014558	ABHD4	14:23064714-23081340	C1	C2	OK	3.7759	6.27957	0.733845	1.20154	0.00075	0.0106159	yes
XLOC_037750	OSTC	4:109571739-109591167	C1	C2	OK	85.3193	113.652	0.413685	1.55102	0.00075	0.0106159	yes
XLOC_039723	TARS	5:33440801-33469644	C1	C2	OK	165.261	230.375	0.479244	1.56001	0.00075	0.0106159	yes
XLOC_059357	SH3KBP1	X:19552092-19905719	C1	C2	OK	7.86008	11.0504	0.491487	1.48753	0.00075	0.0106159	yes
XLOC_006262	LRRC27	10:134145613-134195010	C1	C2	OK	1.57328	3.38071	1.10356	1.14953	0.0008	0.0111524	yes
XLOC_010458	CCND2	12:4357930-4414516	C1	C2	OK	11.7625	15.5895	0.406375	1.46878	0.0008	0.0111524	yes
XLOC_015732	PYGL	14:51314839-51411454	C1	C2	OK	54.6988	73.2272	0.42087	1.49839	0.0008	0.0111524	yes
XLOC_033201	SMTN	22:31460090-31500743	C1	C2	OK	6.23577	10.7717	0.788607	1.3318	0.0008	0.0111524	yes
XLOC_038965	COL25A1	4:109729934-110223946	C1	C2	OK	4.0805	6.49339	0.670228	1.2197	0.0008	0.0111524	yes
XLOC_044733	KIAA0408,SOGA3	6:127759550-127840500	C1	C2	OK	2.00477	3.60566	0.84683	1.36853	0.0008	0.0111524	yes
XLOC_052249	DPM2	9:130696781-130743094	C1	C2	OK	35.0642	50.154	0.516367	1.55791	0.0008	0.0111524	yes
XLOC_002722	GPR157,MIR34A,RP3-510D11.1	1:9160363-9263594	C1	C2	OK	5.77295	9.01232	0.64259	1.30347	0.00085	0.0116962	yes
XLOC_022943	AMZ2P1	17:62962667-62972233	C1	C2	OK	6.00284	10.6387	0.825603	1.52482	0.00085	0.0116962	yes
XLOC_037655	HERC3	4:89442135-89629693	C1	C2	OK	54.554	73.5808	0.431646	1.4356	0.00085	0.0116962	yes
XLOC_051151	LINC00963,RP11-492E3.51	9:132245729-132275965	C1	C2	OK	4.17863	7.14196	0.773291	1.30648	0.00085	0.0116962	yes
XLOC_002204	HHAT	1:210501579-210850170	C1	C2	OK	2.33858	4.13914	0.823696	1.42834	0.0009	0.0122743	yes
XLOC_023240	ROCK1P1	18:109064-122226	C1	C2	OK	0.471595	1.4676	1.63784	1.18302	0.0009	0.0122743	yes
XLOC_043967	GABBR1,UBD	6:29523291-29601753	C1	C2	OK	6.59268	10.5313	0.675752	1.13511	0.0009	0.0122743	yes
XLOC_049816	RPL30	8:98881067-99059582	C1	C2	OK	1284.17	1740.79	0.43891	1.53979	0.0009	0.0122743	yes
XLOC_005973	RPL13AP5	10:98510032-98510691	C1	C2	OK	13.217	21.8818	0.727331	1.56592	0.00095	0.0127056	yes
XLOC_015976	MLH3	14:75480466-75518235	C1	C2	OK	2.30105	4.15718	0.853316	1.18821	0.00095	0.0127056	yes
XLOC_028217	AC007405.6,ERICH2	2:171627499-171655481	C1	C2	OK	2.96183	6.15115	1.05437	1.40942	0.00095	0.0127056	yes
XLOC_039179	HHIP-AS1	4:145564073-145666423	C1	C2	OK	1.04843	5.06691	2.27287	1.91367	0.00095	0.0127056	yes
XLOC_042379	TMEM14C	6:10723147-10731362	C1	C2	OK	62.6024	83.521	0.415921	1.50764	0.00095	0.0127056	yes
XLOC_044847	RP3-460G2.2	6:140972652-141219582	C1	C2	OK	12.6096	34.3659	1.44646	1.63112	0.00095	0.0127056	yes
XLOC_048893	KHDRBS3	8:136469699-136668965	C1	C2	OK	4.0145	8.66409	1.10983	1.3196	0.00095	0.0127056	yes
XLOC_058075	CD99P1	X:2527388-2585982	C1	C2	OK	1.33895	3.27083	1.28856	1.28148	0.00095	0.0127056	yes
XLOC_003272	FOXD2-AS1	1:47897546-47906363	C1	C2	OK	5.78247	9.62385	0.734929	1.56453	0.001	0.0131705	yes
XLOC_004591	KLHL12	1:202860227-202897764	C1	C2	OK	16.0313	21.23	0.405206	1.47112	0.001	0.0131705	yes
XLOC_006963	RP11-96C23.14	10:88695296-88784489	C1	C2	OK	0.384376	3.23975	3.07529	2.45434	0.001	0.0131705	yes
XLOC_014811	LGALS3	14:55590827-55612133	C1	C2	OK	4.73946	9.05054	0.933281	1.4358	0.001	0.0131705	yes
XLOC_015078	SPATA7	14:88851267-89021077	C1	C2	OK	3.45977	6.46478	0.901926	1.01926	0.001	0.0131705	yes
XLOC_025941	DNASE2	19:12986024-12994902	C1	C2	OK	9.67554	13.7976	0.512006	1.51329	0.001	0.0131705	yes
XLOC_044431	FILIP1	6:75994729-76203454	C1	C2	OK	0.661383	1.25585	0.925102	1.55837	0.001	0.0131705	yes
XLOC_058192	EIF2S3	X:24072534-24097002	C1	C2	OK	189.801	254.999	0.426	1.15056	0.001	0.0131705	yes
XLOC_006010	LINC00263	10:102133346-102154946	C1	C2	OK	6.70906	12.0915	0.849809	1.50899	0.00105	0.0136599	yes
XLOC_006984	ACTA2	10:90639490-90776816	C1	C2	OK	11.7142	26.1424	1.15813	1.91345	0.00105	0.0136599	yes
XLOC_021186	ARHGAP23	17:36584661-36668988	C1	C2	OK	0.719651	1.61423	1.16547	0.749586	0.00105	0.0136599	yes
XLOC_025494	AC008440.10,MYADM	19:54357834-54379691	C1	C2	OK	9.6456	14.7838	0.616074	1.49722	0.00105	0.0136599	yes
XLOC_040858	LINC00847	5:180256992-180262726	C1	C2	OK	0.413695	0.999743	1.27299	1.09034	0.00105	0.0136599	yes
XLOC_001577	RPS27	1:153963234-153964780	C1	C2	OK	3309.66	4485.43	0.438564	1.50556	0.0011	0.0140981	yes
XLOC_006606	ZNF32	10:44124264-44170151	C1	C2	OK	7.767	11.9254	0.618608	1.49409	0.0011	0.0140981	yes
XLOC_019932	YPEL3	16:30103440-30115437	C1	C2	OK	9.97229	16.0197	0.683855	1.4554	0.0011	0.0140981	yes
XLOC_021682	GPRC5C	17:72420989-72447792	C1	C2	OK	3.35653	7.3713	1.13495	1.41338	0.0011	0.0140981	yes
XLOC_026429	RABAC1	19:42460832-42463542	C1	C2	OK	49.0538	66.8271	0.446067	1.45286	0.0011	0.0140981	yes
XLOC_027573	AC093616.4	2:88000502-88038766	C1	C2	OK	0.502396	1.36024	1.43696	1.63336	0.0011	0.0140981	yes
XLOC_038124	GALNTL6	4:172733312-173962710	C1	C2	OK	0.936753	2.03704	1.12074	1.36843	0.0011	0.0140981	yes
XLOC_038943	INTS12	4:106473776-106943635	C1	C2	OK	15.5982	25.0477	0.683296	1.46559	0.0011	0.0140981	yes
XLOC_040581	PCYOX1L	5:148737569-148750575	C1	C2	OK	6.82352	9.74021	0.513437	1.47733	0.0011	0.0140981	yes
XLOC_042732	HSD17B8	6:33172418-33174608	C1	C2	OK	5.91913	9.81141	0.729075	1.52477	0.0011	0.0140981	yes
XLOC_049609	EYA1,RP11-1102P16.1	8:72067691-72504260	C1	C2	OK	2.86123	4.36523	0.609421	1.15329	0.0011	0.0140981	yes
XLOC_003163	COL9A2	1:40766011-40783488	C1	C2	OK	2.10341	3.67682	0.805727	1.02749	0.00115	0.0145769	yes
XLOC_005743	CDH23	10:73156690-73575702	C1	C2	OK	0.795724	1.7596	1.14491	1.10757	0.00115	0.0145769	yes
XLOC_039410	DCTD	4:183811212-183839089	C1	C2	OK	36.0489	49.5643	0.459345	1.47642	0.00115	0.0145769	yes
XLOC_043592	TMEM181	6:158957467-159056685	C1	C2	OK	21.5746	28.4214	0.397645	1.50311	0.00115	0.0145769	yes
XLOC_045779	RHBDD2	7:75471919-75518245	C1	C2	OK	22.3076	30.4462	0.448726	1.46281	0.00115	0.0145769	yes
XLOC_052171	RAB14	9:123940414-124095121	C1	C2	OK	38.51	50.7481	0.398121	1.44891	0.00115	0.0145769	yes
XLOC_059135	LINC00894	X:149097744-149392815	C1	C2	OK	2.08533	4.86231	1.22137	1.04638	0.00115	0.0145769	yes
XLOC_004120	PMVK	1:154897209-154909467	C1	C2	OK	16.4905	22.8524	0.470707	1.47517	0.0012	0.0149908	yes
XLOC_033293	EIF3L	22:38226824-38285414	C1	C2	OK	253.162	344.302	0.443612	1.47732	0.0012	0.0149908	yes
XLOC_042803	PIM1	6:37137941-37143202	C1	C2	OK	8.82633	12.4925	0.501173	1.49421	0.0012	0.0149908	yes
XLOC_045146	FAM20C	7:182934-300711	C1	C2	OK	2.85033	5.15843	0.855801	1.37027	0.0012	0.0149908	yes
XLOC_045984	RP11-395B7.7	7:100737327-100741248	C1	C2	OK	0.826913	1.55391	0.910093	1.62331	0.0012	0.0149908	yes
XLOC_049693	ZFAND1	8:82613568-82671750	C1	C2	OK	31.8975	45.7389	0.51998	1.43808	0.0012	0.0149908	yes
XLOC_050831	PHF2	9:96338688-96441869	C1	C2	OK	9.67852	13.4027	0.469662	1.50249	0.0012	0.0149908	yes
XLOC_051028	CNTRL	9:123837031-123939888	C1	C2	OK	5.16593	7.32111	0.503032	1.31332	0.0012	0.0149908	yes
XLOC_019147	AC009107.1,CCDC113	16:58265060-58328951	C1	C2	OK	1.66672	2.88263	0.790376	1.22828	0.00125	0.0154756	yes
XLOC_019950	AC002310.13,ZNF747,ZNF764,ZNF768	16:30535324-30569874	C1	C2	OK	77.9807	101.433	0.379332	1.43592	0.00125	0.0154756	yes
XLOC_035922	RPL29	3:52027615-52029958	C1	C2	OK	1355.87	1861.99	0.457624	1.46854	0.00125	0.0154756	yes
XLOC_038343	HMX1	4:8847801-8873742	C1	C2	OK	5.22931	8.31087	0.668379	1.44697	0.00125	0.0154756	yes
XLOC_050897	GALNT12	9:101569980-101634697	C1	C2	OK	1.61155	2.97268	0.883313	1.49042	0.00125	0.0154756	yes
XLOC_024970	KCTD15	19:34286837-34306668	C1	C2	OK	23.1357	32.3354	0.482992	1.21853	0.0013	0.0159944	yes
XLOC_029437	FBXO41	2:73481785-73511559	C1	C2	OK	0.816505	1.53786	0.913396	1.19668	0.0013	0.0159944	yes
XLOC_049121	FAM167A	8:11197145-11332224	C1	C2	OK	0.594673	1.35053	1.18335	1.19494	0.0013	0.0159944	yes
XLOC_003031	SDC3	1:31342313-31381924	C1	C2	OK	10.6674	13.9381	0.385825	1.35926	0.00135	0.0163908	yes
XLOC_014560	OXA1L	14:23171351-23241007	C1	C2	OK	79.8848	103.726	0.37678	1.43865	0.00135	0.0163908	yes
XLOC_025320	ALDH16A1,CTD-3148I10.15,CTD-3148I10.9,FLT3LG,RPL13A,SNORD32A,SNORD33,SNORD34,SNORD35A	19:49949554-49996123	C1	C2	OK	1572.3	2310.42	0.555281	1.42015	0.00135	0.0163908	yes
XLOC_026318	ZNF829	19:37288307-37407193	C1	C2	OK	1.15795	2.20492	0.929156	1.47651	0.00135	0.0163908	yes
XLOC_026578	TMEM143	19:48835373-48867494	C1	C2	OK	5.39384	8.13327	0.592523	1.22531	0.00135	0.0163908	yes
XLOC_029807	ZC3H8	2:112969101-113012713	C1	C2	OK	8.6946	13.1537	0.597272	1.36151	0.00135	0.0163908	yes
XLOC_037276	LIAS	4:39460619-39479423	C1	C2	OK	5.62762	9.22744	0.713406	1.53807	0.00135	0.0163908	yes
XLOC_046066	RN7SKP187,ZNF277	7:111846642-112049678	C1	C2	OK	9.88557	14.4566	0.548337	1.42199	0.00135	0.0163908	yes
XLOC_010612	EMP1	12:13349649-13369708	C1	C2	OK	0.553694	1.43303	1.37191	0.64306	0.0014	0.0168207	yes
XLOC_021839	TEX19	17:80317122-80322571	C1	C2	OK	1.4115	2.63063	0.898185	1.55684	0.0014	0.0168207	yes
XLOC_026513	EML2,MIR330	19:46110251-46148887	C1	C2	OK	13.2839	20.5244	0.627665	1.20998	0.0014	0.0168207	yes
XLOC_037561	FAM47E,FAM47E-STBD1	4:77135192-77232752	C1	C2	OK	1.53451	2.66219	0.794839	1.15218	0.0014	0.0168207	yes
XLOC_039044	QRFPR,Y_RNA	4:122248266-122302255	C1	C2	OK	3.3741	6.37782	0.918559	1.31672	0.0014	0.0168207	yes
XLOC_051274	GRIN1	9:140032841-140063207	C1	C2	OK	0.801972	1.91596	1.25644	0.977846	0.0014	0.0168207	yes
XLOC_051862	RASEF	9:85594499-85679355	C1	C2	OK	9.66507	13.2252	0.452441	1.4373	0.0014	0.0168207	yes
XLOC_052092	SVEP1	9:113127530-113342160	C1	C2	OK	1.16694	1.85868	0.671542	1.31565	0.0014	0.0168207	yes
XLOC_015383	LINC00638	14:105287388-105291870	C1	C2	OK	0.885961	1.80304	1.02511	1.55115	0.00145	0.0173311	yes
XLOC_026096	CTC-559E9.4,LINC00663,ZNF506	19:19867417-19945736	C1	C2	OK	4.34072	7.30931	0.751801	1.1402	0.00145	0.0173311	yes
XLOC_058079	GYG2	X:2746822-2801257	C1	C2	OK	3.52844	5.39862	0.61356	1.30957	0.00145	0.0173311	yes
XLOC_060792	CD24P4	Y:21034386-21239302	C1	C2	OK	0.774136	2.04973	1.40477	1.1575	0.00145	0.0173311	yes
XLOC_009167	RP1-59M18.2,SERGEF,TPH1	11:17809587-18063973	C1	C2	OK	24.1415	35.5988	0.56031	1.36435	0.0015	0.0176992	yes
XLOC_015345	TNFAIP2	14:103589762-103603776	C1	C2	OK	0.76172	2.04944	1.42789	0.928684	0.0015	0.0176992	yes
XLOC_015808	DHRS7	14:60558628-60636574	C1	C2	OK	22.1366	33.8409	0.612335	1.35157	0.0015	0.0176992	yes
XLOC_026370	RPS16	19:39923846-39926588	C1	C2	OK	1817.79	2424.6	0.415561	1.40796	0.0015	0.0176992	yes
XLOC_034794	GAP43	3:115342170-115440337	C1	C2	OK	3.54791	5.64183	0.669193	1.47316	0.0015	0.0176992	yes
XLOC_039018	TRAM1L1	4:118004717-118006736	C1	C2	OK	1.67585	3.26589	0.962579	1.53629	0.0015	0.0176992	yes
XLOC_041329	RP11-83M16.4,RP11-83M16.6	5:66675205-67198428	C1	C2	OK	0.162586	1.8605	3.51641	1.03319	0.0015	0.0176992	yes
XLOC_051418	RPS6	9:19230432-19380252	C1	C2	OK	1212.67	1717.03	0.501736	1.44461	0.0015	0.0176992	yes
XLOC_000685	AKR1A1	1:46016214-46035721	C1	C2	OK	85.4943	112.268	0.393051	1.39617	0.00155	0.0181191	yes
XLOC_004742	EPRS	1:220141942-220220000	C1	C2	OK	97.0366	128.778	0.408288	1.38347	0.00155	0.0181191	yes
XLOC_015704	AL139099.1,RPL32P29,RPS29	14:50043389-50081544	C1	C2	OK	2116.74	2807.35	0.407365	1.45876	0.00155	0.0181191	yes
XLOC_024501	RPL7P50	19:6583193-6604114	C1	C2	OK	0.264668	1.66732	2.65528	1.2898	0.00155	0.0181191	yes
XLOC_026863	ZSCAN18	19:58570606-58629794	C1	C2	OK	4.44178	7.12395	0.68154	1.22872	0.00155	0.0181191	yes
XLOC_028105	LYPD6B	2:149894620-150071776	C1	C2	OK	3.30591	5.56861	0.752269	1.22066	0.00155	0.0181191	yes
XLOC_041779	HINT1	5:130494719-130541331	C1	C2	OK	246.9	330.008	0.418574	1.45789	0.00155	0.0181191	yes
XLOC_043715	PXDC1	6:3722847-3754105	C1	C2	OK	2.96913	5.36866	0.854519	1.46063	0.00155	0.0181191	yes
XLOC_052199	MIR600HG,STRBP	9:125871772-126030874	C1	C2	OK	18.495	24.4909	0.405104	1.32873	0.00155	0.0181191	yes
XLOC_018109	CSPG4	15:75966662-76005189	C1	C2	OK	0.57899	0.982187	0.76246	1.47841	0.0016	0.0185624	yes
XLOC_019593	LA16c-325D7.2	16:2916347-2918194	C1	C2	OK	0.939997	2.88639	1.61854	1.49979	0.0016	0.0185624	yes
XLOC_032922	LINC00896	22:20193551-20199673	C1	C2	OK	0.317784	0.992803	1.64346	1.27291	0.0016	0.0185624	yes
XLOC_037690	RAP1GDS1	4:99172838-99365012	C1	C2	OK	17.0552	24.0663	0.4968	1.31622	0.0016	0.0185624	yes
XLOC_017952	DAPK2	15:64199234-64364232	C1	C2	OK	0.577314	1.37496	1.25197	0.756157	0.00165	0.018936	yes
XLOC_038169	CDKN2AIP	4:184365743-184369831	C1	C2	OK	7.96875	11.2475	0.497177	1.39189	0.00165	0.018936	yes
XLOC_041183	SEPP1	5:42756902-42887494	C1	C2	OK	35.8703	48.7366	0.442214	1.41371	0.00165	0.018936	yes
XLOC_042243	TRIM7	5:180618923-180632293	C1	C2	OK	0.667051	2.09501	1.65109	1.26131	0.00165	0.018936	yes
XLOC_020170	CRNDE	16:54952774-54963251	C1	C2	OK	57.5548	80.3505	0.481373	1.43896	0.0017	0.0194131	yes
XLOC_039607	ANKRD33B	5:10564274-10657928	C1	C2	OK	1.99656	4.15461	1.0572	1.48028	0.0017	0.0194131	yes
XLOC_048746	EBAG9	8:110551939-110578225	C1	C2	OK	9.44892	14.1098	0.578476	1.38748	0.0017	0.0194131	yes
XLOC_003049	BAI2	1:32192577-32230494	C1	C2	OK	5.82521	9.1048	0.644318	1.25937	0.00175	0.019788	yes
XLOC_009156	RP11-466H18.1	11:16798985-17074583	C1	C2	OK	72.6656	127.964	0.816397	1.64504	0.00175	0.019788	yes
XLOC_009560	FADS3	11:61640990-61659523	C1	C2	OK	5.86972	9.08732	0.630563	1.31489	0.00175	0.019788	yes
XLOC_016672	KLF13	15:31619038-31727868	C1	C2	OK	6.09302	8.85551	0.539418	1.229	0.00175	0.019788	yes
XLOC_039249	PLRG1	4:155456157-155471587	C1	C2	OK	35.7592	47.5128	0.410002	1.27729	0.00175	0.019788	yes
XLOC_040415	CAMLG	5:134073995-134087847	C1	C2	OK	30.9823	42.8496	0.467836	1.43067	0.00175	0.019788	yes
XLOC_045992	CUX1	7:101458958-101927305	C1	C2	OK	14.9498	21.5619	0.528364	1.3616	0.00175	0.019788	yes
XLOC_002514	SCCPDH	1:246887334-246931439	C1	C2	OK	21.7304	28.7625	0.404477	1.432	0.0018	0.020172	yes
XLOC_019188	CMTM3	16:66637776-66647795	C1	C2	OK	18.8882	26.4449	0.485508	1.36495	0.0018	0.020172	yes
XLOC_036369	H1FX	3:129033611-129045068	C1	C2	OK	172.556	224.008	0.376485	1.42178	0.0018	0.020172	yes
XLOC_037548	PARM1	4:75858304-75975325	C1	C2	OK	3.74211	5.26285	0.491994	1.45307	0.0018	0.020172	yes
XLOC_042520	BTN2A2	6:26383271-26395102	C1	C2	OK	6.35416	9.56296	0.589756	1.29228	0.0018	0.020172	yes
XLOC_013852	CCDC169,CCDC169-SOHLH2,SOHLH2	13:36742344-36871996	C1	C2	OK	1.73417	3.28608	0.922127	1.0401	0.00185	0.0204997	yes
XLOC_020717	DNAH2,EFNB3	17:7608507-7737062	C1	C2	OK	3.33377	5.01186	0.58819	1.3572	0.00185	0.0204997	yes
XLOC_024482	HSD11B1L,RPL36	19:5674957-5720583	C1	C2	OK	1384.84	1990.4	0.52334	1.4142	0.00185	0.0204997	yes
XLOC_034592	LINC00960	3:75721541-75729692	C1	C2	OK	0.973266	2.18294	1.16536	1.462	0.00185	0.0204997	yes
XLOC_045393	AQP1,FAM188B,INMT,INMT-FAM188B	7:30692199-30965131	C1	C2	OK	2.98429	4.59624	0.623067	1.25332	0.00185	0.0204997	yes
XLOC_046767	NOD1	7:30464142-30518555	C1	C2	OK	1.93199	3.42104	0.824344	1.19424	0.00185	0.0204997	yes
XLOC_051515	AQP3	9:33441151-33447609	C1	C2	OK	0.843478	1.77865	1.07636	1.28047	0.00185	0.0204997	yes
XLOC_059185	ABCD1	X:152990322-153051187	C1	C2	OK	2.12495	4.89748	1.20461	1.631	0.00185	0.0204997	yes
XLOC_010235	MCAM	11:119179240-119192231	C1	C2	OK	8.62944	13.7597	0.67311	1.26463	0.0019	0.0208533	yes
XLOC_024688	CD97	19:14491312-14519537	C1	C2	OK	9.83222	14.8972	0.59945	1.32171	0.0019	0.0208533	yes
XLOC_028298	AC009948.5	2:179278333-179326117	C1	C2	OK	6.15124	12.0844	0.974197	1.25162	0.0019	0.0208533	yes
XLOC_031738	COMMD7	20:31290492-31331803	C1	C2	OK	19.6259	26.804	0.449692	1.40508	0.0019	0.0208533	yes
XLOC_042737	RPS18	6:33213851-33244287	C1	C2	OK	2981.12	4386.71	0.557286	1.44947	0.0019	0.0208533	yes
XLOC_001009	RP11-376N17.4,SAMD13	1:84764048-84863514	C1	C2	OK	1.54141	2.93679	0.929992	0.957842	0.00195	0.0212168	yes
XLOC_021985	ASGR1	17:7076749-7082883	C1	C2	OK	0.883351	2.21928	1.32904	1.03037	0.00195	0.0212168	yes
XLOC_029510	TRABD2A	2:85048773-85134132	C1	C2	OK	0.464612	1.64144	1.82087	0.544209	0.00195	0.0212168	yes
XLOC_051875	RP11-213G2.2	9:88358582-88408395	C1	C2	OK	0.131823	1.2041	3.19127	0.596988	0.00195	0.0212168	yes
XLOC_013663	TMCO3	13:114109301-114221051	C1	C2	OK	18.3266	26.2319	0.517387	1.29022	0.002	0.0215573	yes
XLOC_034330	MIR564,TMEM42	3:44803208-44915518	C1	C2	OK	10.286	20.4083	0.988473	1.38696	0.002	0.0215573	yes
XLOC_035416	HES1	3:193853933-193856521	C1	C2	OK	33.0374	43.9281	0.411044	1.44094	0.002	0.0215573	yes
XLOC_009561	RAB3IL1	11:61664772-61687741	C1	C2	OK	1.15756	2.29945	0.990209	0.974707	0.00205	0.0218746	yes
XLOC_022485	PLXDC1	17:37213271-37312904	C1	C2	OK	0.481221	1.17215	1.28438	0.484503	0.00205	0.0218746	yes
XLOC_025321	RPS11,SNORD35B	19:49999621-50002952	C1	C2	OK	2068.88	2858.46	0.466388	1.44007	0.00205	0.0218746	yes
XLOC_050957	RAD23B	9:110045391-110094475	C1	C2	OK	73.9659	98.16	0.408275	1.42109	0.00205	0.0218746	yes
XLOC_051182	PPAPDC3	9:134165080-134184649	C1	C2	OK	1.9885	4.21493	1.08383	1.53668	0.00205	0.0218746	yes
XLOC_051316	RP11-125B21.2	9:2422701-2660053	C1	C2	OK	0.251	1.25925	2.32681	0.648779	0.00205	0.0218746	yes
XLOC_016085	TTC7B	14:91006875-91282823	C1	C2	OK	15.5552	20.882	0.424867	1.23609	0.0021	0.0222706	yes
XLOC_037580	ANXA3	4:79472672-79531597	C1	C2	OK	1.60574	3.89952	1.28005	1.03265	0.0021	0.0222706	yes
XLOC_050772	CTSL	9:90340433-90346308	C1	C2	OK	21.0525	28.6034	0.442196	1.40951	0.0021	0.0222706	yes
XLOC_004149	ARHGEF2	1:155916558-155976861	C1	C2	OK	17.0403	23.2938	0.450999	1.2853	0.00215	0.0226102	yes
XLOC_012977	RILPL1	12:123942187-124018265	C1	C2	OK	6.44726	10.8548	0.751574	1.40551	0.00215	0.0226102	yes
XLOC_018070	STOML1	15:74275380-74286963	C1	C2	OK	3.10113	5.27443	0.766224	1.19552	0.00215	0.0226102	yes
XLOC_035570	RPL32,SNORA7A	3:12837970-12913415	C1	C2	OK	1794.75	2452.06	0.450208	1.3776	0.00215	0.0226102	yes
XLOC_037055	NSG1	4:4349866-4823179	C1	C2	OK	3.7992	8.71859	1.1984	1.36272	0.00215	0.0226102	yes
XLOC_038328	MRFAP1L1	4:6709427-6711607	C1	C2	OK	38.6439	50.1501	0.376013	1.3985	0.00215	0.0226102	yes
XLOC_052239	TOR2A	9:130374543-130497604	C1	C2	OK	9.24682	16.8023	0.861626	1.4179	0.00215	0.0226102	yes
XLOC_060041	2015-09-06	X:118749686-118827337	C1	C2	OK	20.3215	26.5837	0.387536	1.35842	0.00215	0.0226102	yes
XLOC_028497	EEF1B2,SNORA41	2:206979453-207027654	C1	C2	OK	475.284	639.214	0.427508	1.39072	0.0022	0.0230135	yes
XLOC_047397	DPY19L2P2	7:102815579-102921014	C1	C2	OK	1.89777	3.04048	0.679996	1.37124	0.0022	0.0230135	yes
XLOC_012816	ALKBH2	12:109525995-109531554	C1	C2	OK	19.4378	27.4172	0.496216	1.42363	0.00225	0.0233598	yes
XLOC_015799	TIMM9	14:58862633-59016681	C1	C2	OK	24.4467	43.0352	0.815878	1.4671	0.00225	0.0233598	yes
XLOC_050556	RP11-475I24.3	9:44400716-44408313	C1	C2	OK	0.712777	1.83618	1.36519	1.00441	0.00225	0.0233598	yes
XLOC_058024	MT-RNR1	MT:647-1601	C1	C2	OK	370.871	480.666	0.374119	1.3983	0.00225	0.0233598	yes
XLOC_002301	RP11-504P24.3,RP11-504P24.4,RP11-504P24.6	1:224180456-224198611	C1	C2	OK	2.30439	4.9998	1.11749	1.34981	0.0023	0.0237541	yes
XLOC_037068	MRFAP1	4:6641817-6644472	C1	C2	OK	216.546	276.176	0.350916	1.36123	0.0023	0.0237541	yes
XLOC_052248	PIP5KL1	9:130682985-130693076	C1	C2	OK	1.24844	2.4823	0.991548	0.877431	0.0023	0.0237541	yes
XLOC_000635	CCDC30,PPCS	1:42895999-43120335	C1	C2	OK	21.1659	29.9417	0.500418	1.38481	0.00235	0.0240905	yes
XLOC_005290	OPTN	10:12938626-13180291	C1	C2	OK	1.67106	3.32734	0.993601	1.11083	0.00235	0.0240905	yes
XLOC_021227	CTD-2267D19.3	17:38516906-38521704	C1	C2	OK	5.55091	8.86092	0.674733	1.45016	0.0024	0.0244581	yes
XLOC_029139	CDC42EP3	2:37827278-37965611	C1	C2	OK	4.09622	6.95989	0.764771	1.32886	0.0024	0.0244581	yes
XLOC_030997	PLK1S1	20:21106623-21227260	C1	C2	OK	5.11724	7.56433	0.563846	1.16424	0.0024	0.0244581	yes
XLOC_037176	LAP3	4:17578814-17616194	C1	C2	OK	19.6414	26.2028	0.415825	1.35835	0.0024	0.0244581	yes
XLOC_058600	FAM226B	X:71996832-72068636	C1	C2	OK	0.709759	1.72554	1.28164	1.4818	0.0024	0.0244581	yes
XLOC_007384	ATHL1	11:289071-296107	C1	C2	OK	10.0872	14.2209	0.495493	1.36956	0.00245	0.0247668	yes
XLOC_020719	KDM6B,TMEM88	17:7737562-7759417	C1	C2	OK	3.8482	6.01792	0.645081	1.00597	0.00245	0.0247668	yes
XLOC_021118	TMEM132E	17:32906526-32966337	C1	C2	OK	1.6073	3.11637	0.955225	1.35438	0.00245	0.0247668	yes
XLOC_026620	RRAS	19:50138161-50143458	C1	C2	OK	2.86428	5.30796	0.889985	1.44487	0.00245	0.0247668	yes
XLOC_031410	COL9A3	20:61447517-61493115	C1	C2	OK	3.83799	10.7153	1.48126	1.36201	0.00245	0.0247668	yes
XLOC_015394	CRIP2	14:105939298-105946499	C1	C2	OK	1.25651	2.69743	1.10217	1.15161	0.0025	0.0251436	yes
XLOC_059951	RAB9B	X:103077251-103087158	C1	C2	OK	0.828423	1.51272	0.868705	1.3977	0.0025	0.0251436	yes
XLOC_024771	RPL18A,SNORA68	19:17970532-17974962	C1	C2	OK	1702.2	2269.49	0.41497	1.37793	0.00255	0.0254982	yes
XLOC_026066	JUND	19:18390562-18392432	C1	C2	OK	53.1313	71.796	0.434343	1.37809	0.00255	0.0254982	yes
XLOC_030327	COL5A2	2:189896621-190089935	C1	C2	OK	0.371162	1.12058	1.59413	1.50407	0.00255	0.0254982	yes
XLOC_051744	LINC00537	9:68413481-68414196	C1	C2	OK	0.873555	2.48016	1.50546	1.5683	0.00255	0.0254982	yes
XLOC_006208	HTRA1	10:124221040-124274424	C1	C2	OK	5.37529	8.22899	0.614373	1.38739	0.0026	0.025793	yes
XLOC_024439	GIPC3	19:3585550-3593539	C1	C2	OK	0.895755	1.44484	0.689738	1.41959	0.0026	0.025793	yes
XLOC_025158	CD79A,RPS19	19:42363825-42385439	C1	C2	OK	3342.25	4768.64	0.512759	1.39489	0.0026	0.025793	yes
XLOC_042770	ZNF76	6:35226685-35263762	C1	C2	OK	12.9248	17.8408	0.465043	1.36255	0.0026	0.025793	yes
XLOC_008368	SERPINH1	11:75273100-75283840	C1	C2	OK	30.0882	40.1294	0.415461	1.27191	0.00265	0.026195	yes
XLOC_005729	H2AFY2	10:71812551-71892803	C1	C2	OK	39.2734	50.2454	0.355439	1.33931	0.0027	0.0265753	yes
XLOC_021853	METRNL	17:81037503-81052865	C1	C2	OK	5.01268	8.4165	0.747637	1.28336	0.0027	0.0265753	yes
XLOC_059325	TMEM27	X:15645440-15683154	C1	C2	OK	0.283576	1.03483	1.86758	1.71969	0.0027	0.0265753	yes
XLOC_002309	CNIH4	1:224544516-224567380	C1	C2	OK	72.9392	99.2733	0.444711	1.35355	0.00275	0.0270098	yes
XLOC_024665	RAD23A	19:13056668-13068050	C1	C2	OK	90.8047	121.581	0.421082	1.38261	0.0028	0.0273648	yes
XLOC_026315	CTD-2162K18.3	19:37264054-37268028	C1	C2	OK	0.66193	1.84887	1.4819	1.61699	0.0028	0.0273648	yes
XLOC_004375	RP11-296O14.3,TNFSF4	1:173152872-173446311	C1	C2	OK	1.71548	3.15865	0.880698	1.30939	0.00285	0.0277554	yes
XLOC_010930	NR4A1	12:52416615-52453291	C1	C2	OK	4.00975	6.46596	0.689352	1.08958	0.00285	0.0277554	yes
XLOC_042315	LINC01011,NQO2,RP1-90J20.11	6:2988200-3027659	C1	C2	OK	17.6525	24.9742	0.500568	1.38847	0.00285	0.0277554	yes
XLOC_036322	RP11-379B18.5	3:125533295-125634529	C1	C2	OK	0.609358	1.41063	1.21098	0.722626	0.0029	0.028163	yes
XLOC_046714	DFNA5	7:24737883-24809244	C1	C2	OK	1.62079	3.10398	0.937425	0.993239	0.0029	0.028163	yes
XLOC_052006	ALG2	9:101978707-101984262	C1	C2	OK	11.0413	15.3709	0.477298	1.37116	0.0029	0.028163	yes
XLOC_000435	SYTL1	1:27668512-27680421	C1	C2	OK	1.12745	2.32258	1.04266	1.07409	0.00295	0.0284488	yes
XLOC_000878	FOXD3	1:63786554-63790797	C1	C2	OK	3.38114	6.07617	0.845652	1.38562	0.00295	0.0284488	yes
XLOC_026651	C19orf48,SNORD88B,SNORD88C	19:51300948-51308186	C1	C2	OK	109.029	139.068	0.351082	1.32173	0.00295	0.0284488	yes
XLOC_027468	WDR54	2:74648804-74669549	C1	C2	OK	27.6511	38.3724	0.472733	1.36515	0.00295	0.0284488	yes
XLOC_048564	CA13	8:86132815-86196302	C1	C2	OK	1.34093	2.67339	0.99544	1.23747	0.00295	0.0284488	yes
XLOC_048853	PVT1	8:128806638-129113582	C1	C2	OK	11.0096	17.8816	0.699719	1.14162	0.00295	0.0284488	yes
XLOC_009050	APBB1	11:6416337-6440644	C1	C2	OK	22.0009	28.8991	0.393461	1.26649	0.003	0.0287904	yes
XLOC_020252	CTD-2258A20.5,RP11-403P17.5,TK2	16:66461199-66586447	C1	C2	OK	4.70126	7.66398	0.705047	1.12605	0.003	0.0287904	yes
XLOC_022094	CDRT1,RP11-385D13.1,TRIM16	17:15468796-15587625	C1	C2	OK	8.1415	11.8954	0.547039	1.07832	0.003	0.0287904	yes
XLOC_037647	PKD2	4:88928816-88998984	C1	C2	OK	5.29253	7.51432	0.505687	1.25837	0.003	0.0287904	yes
XLOC_026591	FUT1	19:49251267-49258681	C1	C2	OK	0.112376	3.09027	4.78133	1.2115	0.00305	0.0291691	yes
XLOC_033706	ZMAT5	22:30116072-30163050	C1	C2	OK	13.9175	19.9036	0.516124	1.37756	0.00305	0.0291691	yes
XLOC_033850	RPL3,SNORD43,SNORD83B	22:39708886-39716439	C1	C2	OK	1608.25	2373.37	0.56145	1.34783	0.00305	0.0291691	yes
XLOC_033983	DENND6B	22:50747458-50765489	C1	C2	OK	0.897788	2.03122	1.1779	1.21259	0.00305	0.0291691	yes
XLOC_052200	DENND1A	9:126118448-126692431	C1	C2	OK	6.16564	8.96384	0.539867	1.1814	0.00305	0.0291691	yes
XLOC_048171	RBPMS	8:30239634-30429778	C1	C2	OK	13.2899	20.0683	0.594594	1.20221	0.0031	0.0295654	yes
XLOC_024141	DYM	18:46550072-46987717	C1	C2	OK	16.9492	22.234	0.39155	1.11253	0.00315	0.0299391	yes
XLOC_035921	ABHD14B,PCBP4,RP11-155D18.12,RP11-155D18.14	3:51989329-52023215	C1	C2	OK	16.9516	25.7894	0.605354	1.30461	0.00315	0.0299391	yes
XLOC_045409	FKBP9	7:32535037-33102409	C1	C2	OK	14.8335	24.5195	0.725071	1.12182	0.00315	0.0299391	yes
XLOC_049639	RP11-758M4.4	8:75512009-75779174	C1	C2	OK	1.41419	3.32786	1.23461	1.24778	0.00315	0.0299391	yes
XLOC_025047	ZNF568	19:37407224-37489602	C1	C2	OK	1.99265	3.54021	0.829147	1.0756	0.0032	0.0303101	yes
XLOC_036661	BCHE	3:165490691-165555260	C1	C2	OK	12.7349	18.1625	0.512178	1.34052	0.0032	0.0303101	yes
XLOC_049796	C8orf37	8:96216683-96822364	C1	C2	OK	1.3185	2.27356	0.786056	1.3971	0.0032	0.0303101	yes
XLOC_002630	C1orf233	1:1533391-1535476	C1	C2	OK	8.86073	12.565	0.503919	1.34102	0.00325	0.030616	yes
XLOC_008913	DUSP8	11:1575273-1620414	C1	C2	OK	5.93877	9.52021	0.680828	1.32806	0.00325	0.030616	yes
XLOC_037920	ELMOD2	4:141445311-141474924	C1	C2	OK	9.98324	13.3331	0.417435	1.24971	0.00325	0.030616	yes
XLOC_005813	RPS24	10:79793403-79844280	C1	C2	OK	2651.7	3593.17	0.438338	1.35251	0.0033	0.0310025	yes
XLOC_060365	RAB39B	X:154487525-154493874	C1	C2	OK	1.37319	2.2977	0.742661	1.42525	0.0033	0.0310025	yes
XLOC_031488	DDRGK1	20:3169488-3185354	C1	C2	OK	21.1183	27.8079	0.397004	1.32118	0.00335	0.0313657	yes
XLOC_045368	CREB5	7:28338939-28865511	C1	C2	OK	19.6815	32.3956	0.718954	1.2696	0.00335	0.0313657	yes
XLOC_016211	RP11-45P15.4	14:103798010-103798704	C1	C2	OK	1.28585	3.69944	1.52459	1.51644	0.0034	0.0316411	yes
XLOC_019585	PRSS27	16:2762377-2771382	C1	C2	OK	1.61179	3.15157	0.967411	1.37294	0.0034	0.0316411	yes
XLOC_033234	TIMP3	22:32908538-33454358	C1	C2	OK	18.5745	23.9156	0.364624	1.36295	0.0034	0.0316411	yes
XLOC_037969	ARHGAP10	4:148653213-149365850	C1	C2	OK	5.18802	7.69323	0.568404	1.2744	0.0034	0.0316411	yes
XLOC_038789	ANTXR2	4:80822302-81046608	C1	C2	OK	4.55666	7.75966	0.768018	1.28905	0.0034	0.0316411	yes
XLOC_039353	HMGB2,RP11-798M19.3	4:174053078-174257010	C1	C2	OK	188.996	247.93	0.391577	1.30601	0.0034	0.031641	yes
XLOC_003810	CASQ2,NHLH2	1:116242627-116386538	C1	C2	OK	5.01119	7.02415	0.487169	1.21515	0.00345	0.0319344	yes
XLOC_028356	INPP1	2:190744334-191236391	C1	C2	OK	5.08611	8.9437	0.814309	1.05805	0.00345	0.0319344	yes
XLOC_012318	KRT8	12:53290975-53346686	C1	C2	OK	4.34111	9.71524	1.16219	1.05358	0.0035	0.0323539	yes
XLOC_029326	TMEM17	2:62727322-62739029	C1	C2	OK	1.46449	2.72936	0.898165	1.37273	0.00355	0.0326851	yes
XLOC_037622	CDS1	4:85504099-85572491	C1	C2	OK	6.48504	8.76567	0.434749	1.30506	0.00355	0.0326851	yes
XLOC_033366	2015-09-03	22:42372275-42394225	C1	C2	OK	3.82245	5.30999	0.474211	1.20398	0.0036	0.0330793	yes
XLOC_052119	ZFP37	9:115800659-115819053	C1	C2	OK	1.80307	2.94362	0.707137	1.34437	0.0036	0.0330793	yes
XLOC_051876	GOLM1	9:88556060-88715088	C1	C2	OK	43.1621	55.9219	0.373649	1.26179	0.00365	0.0333835	yes
XLOC_060202	FGF13	X:137713734-138304939	C1	C2	OK	0.191613	2.65968	3.79499	0.909948	0.00365	0.0333835	yes
XLOC_031213	GDAP1L1	20:42863440-42909013	C1	C2	OK	0.151407	2.6537	4.1315	1.11928	0.0037	0.0336185	yes
XLOC_035475	LMLN	3:197687070-197770591	C1	C2	OK	1.9042	3.03148	0.670836	0.934606	0.0037	0.0336185	yes
XLOC_044834	NHSL1	6:138723721-139018597	C1	C2	OK	5.34938	8.93415	0.739959	0.881061	0.0037	0.0336185	yes
XLOC_048099	TNFRSF10C	8:22941867-22979445	C1	C2	OK	2.56471	4.62008	0.849121	1.20707	0.0037	0.0336185	yes
XLOC_058273	PRRG1,RP11-357K9.2,TM4SF2,TSPAN7	X:37208527-38548169	C1	C2	OK	25.6997	36.9272	0.522932	1.2942	0.0037	0.0336185	yes
XLOC_003758	DRAM2	1:111659351-111727724	C1	C2	OK	52.2575	79.0118	0.59643	1.3187	0.00375	0.0338504	yes
XLOC_008173	EHBP1L1	11:65343508-65360121	C1	C2	OK	0.991849	2.04388	1.04312	0.772718	0.00375	0.0338504	yes
XLOC_020381	GLG1,RP11-252A24.7	16:74481229-74641171	C1	C2	OK	23.5303	30.1029	0.355382	1.23707	0.00375	0.0338504	yes
XLOC_024969	CHST8	19:34112860-34264414	C1	C2	OK	0.453403	1.10122	1.28023	0.918468	0.00375	0.0338504	yes
XLOC_032892	DGCR6	22:18893540-18924066	C1	C2	OK	8.75269	13.619	0.637828	1.36778	0.00375	0.0338504	yes
XLOC_043738	NRN1	6:5998231-6008908	C1	C2	OK	12.1949	16.9117	0.47174	1.31178	0.00375	0.0338504	yes
XLOC_050466	ZCCHC7	9:37120535-37358261	C1	C2	OK	6.57986	9.38608	0.512466	1.27872	0.00375	0.0338504	yes
XLOC_004577	ARL8A	1:202091985-202113869	C1	C2	OK	14.3062	19.0699	0.41466	1.24118	0.0038	0.0341679	yes
XLOC_013929	TSC22D1	13:45007518-45151463	C1	C2	OK	18.8096	25.4363	0.435419	1.27187	0.0038	0.0341679	yes
XLOC_026848	ZNF416	19:58082740-58105145	C1	C2	OK	2.06058	3.2937	0.676658	1.35234	0.0038	0.0341679	yes
XLOC_048912	PTP4A3	8:142400038-142441816	C1	C2	OK	2.70046	4.67812	0.792721	1.26162	0.0038	0.0341679	yes
XLOC_021638	AMZ2	17:66242769-66253297	C1	C2	OK	75.9126	99.3717	0.388495	1.33391	0.00385	0.0344606	yes
XLOC_030683	MSL3P1	2:234774082-234777090	C1	C2	OK	4.89434	7.1894	0.554757	1.3304	0.00385	0.0344606	yes
XLOC_040934	MED10	5:6362558-6378707	C1	C2	OK	26.8455	36.0074	0.423615	1.30956	0.00385	0.0344606	yes
XLOC_050756	RP11-213G2.3	9:88420971-88496409	C1	C2	OK	1.02343	1.92385	0.910583	1.3392	0.00385	0.0344606	yes
XLOC_010675	C12orf39	12:21679240-21757781	C1	C2	OK	1.75618	3.13465	0.835862	1.17139	0.00405	0.0357647	yes
XLOC_016097	FBLN5	14:92335755-92414331	C1	C2	OK	2.16571	3.58697	0.727926	1.02048	0.00405	0.0357647	yes
XLOC_023453	IMPACT	18:22006579-22033499	C1	C2	OK	8.40688	11.4793	0.44939	1.26174	0.00405	0.0357647	yes
XLOC_026375	DYRK1B	19:40315937-40324841	C1	C2	OK	9.77955	13.286	0.44207	1.2327	0.0041	0.0360451	yes
XLOC_005736	SGPL1	10:72575672-72640940	C1	C2	OK	12.8542	16.2879	0.341562	1.26736	0.00415	0.036346	yes
XLOC_012351	ITGA5	12:54747444-54891472	C1	C2	OK	7.54477	11.0559	0.551264	1.13953	0.00415	0.036346	yes
XLOC_050835	CYCSP24,PTPDC1	9:96793075-96872535	C1	C2	OK	3.27549	4.97888	0.604112	1.23302	0.00415	0.036346	yes
XLOC_059769	XIST	X:73012039-73072588	C1	C2	OK	389.883	717.862	0.880665	0.626275	0.00415	0.036346	yes
XLOC_037288	N4BP2	4:40044536-40159872	C1	C2	OK	3.97541	5.21216	0.390779	1.23764	0.0042	0.0366678	yes
XLOC_044515	AKIRIN2	6:88384789-88411927	C1	C2	OK	60.5736	77.3911	0.353479	1.19172	0.0042	0.0366678	yes
XLOC_001744	DUSP12	1:161718332-161727028	C1	C2	OK	21.8884	29.6051	0.435681	1.27128	0.00425	0.0369411	yes
XLOC_011648	AACS	12:125549924-125627873	C1	C2	OK	6.46908	8.8256	0.448133	1.18369	0.00425	0.0369411	yes
XLOC_024502	TRIP10	19:6737935-6751537	C1	C2	OK	17.9638	24.1596	0.427505	1.23492	0.00425	0.0369411	yes
XLOC_025549	NAT14	19:55996370-55998935	C1	C2	OK	27.9912	37.3002	0.414209	1.26854	0.0043	0.0372586	yes
XLOC_027171	LTBP1	2:33171651-33624576	C1	C2	OK	6.60048	8.85567	0.42403	1.16972	0.0043	0.0372586	yes
XLOC_060140	GPC3	X:132669772-133134425	C1	C2	OK	10.0738	14.1384	0.489009	1.30897	0.00435	0.0375976	yes
XLOC_017706	LTK	15:41795782-41806090	C1	C2	OK	1.56908	2.85938	0.865781	1.15316	0.0044	0.0379113	yes
XLOC_025687	MEX3D	19:1554667-1568057	C1	C2	OK	15.1738	20.4595	0.431182	1.32665	0.0044	0.0379113	yes
XLOC_028048	AC093391.2	2:136663645-136779888	C1	C2	OK	0.855531	1.68817	0.980572	0.269169	0.0044	0.0379113	yes
XLOC_027730	RPL31	2:101436613-101886778	C1	C2	OK	1334.74	1826.2	0.452286	1.30426	0.00445	0.038223	yes
XLOC_059924	TMSB15A	X:101768603-101771712	C1	C2	OK	13.5366	20.5662	0.603408	1.30849	0.00445	0.038223	yes
XLOC_004083	S100A4	1:153516088-153522612	C1	C2	OK	1.59646	3.27978	1.03873	1.07565	0.0045	0.0385328	yes
XLOC_024455	FSD1	19:4304596-4323840	C1	C2	OK	17.0259	23.7228	0.478543	1.18032	0.0045	0.0385328	yes
XLOC_024841	ZNF66,ZNF85	19:20959109-21133592	C1	C2	OK	2.328	4.08453	0.811078	1.00424	0.0045	0.0385328	yes
XLOC_000479	PTPRU	1:29563027-29653325	C1	C2	OK	23.3474	32.6413	0.483436	1.32917	0.00455	0.038745	yes
XLOC_005506	LINC00839	10:42970825-42990784	C1	C2	OK	4.26002	6.02962	0.501209	1.30311	0.00455	0.038745	yes
XLOC_042964	BEND6	6:56819772-56892140	C1	C2	OK	0.961007	1.88377	0.971	1.13104	0.00455	0.038745	yes
XLOC_048977	KIFC2	8:145691412-145701718	C1	C2	OK	5.99154	11.6362	0.957623	1.29824	0.00455	0.038745	yes
XLOC_058494	MAGED2	X:54834031-54842445	C1	C2	OK	58.3033	74.1156	0.3462	1.1275	0.00455	0.038745	yes
XLOC_008245	RP11-802E16.3,TCIRG1	11:67806469-67888911	C1	C2	OK	3.50283	6.91336	0.980865	0.990275	0.0046	0.0390986	yes
XLOC_033792	EIF3D	22:36906889-36925483	C1	C2	OK	157.16	198.392	0.33612	1.23767	0.0046	0.0390986	yes
XLOC_015011	FOS	14:75745476-75748933	C1	C2	OK	1.07676	2.75049	1.35299	0.944281	0.0047	0.0398018	yes
XLOC_032025	CTSZ	20:57556262-57582302	C1	C2	OK	0.367432	3.52349	3.26146	0.896324	0.0047	0.0398018	yes
XLOC_037070	BLOC1S4	4:6717841-6719387	C1	C2	OK	12.5178	17.1886	0.457472	1.26455	0.0047	0.0398018	yes
XLOC_041611	LINC00491	5:101917071-102007387	C1	C2	OK	1.61855	3.29384	1.02507	1.11777	0.0047	0.0398018	yes
XLOC_042025	FAXDC2	5:154198050-154256353	C1	C2	OK	1.0846	2.44999	1.17562	0.616022	0.0047	0.0398018	yes
XLOC_041656	NREP	5:110831730-111353006	C1	C2	OK	23.3351	31.7445	0.444007	1.18424	0.00475	0.040176	yes
XLOC_031453	C20orf96	20:251503-271390	C1	C2	OK	2.96912	4.61834	0.637337	1.28797	0.0048	0.0403766	yes
XLOC_041982	RPS14	5:149822752-149829542	C1	C2	OK	1362.06	1822.52	0.420145	1.29433	0.0048	0.0403766	yes
XLOC_037923	RP11-102N12.3	4:141677681-141679075	C1	C2	OK	0.839124	1.84758	1.13868	1.3573	0.00485	0.0407229	yes
XLOC_000929	RP11-42O15.3	1:70910753-70911219	C1	C2	OK	0.822875	4.02521	2.29032	2.064	0.0049	0.0410928	yes
XLOC_035474	RPL35A	3:197615827-197687013	C1	C2	OK	1240.71	1600.49	0.367346	1.28829	0.005	0.0417542	yes
XLOC_050158	FOXH1	8:145691412-145701718	C1	C2	OK	2.20815	3.95044	0.839175	1.25519	0.005	0.0417542	yes
XLOC_011474	IFT81	12:110562139-110656602	C1	C2	OK	9.49954	12.4428	0.389382	1.21756	0.00505	0.0420448	yes
XLOC_037574	MRPL1	4:78783673-78873944	C1	C2	OK	14.1527	19.7097	0.477829	1.25146	0.00505	0.0420448	yes
XLOC_042309	GMDS-AS1	6:2245981-2483752	C1	C2	OK	1.32643	2.94047	1.14849	0.899616	0.00505	0.0420448	yes
XLOC_001471	BOLA1	1:149859018-149872351	C1	C2	OK	10.8863	16.0639	0.561313	1.31496	0.0051	0.0423591	yes
XLOC_025272	SEPW1	19:48281828-48287944	C1	C2	OK	42.6872	57.4668	0.428925	1.27627	0.00515	0.0426719	yes
XLOC_026960	ID2	2:8806765-8824583	C1	C2	OK	88.6634	115.484	0.381288	1.26702	0.00515	0.0426719	yes
XLOC_002452	CHRM3	1:239549864-240080255	C1	C2	OK	0.430089	1.48649	1.7892	0.844986	0.0052	0.0429318	yes
XLOC_010314	TMEM218	11:124964441-124981706	C1	C2	OK	16.8981	24.4308	0.531837	1.2659	0.0052	0.0429318	yes
XLOC_024592	SLC44A2	19:10713132-10755235	C1	C2	OK	15.0544	20.8608	0.470604	1.1854	0.0052	0.0429318	yes
XLOC_039367	FBXO8	4:175157808-175254531	C1	C2	OK	7.07339	12.1391	0.779186	1.29049	0.0052	0.0429318	yes
XLOC_013955	ESD	13:47345390-47371367	C1	C2	OK	104.062	130.416	0.32568	1.27743	0.00525	0.0432414	yes
XLOC_016875	DUT	15:48604549-48635570	C1	C2	OK	87.11	113.443	0.381058	1.25055	0.00525	0.0432414	yes
XLOC_026489	CTC-512J12.4,CTC-512J12.6,ZNF112,ZNF229,ZNF285	19:44830669-44952766	C1	C2	OK	4.61302	6.31681	0.453486	0.938134	0.00525	0.0432414	yes
XLOC_037205	PI4K2B	4:25162235-25281613	C1	C2	OK	13.3964	19.3516	0.530612	1.19935	0.0053	0.0434719	yes
XLOC_039782	FBXO4	5:41925341-41941845	C1	C2	OK	5.07246	7.79686	0.620206	1.1873	0.0053	0.0434719	yes
XLOC_052174	STOM	9:124101326-124132531	C1	C2	OK	19.4507	26.9802	0.472082	1.27665	0.0053	0.0434719	yes
XLOC_059944	RAB40A	X:102659704-102792884	C1	C2	OK	1.4223	2.45158	0.785487	1.25566	0.0053	0.0434719	yes
XLOC_022015	SNORD118,TMEM107	17:8075784-8079717	C1	C2	OK	5.12854	8.89767	0.794878	1.17305	0.00535	0.0437006	yes
XLOC_043008	C6orf57	6:71276619-71299272	C1	C2	OK	7.9719	15.1511	0.926426	1.39495	0.00535	0.0437006	yes
XLOC_044085	TAP1	6:32808493-32827362	C1	C2	OK	4.8716	6.77986	0.47686	1.23442	0.00535	0.0437006	yes
XLOC_045842	RUNDC3B	7:87132392-87461611	C1	C2	OK	1.83467	3.69602	1.01045	0.938836	0.00535	0.0437006	yes
XLOC_050908	INVS,RN7SL75P	9:102861510-103115229	C1	C2	OK	3.76256	6.58629	0.80775	0.998499	0.0054	0.0439274	yes
XLOC_007028	FRA10AC1	10:95427639-95462329	C1	C2	OK	13.2758	18.8863	0.508542	1.0906	0.00545	0.044256	yes
XLOC_001032	LMO4	1:87794150-87814606	C1	C2	OK	41.5256	55.977	0.430835	1.27968	0.0055	0.0445574	yes
XLOC_058028	MT-ND1	MT:3306-4262	C1	C2	OK	738.536	953.162	0.368052	1.27415	0.0055	0.0445574	yes
XLOC_037517	RUFY3	4:71569463-71674671	C1	C2	OK	10.0934	13.9613	0.468024	1.05165	0.0056	0.0451823	yes
XLOC_038114	CLCN3	4:170533783-170644824	C1	C2	OK	18.7408	24.0901	0.36226	1.15934	0.0056	0.0451823	yes
XLOC_042247	GNB2L1,SNORD95,SNORD96A	5:180663908-180699308	C1	C2	OK	1993.92	2917.32	0.549033	1.2066	0.0056	0.0451823	yes
XLOC_044831	PERP	6:138409641-138428648	C1	C2	OK	45.8465	57.0822	0.31623	1.26666	0.0056	0.0451823	yes
XLOC_047276	SGCE	7:94214539-94285521	C1	C2	OK	19.064	28.5201	0.581129	1.31948	0.00565	0.0454531	yes
XLOC_048987	ZNF517	8:146024260-146037043	C1	C2	OK	1.50675	2.58332	0.777785	1.09616	0.00565	0.0454531	yes
XLOC_037217	SMIM20	4:25749054-25931435	C1	C2	OK	16.9986	25.7296	0.598013	1.23265	0.0057	0.0457754	yes
XLOC_001601	ZBTB7B	1:154971949-155006257	C1	C2	OK	4.01355	5.94972	0.567944	1.16786	0.00585	0.046844	yes
XLOC_034069	CRELD1,IL17RC	3:9958754-9996471	C1	C2	OK	15.5573	21.8241	0.488328	1.0673	0.0059	0.0471898	yes
XLOC_025504	RPS9	19:54704609-54752862	C1	C2	OK	917.411	1177.08	0.359577	1.24969	0.00595	0.0475347	yes
XLOC_037639	NUDT9	4:88343696-88380637	C1	C2	OK	13.3157	18.0895	0.442026	1.2144	0.00595	0.0475347	yes
XLOC_032883	BCL2L13	22:18111620-18213825	C1	C2	OK	20.4953	26.1747	0.35288	1.17601	0.006	0.0478512	yes
XLOC_025275	ELSPBP1	19:48497893-48528411	C1	C2	OK	0.249535	3.43702	3.78385	1.32793	0.00605	0.0481944	yes
XLOC_030111	ACVR1	2:158592957-158732467	C1	C2	OK	4.52666	6.30276	0.477538	1.05271	0.0061	0.0483698	yes
XLOC_039940	CENPH	5:68481650-68510896	C1	C2	OK	40.3163	52.4543	0.379697	1.25402	0.0061	0.0483698	yes
XLOC_025610	ZNF134	19:58125600-58136085	C1	C2	OK	5.26489	7.14474	0.440479	1.08681	0.00615	0.0486547	yes
XLOC_034285	EIF1B	3:40351174-40353915	C1	C2	OK	53.9189	68.9657	0.355086	1.23422	0.00615	0.0486547	yes
XLOC_038477	RELL1,RP11-36B15.1	4:37455562-37688017	C1	C2	OK	1.87144	3.07404	0.71599	1.20499	0.00615	0.0486547	yes
XLOC_019643	ROGDI	16:4846930-4852951	C1	C2	OK	6.29582	9.35044	0.57064	1.10804	0.00625	0.0493611	yes
XLOC_028795	RNPEPL1	2:241418770-241520789	C1	C2	OK	11.8146	17.4397	0.561805	1.18165	0.00625	0.0493611	yes
XLOC_019218	PSKH1	16:67927174-67970990	C1	C2	OK	11.2455	16.3803	0.542606	0.998888	0.0063	0.0496709	yes
XLOC_036995	ZNF141	4:331602-378653	C1	C2	OK	0.149938	2.04826	3.77196	1.21541	0.0063	0.0496709	yes

## Sheet: ALL-EXPRESSED-GENES
gene_id	gene_short_name	locus	sample_1	sample_2	status	value_1	value_2	log2_fold_change	test_stat	p_value	q_value	significant
XLOC_000006	CICP27	1:89294-134836	C1	C2	OK	1.00312	0.817759	-0.294752	-0.468387	0.3092	0.603008	no
XLOC_000008	RP4-669L17.10,RP4-669L17.4,RP4-669L17.8	1:317719-461954	C1	C2	OK	5.6626	6.28732	0.15098	0.183003	0.6414	0.858292	no
XLOC_000014	MTND2P28	1:536815-660283	C1	C2	OK	53.0968	58.4301	0.138088	0.197105	0.66785	0.873931	no
XLOC_000015	hsa-mir-6723	1:536815-660283	C1	C2	OK	14.2898	14.7351	0.0442714	0.040249	0.9278	0.978434	no
XLOC_000017	MTATP6P1,MTATP8P1,RP5-857K21.11	1:536815-660283	C1	C2	OK	451.878	422.114	-0.0983	-0.320636	0.48465	0.759929	no
XLOC_000021	RP11-206L10.9	1:714149-755214	C1	C2	OK	4.1205	4.5242	0.134841	0.150198	0.6831	0.88187	no
XLOC_000023	LINC01128	1:760867-794826	C1	C2	OK	6.30059	5.38124	-0.227547	-0.272655	0.51965	0.785416	no
XLOC_000026	RP11-54O7.1,RP11-54O7.16,RP11-54O7.2	1:840174-895464	C1	C2	OK	4.48513	3.60329	-0.315834	-0.142951	0.61315	0.844631	no
XLOC_000027	SAMD11	1:840174-895464	C1	C2	OK	38.2585	37.7029	-0.0211048	-0.0216629	0.9565	0.985357	no
XLOC_000028	KLHL17	1:895755-901095	C1	C2	OK	31.1485	24.543	-0.343852	-0.829509	0.07665	0.261921	no
XLOC_000030	ISG15	1:948802-949920	C1	C2	OK	3.24158	5.81232	0.842416	1.23554	0.0082	0.0589999	no
XLOC_000031	AGRN,RP11-54O7.14	1:955459-991496	C1	C2	OK	25.1938	26.3478	0.064614	0.13071	0.66685	0.873445	no
XLOC_000032	RP11-465B22.3	1:995113-1004735	C1	C2	OK	1.09232	1.83732	0.75021	0.511193	0.1442	0.387137	no
XLOC_000039	B3GALT6	1:1167628-1170421	C1	C2	OK	25.3601	18.7963	-0.43211	-1.54443	0.00095	0.0127056	yes
XLOC_000040	RP5-902P8.10	1:1209397-1215800	C1	C2	OK	5.52805	4.0279	-0.456743	-0.54374	0.21265	0.489226	no
XLOC_000041	SCNN1D	1:1215815-1227530	C1	C2	OK	4.98038	4.76342	-0.0642571	-0.0842115	0.8191	0.941862	no
XLOC_000042	PUSL1	1:1227755-1260071	C1	C2	OK	48.1324	41.2259	-0.223456	-0.339381	0.48975	0.763213	no
XLOC_000043	GLTPD1	1:1260135-1264287	C1	C2	OK	10.0433	8.63874	-0.217338	-0.622706	0.17505	0.434842	no
XLOC_000045	MXRA8	1:1286814-1297157	C1	C2	OK	1.45945	1.27698	-0.192685	-0.148781	0.7335	0.905757	no
XLOC_000047	RP4-758J18.2	1:1321090-1342693	C1	C2	OK	21.1084	20.0533	-0.0739791	-0.0788147	0.86235	0.959146	no
XLOC_000048	RP4-758J18.13	1:1344475-1345998	C1	C2	OK	3.68269	2.70681	-0.444165	-0.786893	0.08525	0.280557	no
XLOC_000051	VWA1	1:1370240-1378262	C1	C2	OK	7.87376	9.97719	0.341582	0.671084	0.13	0.364799	no
XLOC_000053	ATAD3B	1:1406638-1433228	C1	C2	OK	31.6902	21.7572	-0.542545	-1.83086	5e-05	0.00117995	yes
XLOC_000054	ATAD3A	1:1446331-1470067	C1	C2	OK	54.4228	43.2951	-0.330007	-1.1947	0.00605	0.0481944	yes
XLOC_000055	SSU72	1:1476172-1510249	C1	C2	OK	1.32224	1.671	0.337732	0.135496	0.8055	0.936951	no
XLOC_000056	AL645728.1	1:1510252-1512405	C1	C2	OK	1.03686	0.748424	-0.470299	-0.479024	0.2891	0.580003	no
XLOC_000059	MIB2	1:1549085-1566132	C1	C2	OK	23.8752	23.0893	-0.0482891	-0.105059	0.81485	0.9403	no
XLOC_000060	MMP23B	1:1567050-1624451	C1	C2	OK	2.22349	2.03823	-0.125509	-0.0437344	0.8292	0.946513	no
XLOC_000064	RP1-283E3.4	1:1634168-1677494	C1	C2	OK	3.95032	2.6136	-0.595933	-0.436496	0.27265	0.560999	no
XLOC_000067	GABRD	1:1950778-1962192	C1	C2	OK	0.967235	1.37793	0.510569	0.715303	0.1074	0.325495	no
XLOC_000068	PRKCZ	1:1981908-2152177	C1	C2	OK	10.5689	9.3126	-0.182568	-0.273384	0.4462	0.731165	no
XLOC_000069	AL590822.2	1:1981908-2152177	C1	C2	OK	1.40057	1.50684	0.105508	0.0713057	0.8739	0.962338	no
XLOC_000071	SKI	1:2160133-2241648	C1	C2	OK	36.762	29.5654	-0.314304	-1.23162	0.00555	0.0449099	yes
XLOC_000076	RER1	1:2323239-2345236	C1	C2	OK	73.4048	72.3729	-0.0204241	-0.0474579	0.92005	0.975781	no
XLOC_000078	RP3-395M20.12	1:2477903-2478899	C1	C2	OK	1.82831	3.69947	1.01681	1.22342	0.0087	0.061667	no
XLOC_000082	FAM213B	1:2517929-2718286	C1	C2	OK	4.50985	4.63651	0.0399598	0.0717288	0.84545	0.954037	no
XLOC_000085	PRDM16	1:2985731-3355185	C1	C2	OK	1.18387	0.932214	-0.344774	-0.345589	0.21655	0.493356	no
XLOC_000086	ARHGEF16	1:3370989-3397677	C1	C2	OK	1.04293	1.11032	0.0903271	0.0943153	0.79565	0.933252	no
XLOC_000088	TPRG1L	1:3541565-3546691	C1	C2	OK	10.2103	6.89157	-0.567116	-1.60475	0.00045	0.00718597	yes
XLOC_000089	TP73	1:3547330-3663994	C1	C2	OK	5.7184	4.18164	-0.451543	-0.636208	0.1507	0.398172	no
XLOC_000093	RP1-286D6.5	1:3696714-3713068	C1	C2	OK	2.28895	1.15997	-0.980604	-0.481893	0.1753	0.43504	no
XLOC_000094	AL691523.1,DFFB	1:3728644-3801993	C1	C2	OK	9.45362	7.503	-0.333398	-0.496327	0.18225	0.444896	no
XLOC_000102	KCNAB2	1:5922593-6161253	C1	C2	OK	5.74921	5.06874	-0.181735	-0.289617	0.3957	0.687713	no
XLOC_000103	RNF207	1:6241328-6296036	C1	C2	OK	1.78398	3.00705	0.753252	0.130172	0.1647	0.421161	no
XLOC_000107	ESPN	1:6484847-6580121	C1	C2	OK	0.183373	1.08083	2.55928	0.494606	5e-05	0.00117995	yes
XLOC_000111	ZBTB48	1:6640060-6649340	C1	C2	OK	10.7044	10.9795	0.0366092	0.0918294	0.83295	0.948269	no
XLOC_000112	PHF13	1:6650734-6684093	C1	C2	OK	18.1467	15.3396	-0.242448	-0.580682	0.18945	0.455873	no
XLOC_000113	THAP3	1:6684925-6761984	C1	C2	OK	12.4886	14.1734	0.182564	0.216764	0.62985	0.852186	no
XLOC_000116	CAMTA1	1:6845383-7829766	C1	C2	OK	69.9926	71.7905	0.0365913	0.0941771	0.8319	0.94764	no
XLOC_000119	VAMP3	1:7831328-7841492	C1	C2	OK	49.6285	43.6119	-0.186447	-0.609409	0.1393	0.379732	no
XLOC_000120	RP3-467L1.6	1:7831328-7841492	C1	C2	OK	1.32699	0.998932	-0.409704	-0.0851932	0.83805	0.95073	no
XLOC_000123	PARK7	1:8014350-8046050	C1	C2	OK	232.125	197.526	-0.232858	-0.90192	0.04895	0.194297	no
XLOC_000139	RP3-510D11.2	1:9160363-9263594	C1	C2	OK	2.99283	5.18328	0.792353	0.8574	0.06725	0.241228	no
XLOC_000140	H6PD	1:9294833-9331396	C1	C2	OK	2.4641	5.15132	1.06388	3.23367	5e-05	0.00117995	yes
XLOC_000142	SPSB1	1:9352938-9429591	C1	C2	OK	2.31814	2.21941	-0.0627919	-0.109045	0.80205	0.935364	no
XLOC_000143	SLC25A33	1:9599540-9645315	C1	C2	OK	7.26844	6.13489	-0.244609	-0.743946	0.10385	0.318718	no
XLOC_000145	TMEM201	1:9648931-9674935	C1	C2	OK	19.8692	14.3562	-0.46886	-1.6824	0.0002	0.00377842	yes
XLOC_000146	PIK3CD	1:9711789-9884584	C1	C2	OK	1.43298	1.19744	-0.259072	-0.0996949	0.6998	0.889806	no
XLOC_000150	NMNAT1,RP11-807G9.2	1:9978130-10045559	C1	C2	OK	2.32625	3.75245	0.689827	0.67734	0.06795	0.242937	no
XLOC_000153	RBP7	1:10057263-10076078	C1	C2	OK	3.40624	6.9273	1.02411	1.61547	0.0006	0.00893154	yes
XLOC_000154	UBE4B	1:10092889-10241297	C1	C2	OK	19.345	16.2201	-0.254177	-0.838707	0.03785	0.163878	no
XLOC_000157	KIF1B,RN7SL731P	1:10270616-10441910	C1	C2	OK	15.2748	13.5656	-0.171201	-0.363279	0.2301	0.510055	no
XLOC_000161	PGD	1:10458648-10480454	C1	C2	OK	104.91	80.373	-0.384373	-1.49211	0.00095	0.0127056	yes
XLOC_000162	APITD1,APITD1-CORT,CORT	1:10489937-10512993	C1	C2	OK	16.4055	17.948	0.129643	0.315793	0.47845	0.754359	no
XLOC_000163	RP5-1113E3.3	1:10516578-10690815	C1	C2	OK	12.0878	14.1778	0.230081	0.127331	0.78255	0.927961	no
XLOC_000164	PEX14	1:10516578-10690815	C1	C2	OK	23.3361	23.5485	0.013073	0.0203597	0.9627	0.986775	no
XLOC_000168	RP4-635E18.8,TARDBP	1:11072413-11107290	C1	C2	OK	131.855	94.8008	-0.475984	-1.56594	0.00025	0.0045075	yes
XLOC_000170	RP4-635E18.6	1:11126674-11162157	C1	C2	OK	7.2069	5.29028	-0.446034	-0.199003	0.7466	0.912462	no
XLOC_000176	UBIAD1	1:11333251-11359582	C1	C2	OK	12.9359	13.5938	0.0715661	0.226509	0.6126	0.844462	no
XLOC_000179	FBXO44	1:11708423-11723384	C1	C2	OK	12.4828	14.1413	0.179965	0.44899	0.32205	0.615823	no
XLOC_000180	FBXO6	1:11724180-11734411	C1	C2	OK	1.77866	2.27116	0.352636	0.521334	0.221	0.499136	no
XLOC_000182	AGTRAP	1:11795879-11814859	C1	C2	OK	31.5152	30.6855	-0.038491	-0.110708	0.80775	0.937505	no
XLOC_000184	CLCN6,NPPA-AS1	1:11821843-11908402	C1	C2	OK	4.23055	3.17871	-0.412403	-0.726255	0.0477	0.190869	no
XLOC_000187	PLOD1	1:11994261-12036390	C1	C2	OK	28.5601	29.5442	0.0488732	0.176392	0.6849	0.882514	no
XLOC_000188	MFN2	1:12040237-12073571	C1	C2	OK	39.3361	29.6747	-0.406619	-1.36557	0.00035	0.00590262	yes
XLOC_000189	MIIP	1:12079522-12092319	C1	C2	OK	20.0283	17.428	-0.20063	-0.619818	0.1771	0.437778	no
XLOC_000193	VPS13D	1:12290123-12572099	C1	C2	OK	5.03214	5.13934	0.0304136	0.0507187	0.8784	0.96278	no
XLOC_000224	PDPN	1:13909959-13944454	C1	C2	OK	22.3996	16.6733	-0.425933	-1.27031	0.00355	0.0326851	yes
XLOC_000225	PRDM2	1:14026692-14151610	C1	C2	OK	8.32634	7.6777	-0.11701	-0.307686	0.4162	0.706725	no
XLOC_000226	KAZN	1:14925199-15478960	C1	C2	OK	9.77595	5.97124	-0.711208	-2.04462	5e-05	0.00117995	yes
XLOC_000227	TMEM51	1:15479027-15546976	C1	C2	OK	4.17281	3.71452	-0.167843	-0.346224	0.4252	0.714552	no
XLOC_000229	EFHD2	1:15736291-15756865	C1	C2	OK	26.783	22.1226	-0.275796	-1.01213	0.02825	0.134204	no
XLOC_000232	DNAJC16	1:15853307-15930121	C1	C2	OK	5.26445	4.88349	-0.10837	-0.164075	0.6726	0.876675	no
XLOC_000235	DDI2,RSC1A1	1:15936239-15995544	C1	C2	OK	14.4329	8.56179	-0.753378	-2.31787	5e-05	0.00117995	yes
XLOC_000236	AL121992.1,PLEKHM2	1:16010826-16076391	C1	C2	OK	20.8424	22.2225	0.092494	0.276483	0.5198	0.785416	no
XLOC_000239	FBLIM1	1:16083101-16113089	C1	C2	OK	3.77514	5.59284	0.567051	0.800336	0.0195	0.106545	no
XLOC_000242	SPEN	1:16154723-16267228	C1	C2	OK	43.7691	23.6016	-0.891028	-1.2705	0.00585	0.046844	yes
XLOC_000253	SZRD1	1:16679069-16763919	C1	C2	OK	59.3807	48.9025	-0.280085	-0.824655	0.07255	0.253101	no
XLOC_000254	NECAP2	1:16767166-16786619	C1	C2	OK	24.8014	24.3967	-0.0237391	-0.0713378	0.86785	0.960889	no
XLOC_000256	RP4-798A10.7	1:16841139-16842249	C1	C2	OK	2.09568	1.91912	-0.126975	-0.168793	0.7133	0.896222	no
XLOC_000264	CROCC	1:17066767-17299474	C1	C2	OK	7.04188	8.738	0.311342	0.606291	0.16555	0.422085	no
XLOC_000268	U1	1:17066767-17299474	C1	C2	OK	1.67471	1.26234	-0.407811	-0.220198	0.47645	0.752702	no
XLOC_000281	ARHGEF10L	1:17866309-18024369	C1	C2	OK	2.59683	3.71528	0.516719	0.882381	0.01035	0.0695144	no
XLOC_000292	MRTO4	1:19398603-19586622	C1	C2	OK	55.3039	42.5721	-0.377473	-0.662402	0.1205	0.34891	no
XLOC_000293	RP4-657E11.10	1:19622815-19625681	C1	C2	OK	2.04383	1.56658	-0.383663	-0.582335	0.1745	0.434473	no
XLOC_000294	AKR7A2	1:19626384-19638640	C1	C2	OK	2.39286	1.50838	-0.66573	-0.669412	0.13625	0.375189	no
XLOC_000295	PQLC2	1:19638736-19660946	C1	C2	OK	10.7821	10.335	-0.0611009	-0.16085	0.71955	0.89921	no
XLOC_000298	MINOS1,MINOS1-NBL1,NBL1	1:19923384-19984945	C1	C2	OK	103.859	82.6247	-0.329978	-0.762172	0.09475	0.300665	no
XLOC_000302	OTUD3	1:20208897-20239438	C1	C2	OK	6.8258	4.96563	-0.459023	-1.12598	0.00355	0.0326851	yes
XLOC_000311	FAM43B	1:20878931-20881512	C1	C2	OK	0.976818	1.73746	0.830821	1.17867	0.0103	0.069347	no
XLOC_000313	PINK1	1:20959947-20988196	C1	C2	OK	9.1117	10.2837	0.17456	0.146739	0.74775	0.912902	no
XLOC_000315	RP5-930J4.4	1:21064848-21113816	C1	C2	OK	12.513	10.1179	-0.306522	-0.161403	0.72	0.899516	no
XLOC_000324	NBPF3	1:21766462-21811498	C1	C2	OK	6.19001	5.96394	-0.0536759	-0.127463	0.75725	0.916828	no
XLOC_000325	ALPL	1:21835857-21904905	C1	C2	OK	2.24594	2.17345	-0.0473365	-0.0715128	0.86215	0.959146	no
XLOC_000336	LINC00339	1:22351680-22357833	C1	C2	OK	7.52533	8.20103	0.12405	0.250082	0.56725	0.815946	no
XLOC_000337	CDC42	1:22379119-22482353	C1	C2	OK	145.963	126.546	-0.205948	-0.814596	0.0715	0.250958	no
XLOC_000341	ZBTB40	1:22755345-22857650	C1	C2	OK	5.60544	4.54618	-0.302173	-1.0585	0.02015	0.108637	no
XLOC_000343	EPHA8	1:22889992-22930087	C1	C2	OK	4.43597	4.27998	-0.051648	-0.104614	0.8187	0.9416	no
XLOC_000347	EPHB2	1:23037331-23241818	C1	C2	OK	3.25281	3.32514	0.0317269	0.0662943	0.8729	0.962278	no
XLOC_000350	KDM1A	1:23345903-23504301	C1	C2	OK	86.441	76.2487	-0.181003	-0.529382	0.2059	0.479915	no
XLOC_000356	C1orf213	1:23685940-23698332	C1	C2	OK	2.47942	2.09655	-0.241991	-0.186102	0.6114	0.843902	no
XLOC_000360	RPL11	1:24018268-24022915	C1	C2	OK	1736.34	2064.39	0.249668	0.809723	0.0777	0.264333	no
XLOC_000361	TCEB3	1:24069644-24104783	C1	C2	OK	30.1888	20.4175	-0.56421	-1.87568	5e-05	0.00117995	yes
XLOC_000362	PITHD1	1:24104894-24114722	C1	C2	OK	45.408	47.7654	0.0730195	0.268698	0.5544	0.807286	no
XLOC_000363	LYPLA2	1:24117459-24122030	C1	C2	OK	40.4599	36.8543	-0.134661	-0.458368	0.31095	0.60429	no
XLOC_000367	PNRC2	1:24285598-24289952	C1	C2	OK	3.41961	3.05551	-0.16242	-0.24387	0.53515	0.797025	no
XLOC_000373	NIPAL3	1:24634045-24801359	C1	C2	OK	10.9145	11.9332	0.128729	0.272307	0.51365	0.782547	no
XLOC_000374	RCAN3	1:24828872-24882515	C1	C2	OK	5.48919	4.61844	-0.249187	-0.45904	0.22995	0.510055	no
XLOC_000377	SRRM1	1:24958206-24999758	C1	C2	OK	46.7788	38.2234	-0.2914	-0.918856	0.0148	0.0892194	no
XLOC_000378	CLIC4	1:25071847-25170815	C1	C2	OK	60.0376	70.2183	0.22598	0.890806	0.04855	0.193152	no
XLOC_000384	TMEM50A	1:25568727-25756683	C1	C2	OK	75.3454	67.8589	-0.150981	-0.354145	0.4386	0.724313	no
XLOC_000388	TMEM57	1:25757387-25826700	C1	C2	OK	7.91134	8.8986	0.169656	0.548398	0.2186	0.496065	no
XLOC_000389	LDLRAP1,RP11-70P17.1	1:25870070-25916889	C1	C2	OK	10.9494	10.8623	-0.01151	-0.0291211	0.93755	0.981772	no
XLOC_000390	MAN1C1	1:25943958-26112698	C1	C2	OK	1.41991	1.73967	0.293012	0.338516	0.3641	0.659654	no
XLOC_000391	MTFR1L,RP1-317E23.6,SEPN1	1:26126666-26185903	C1	C2	OK	64.2278	64.5648	0.00754852	0.0251804	0.95065	0.983507	no
XLOC_000402	PDIK1L	1:26437659-26452034	C1	C2	OK	5.30306	5.63814	0.0883946	0.23897	0.6004	0.837874	no
XLOC_000404	CNKSR1,ZNF593	1:26496361-26516377	C1	C2	OK	5.34486	4.54326	-0.234424	-0.426065	0.245	0.528318	no
XLOC_000407	CEP85	1:26560649-26605350	C1	C2	OK	17.4297	14.6624	-0.249429	-0.723468	0.0642	0.233146	no
XLOC_000408	SH3BGRL3	1:26605666-26647014	C1	C2	OK	16.3704	10.3308	-0.664146	-1.03019	0.0278	0.132751	no
XLOC_000412	DHDDS,HMGN2	1:26758772-26803128	C1	C2	OK	925.466	793.787	-0.221427	-0.738885	0.0997	0.309917	no
XLOC_000413	RPS6KA1	1:26856251-26901521	C1	C2	OK	9.97146	10.1627	0.0274043	0.0730855	0.84595	0.954247	no
XLOC_000416	ARID1A	1:27022459-27108595	C1	C2	OK	19.3851	17.0669	-0.183743	-0.639408	0.15135	0.399126	no
XLOC_000418	PIGV	1:27113962-27124973	C1	C2	OK	3.4409	5.0598	0.556293	1.07685	0.0099	0.0675084	no
XLOC_000420	ZDHHC18	1:27153200-27184093	C1	C2	OK	18.5136	13.9235	-0.411056	-1.01524	0.02215	0.115328	no
XLOC_000423	NUDC	1:27216978-27273353	C1	C2	OK	99.7396	79.4294	-0.328494	-1.24527	0.0044	0.0379113	yes
XLOC_000426	TRNP1	1:27320166-27327973	C1	C2	OK	9.05987	11.7646	0.376886	0.875102	0.05475	0.209501	no
XLOC_000430	WDTC1	1:27560958-27635338	C1	C2	OK	16.4934	15.9328	-0.0498934	-0.180486	0.68645	0.883148	no
XLOC_000432	TMEM222	1:27648650-27662891	C1	C2	OK	25.0472	30.8675	0.301438	1.0029	0.02565	0.126548	no
XLOC_000435	SYTL1	1:27668512-27680421	C1	C2	OK	1.12745	2.32258	1.04266	1.07409	0.00295	0.0284488	yes
XLOC_000443	FAM76A	1:28052489-28089633	C1	C2	OK	4.10241	4.34172	0.0817946	0.169762	0.6973	0.887916	no
XLOC_000446	STX12	1:28099693-28150963	C1	C2	OK	16.4047	17.8029	0.118002	0.355387	0.3932	0.68509	no
XLOC_000450	PPP1R8	1:28157280-28178869	C1	C2	OK	47.5943	45.9214	-0.0516218	-0.185217	0.6671	0.873445	no
XLOC_000452	THEMIS2	1:28199054-28213196	C1	C2	OK	1.0314	1.39648	0.437198	0.337155	0.2755	0.565014	no
XLOC_000453	SMPDL3B	1:28261503-28294607	C1	C2	OK	3.20847	3.26238	0.0240361	0.0352833	0.934	0.980512	no
XLOC_000454	XKR8	1:28261503-28294607	C1	C2	OK	8.63498	6.58395	-0.391239	-0.708424	0.07805	0.265067	no
XLOC_000456	AL353354.2	1:28525966-28559536	C1	C2	OK	159.49	141.446	-0.173222	-0.243613	0.58795	0.830602	no
XLOC_000457	ATPIF1,RP5-1092A3.5	1:28562619-28574079	C1	C2	OK	216.575	205.69	-0.074395	-0.25909	0.56095	0.812436	no
XLOC_000458	SESN2	1:28586037-28609002	C1	C2	OK	21.0562	70.3257	1.73981	6.45909	5e-05	0.00117995	yes
XLOC_000459	MED18	1:28655489-28662709	C1	C2	OK	8.91757	9.1471	0.0366648	0.0818026	0.84425	0.953461	no
XLOC_000460	PHACTR4	1:28696113-28826942	C1	C2	OK	12.3301	11.9035	-0.0508029	-0.189895	0.676	0.877537	no
XLOC_000463	RCC1,SNHG3	1:28832454-28865812	C1	C2	OK	126.066	90.33	-0.480897	-1.61403	0.00015	0.0029676	yes
XLOC_000464	SNORA73B	1:28832454-28865812	C1	C2	OK	4.1561	2.0903	-0.991516	-0.110216	0.5294	0.79241	no
XLOC_000466	TRNAU1AP	1:28879538-28909495	C1	C2	OK	23.9472	31.7441	0.40663	0.873972	0.05345	0.205722	no
XLOC_000468	RNU11,RP11-442N24__B.1	1:28915834-28975245	C1	C2	OK	10.8187	1.02908	-3.3941	-1.62717	0.007	0.0531885	no
XLOC_000469	GMEB1	1:28995241-29045865	C1	C2	OK	4.59401	3.8316	-0.261808	-0.628387	0.16615	0.422214	no
XLOC_000471	YTHDF2	1:29063132-29096407	C1	C2	OK	71.2398	62.5843	-0.186882	-0.616994	0.12665	0.359639	no
XLOC_000474	EPB41	1:29213522-29450447	C1	C2	OK	39.2751	33.0004	-0.251133	-0.713194	0.04085	0.172704	no
XLOC_000477	MECR	1:29513160-29557454	C1	C2	OK	1.13569	0.910125	-0.319434	-0.262073	0.56985	0.817605	no
XLOC_000479	PTPRU	1:29563027-29653325	C1	C2	OK	23.3474	32.6413	0.483436	1.32917	0.00455	0.038745	yes
XLOC_000491	ZCCHC17	1:31769839-31875491	C1	C2	OK	32.2329	25.1513	-0.357901	-1.0604	0.0152	0.0906429	no
XLOC_000492	SERINC2	1:31882411-31907525	C1	C2	OK	2.52065	1.97255	-0.353737	-0.530341	0.1979	0.468062	no
XLOC_000501	KHDRBS1	1:32479429-32568467	C1	C2	OK	144.678	135.812	-0.0912344	-0.338957	0.4599	0.742367	no
XLOC_000502	TMEM39B	1:32479429-32568467	C1	C2	OK	16.2245	19.4602	0.262354	0.277153	0.5836	0.828179	no
XLOC_000504	KPNA6,RP4-622L5.2	1:32573638-32642334	C1	C2	OK	17.8712	13.2721	-0.42924	-1.56648	0.00015	0.0029676	yes
XLOC_000505	CCDC28B,IQCC,TXLNA	1:32645080-32674613	C1	C2	OK	52.678	44.9774	-0.228001	-0.695907	0.1088	0.328156	no
XLOC_000507	EIF3I	1:32674694-32697205	C1	C2	OK	314.266	258.701	-0.280702	-1.04601	0.0212	0.112113	no
XLOC_000510	HDAC1	1:32757686-32801980	C1	C2	OK	141.661	121.117	-0.226045	-0.458827	0.28615	0.576511	no
XLOC_000514	RP1-27O5.3,ZBTB8A,ZBTB8B	1:32930657-33116627	C1	C2	OK	4.20007	4.40676	0.0693031	0.1303	0.7687	0.922093	no
XLOC_000516	RBBP4	1:33116725-33169197	C1	C2	OK	214.601	198.356	-0.113563	-0.352203	0.4195	0.709024	no
XLOC_000517	KIAA1522	1:33207485-33240571	C1	C2	OK	8.6314	8.73373	0.017003	0.0550899	0.8986	0.969173	no
XLOC_000518	S100PBP	1:33240839-33324476	C1	C2	OK	13.4235	13.4622	0.00415389	0.00323681	0.99095	0.996426	no
XLOC_000524	ADC	1:33546704-33586131	C1	C2	OK	2.72752	3.19245	0.227073	0.193853	0.471	0.749708	no
XLOC_000525	AL513327.1,ZNF362	1:33593888-33766320	C1	C2	OK	10.9961	13.1064	0.25328	0.66129	0.12645	0.359514	no
XLOC_000530	ZSCAN20	1:33938245-33967233	C1	C2	OK	1.57586	1.56211	-0.0126463	-0.0267033	0.94955	0.983031	no
XLOC_000543	ZMYM1	1:35525386-35582434	C1	C2	OK	12.9924	10.1582	-0.35502	-0.64783	0.12795	0.36153	no
XLOC_000546	ZMYM4	1:35734254-35887661	C1	C2	OK	31.6385	29.2895	-0.111298	-0.379949	0.33425	0.628121	no
XLOC_000550	NCDN	1:35899090-36032875	C1	C2	OK	37.3444	31.0512	-0.266242	-0.613023	0.173	0.43286	no
XLOC_000553	AGO4	1:36235807-36323491	C1	C2	OK	6.22285	6.75596	0.118584	0.217179	0.52135	0.786737	no
XLOC_000554	AGO1	1:36335408-36395254	C1	C2	OK	11.1805	8.48497	-0.397998	-1.41521	0.0021	0.0222706	yes
XLOC_000555	AGO3	1:36396248-36538101	C1	C2	OK	7.22032	5.68269	-0.345488	-0.468027	0.30365	0.597068	no
XLOC_000556	ADPRHL2,TEKT2	1:36549675-36559533	C1	C2	OK	24.5732	24.145	-0.0253566	-0.0875004	0.844	0.953391	no
XLOC_000557	MAP7D1	1:36621179-36646450	C1	C2	OK	36.1114	37.262	0.0452507	0.131327	0.77185	0.923408	no
XLOC_000559	THRAP3	1:36690016-36770958	C1	C2	OK	65.9181	56.4784	-0.222974	-0.557095	0.11125	0.333076	no
XLOC_000560	RP11-268J15.5,SH3D21	1:36771987-36794822	C1	C2	OK	2.70842	1.86403	-0.539032	-0.783646	0.0472	0.189581	no
XLOC_000561	EVA1B	1:36771987-36794822	C1	C2	OK	1.07257	0.310181	-1.78989	-0.489201	0.45345	0.736081	no
XLOC_000567	ZC3H12A	1:37940130-37949980	C1	C2	OK	2.00962	1.84816	-0.120837	-0.186147	0.6425	0.859281	no
XLOC_000569	RP3-423B22.5	1:38021842-38022108	C1	C2	OK	2.00158	2.74093	0.453525	0.318922	0.5352	0.797025	no
XLOC_000571	CDCA8	1:38158089-38175391	C1	C2	OK	36.6915	31.1066	-0.238227	-0.913302	0.0456	0.18509	no
XLOC_000574	MANEAL	1:38259465-38275126	C1	C2	OK	23.0036	17.7797	-0.371625	-0.797682	0.0828	0.275515	no
XLOC_000575	C1orf122	1:38259465-38275126	C1	C2	OK	41.1876	42.2051	0.0352047	0.0590989	0.8964	0.968689	no
XLOC_000581	UTP11L	1:38462331-38490496	C1	C2	OK	63.5472	47.6713	-0.414708	-1.02617	0.02415	0.121651	no
XLOC_000589	AKIRIN1	1:39456794-39473372	C1	C2	OK	72.5348	61.3119	-0.242507	-0.878241	0.0532	0.205045	no
XLOC_000590	NDUFS5	1:39491989-39500308	C1	C2	OK	405.706	354.31	-0.195423	-0.770319	0.089	0.287633	no
XLOC_000591	KIAA0754,MACF1	1:39546987-39952849	C1	C2	OK	25.3374	21.4693	-0.238989	-0.459412	0.21095	0.487179	no
XLOC_000596	RP11-69E11.8	1:40026487-40042567	C1	C2	OK	4.06674	2.53814	-0.680097	-0.165278	0.62735	0.850671	no
XLOC_000597	PABPC4	1:40026487-40042567	C1	C2	OK	2.65173	2.417	-0.133716	-0.0240879	0.91675	0.97521	no
XLOC_000599	PPIE	1:40157853-40254533	C1	C2	OK	50.5601	57.858	0.194518	0.621023	0.1637	0.419662	no
XLOC_000601	RP1-118J21.25	1:40254647-40270967	C1	C2	OK	1.32525	1.9595	0.564224	0.677687	0.13845	0.378746	no
XLOC_000603	MFSD2A	1:40420801-40435638	C1	C2	OK	3.72647	2.67249	-0.479625	-0.752571	0.064	0.232726	no
XLOC_000605	CAP1	1:40505904-40538321	C1	C2	OK	127.019	109.517	-0.213887	-0.742896	0.0734	0.255294	no
XLOC_000607	RLF	1:40627018-40706593	C1	C2	OK	10.9504	8.18247	-0.420373	-1.51509	0.0014	0.0168207	yes
XLOC_000610	ZMPSTE24	1:40723778-40759856	C1	C2	OK	43.819	30.3541	-0.529665	-1.96666	5e-05	0.00117995	yes
XLOC_000611	SMAP2	1:40810521-40888998	C1	C2	OK	27.6477	27.3355	-0.0163825	-0.0497173	0.9008	0.970292	no
XLOC_000613	RP1-228H13.5,ZFP69B	1:40915762-40932674	C1	C2	OK	2.72801	3.30978	0.278885	0.476235	0.29395	0.58584	no
XLOC_000614	ZFP69	1:40942886-40974333	C1	C2	OK	3.88364	3.72824	-0.0589157	-0.109293	0.79925	0.93501	no
XLOC_000615	EXO5	1:40974412-40983478	C1	C2	OK	4.80308	5.85524	0.285768	0.552805	0.2024	0.474405	no
XLOC_000616	ZNF684	1:40997232-41013841	C1	C2	OK	2.45399	2.74238	0.1603	0.240504	0.5634	0.813441	no
XLOC_000618	NFYC	1:41154272-41237275	C1	C2	OK	42.8671	46.3591	0.112982	0.379767	0.39715	0.688935	no
XLOC_000621	KCNQ4	1:41249683-41306124	C1	C2	OK	1.43339	1.49777	0.0633845	0.110684	0.79515	0.932745	no
XLOC_000624	CTPS1	1:41445006-41478235	C1	C2	OK	123.542	98.5921	-0.325456	-0.997795	0.01845	0.103047	no
XLOC_000627	FOXO6	1:41827593-41849262	C1	C2	OK	2.25915	2.77682	0.297654	0.51966	0.23775	0.519982	no
XLOC_000634	RIMKLA	1:42846465-42888249	C1	C2	OK	1.39076	0.739682	-0.910892	-1.06548	0.01775	0.100477	no
XLOC_000635	CCDC30,PPCS	1:42895999-43120335	C1	C2	OK	21.1659	29.9417	0.500418	1.38481	0.00235	0.0240905	yes
XLOC_000639	PPIH,RP5-994D16.3,YBX1	1:43123700-43168020	C1	C2	OK	1228.67	1053.1	-0.222447	-0.629199	0.1663	0.42244	no
XLOC_000640	C1orf50	1:43232927-43264323	C1	C2	OK	8.42968	11.595	0.459951	0.993698	0.021	0.111653	no
XLOC_000641	ERMAP	1:43270083-43312093	C1	C2	OK	2.17872	2.45812	0.174074	0.247821	0.55525	0.808099	no
XLOC_000642	ZNF691	1:43312127-43319963	C1	C2	OK	15.1904	19.1201	0.331936	0.860037	0.056	0.212579	no
XLOC_000647	WDR65	1:43629845-43739673	C1	C2	OK	1.08983	0.752601	-0.534148	-0.207532	0.46015	0.742516	no
XLOC_000652	CDC20	1:43824625-43828874	C1	C2	OK	122.87	87.24	-0.494073	-1.90371	5e-05	0.00117995	yes
XLOC_000654	SZT2	1:43855552-43922666	C1	C2	OK	4.26568	4.45281	0.0619421	0.122279	0.71935	0.899185	no
XLOC_000656	PTPRF	1:43990857-44089343	C1	C2	OK	51.1258	51.2501	0.00350342	0.0122308	0.9785	0.991818	no
XLOC_000657	KDM4A,ST3GAL3	1:44115828-44397066	C1	C2	OK	38.1882	42.5434	0.155807	0.410878	0.24295	0.525948	no
XLOC_000661	IPO13	1:44412428-44433694	C1	C2	OK	19.3502	18.1876	-0.0893927	-0.224271	0.5471	0.803827	no
XLOC_000662	DPH2	1:44435649-44439041	C1	C2	OK	49.3975	28.1899	-0.809259	-2.42822	5e-05	0.00117995	yes
XLOC_000663	ATP6V0B	1:44440158-44443967	C1	C2	OK	142.349	120.893	-0.235707	-0.891382	0.0479	0.191392	no
XLOC_000664	B4GALT2,CCDC24	1:44444614-44497266	C1	C2	OK	89.7472	81.4703	-0.139593	-0.421007	0.346	0.642346	no
XLOC_000667	DMAP1	1:44679126-44686353	C1	C2	OK	24.0141	22.8532	-0.0714829	-0.197556	0.65455	0.86653	no
XLOC_000668	RNF220	1:44827069-45140227	C1	C2	OK	53.2295	58.475	0.135593	0.487856	0.2632	0.549735	no
XLOC_000671	C1orf228	1:45140363-45191263	C1	C2	OK	0.973224	1.25771	0.369956	0.177446	0.43385	0.720423	no
XLOC_000672	KIF2C	1:45205489-45244856	C1	C2	OK	40.3148	41.0932	0.0275899	0.0134096	0.9733	0.990545	no
XLOC_000673	RPS8,SNORD38A,SNORD38B,SNORD55	1:45205489-45244856	C1	C2	OK	2621.3	3524.7	0.427218	1.06679	0.0205	0.109924	no
XLOC_000675	PLK3	1:45265896-45272957	C1	C2	OK	3.05983	4.56667	0.577693	0.890613	0.0437	0.180774	no
XLOC_000676	BTBD19	1:45274153-45281934	C1	C2	OK	0.550034	1.43714	1.38561	0.88019	5e-05	0.00117995	yes
XLOC_000679	UROD	1:45477356-45481249	C1	C2	OK	101.977	119.778	0.232129	0.826261	0.0796	0.268682	no
XLOC_000681	TOE1	1:45792544-45956872	C1	C2	OK	17.0837	14.816	-0.205465	-0.405509	0.37725	0.670048	no
XLOC_000683	MMACHC	1:45959537-45988719	C1	C2	OK	11.0121	7.56546	-0.541588	-0.32464	0.42925	0.717093	no
XLOC_000685	AKR1A1	1:46016214-46035721	C1	C2	OK	85.4943	112.268	0.393051	1.39617	0.00155	0.0181191	yes
XLOC_000686	NASP	1:46046889-46084566	C1	C2	OK	273.483	213.872	-0.354705	-0.952562	0.03365	0.151826	no
XLOC_000687	TMEM69	1:46092975-46216452	C1	C2	OK	37.1813	49.8592	0.423281	0.611557	0.1903	0.457044	no
XLOC_000689	MAST2	1:46252658-46501825	C1	C2	OK	15.5122	15.3789	-0.0124569	-0.0287174	0.9347	0.980577	no
XLOC_000694	LURAP1	1:46654353-46690381	C1	C2	OK	1.14531	1.51758	0.406033	0.263392	0.62495	0.849725	no
XLOC_000695	RAD54L	1:46713359-46782448	C1	C2	OK	34.4843	32.3107	-0.0939287	-0.099231	0.76665	0.920792	no
XLOC_000696	UQCRH	1:46713359-46782448	C1	C2	OK	723.301	735.317	0.0237708	0.0678758	0.88135	0.963181	no
XLOC_000697	FAAH,NSUN4	1:46805822-46879784	C1	C2	OK	15.6723	16.3654	0.062436	0.174412	0.67705	0.877994	no
XLOC_000699	LINC00505,RP5-1109J22.1	1:46897800-46948161	C1	C2	OK	1.94221	2.52367	0.377826	0.338568	0.38395	0.67656	no
XLOC_000700	DMBX1	1:46956206-46981864	C1	C2	OK	1.51581	1.40301	-0.111562	-0.173809	0.6932	0.886632	no
XLOC_000707	CYP4X1	1:47427035-47516423	C1	C2	OK	1.01863	1.77361	0.800063	1.05647	0.0111	0.0725777	no
XLOC_000712	CMPK1	1:47799468-47844511	C1	C2	OK	46.273	38.525	-0.264373	-0.92913	0.0434	0.180072	no
XLOC_000714	FOXD2	1:47897546-47906363	C1	C2	OK	4.1219	4.57629	0.150869	0.307936	0.4953	0.767271	no
XLOC_000743	CDKN2C	1:51426416-51440642	C1	C2	OK	37.8051	40.8157	0.110543	0.381001	0.40565	0.697293	no
XLOC_000750	RNF11	1:51701942-51739127	C1	C2	OK	37.0647	26.5321	-0.482305	-1.30739	0.00345	0.0319344	yes
XLOC_000756	OSBPL9	1:52027537-52344477	C1	C2	OK	62.196	58.376	-0.0914473	-0.187887	0.61755	0.845973	no
XLOC_000758	RP4-657D16.3	1:52027537-52344477	C1	C2	OK	3.72353	4.1068	0.141344	0.0430733	0.88385	0.963181	no
XLOC_000765	RP11-91A18.4	1:52485802-52556419	C1	C2	OK	4.3522	3.99248	-0.124461	-0.0471994	0.94705	0.981987	no
XLOC_000767	BTF3L4	1:52485802-52556419	C1	C2	OK	85.2939	100.352	0.23455	0.536546	0.23575	0.51749	no
XLOC_000768	ZFYVE9	1:52607588-52832080	C1	C2	OK	11.1179	12.6697	0.188502	0.513639	0.24595	0.529212	no
XLOC_000774	PRPF38A	1:52870225-53019163	C1	C2	OK	63.3156	40.6749	-0.638421	-1.11328	0.0212	0.112113	no
XLOC_000782	ZYG11B	1:53192125-53293016	C1	C2	OK	11.8605	9.53783	-0.314435	-1.16839	0.01065	0.0707731	no
XLOC_000784	ZYG11A	1:53308182-53392884	C1	C2	OK	7.97789	7.70642	-0.0499456	-0.123404	0.7862	0.929311	no
XLOC_000786	SCP2,TUBBP10	1:53392900-53517375	C1	C2	OK	82.5663	75.2049	-0.134727	-0.434392	0.3374	0.632065	no
XLOC_000792	CPT2	1:53662100-53686289	C1	C2	OK	11.4604	13.704	0.25794	0.577823	0.19975	0.470907	no
XLOC_000803	LRRC42	1:54382246-54433841	C1	C2	OK	24.8226	31.0751	0.324103	0.8861	0.05055	0.19837	no
XLOC_000805	AL161915.1,MIR4781,TCEANC2	1:54519233-54578192	C1	C2	OK	7.15979	7.27572	0.0231732	0.0381199	0.92415	0.977421	no
XLOC_000807	MRPL37	1:54598746-54879152	C1	C2	OK	144.259	162.39	0.170804	0.527528	0.2462	0.52942	no
XLOC_000816	MROH7,MROH7-TTC4,TTC4	1:55107458-55208330	C1	C2	OK	26.6267	24.149	-0.140908	-0.513019	0.2497	0.533875	no
XLOC_000819	RP11-67L3.4,RP11-67L3.5	1:55315298-55354523	C1	C2	OK	6.77806	4.37505	-0.631573	-0.266905	0.71575	0.897094	no
XLOC_000834	PRKAA2	1:56960418-57181008	C1	C2	OK	7.5176	5.96623	-0.333452	-0.955385	0.0353	0.156413	no
XLOC_000848	FGGY	1:59762309-60254854	C1	C2	OK	2.28764	3.88326	0.763404	0.746168	0.00965	0.066327	no
XLOC_000850	HOOK1	1:60280457-60342050	C1	C2	OK	3.02235	2.90897	-0.0551623	-0.0723119	0.82915	0.946513	no
XLOC_000853	NFIA	1:61330930-61928465	C1	C2	OK	4.27372	3.68668	-0.21317	-0.363361	0.3483	0.645057	no
XLOC_000857	INADL	1:62207669-62629592	C1	C2	OK	3.29092	3.32972	0.0169113	0.0177787	0.9558	0.985077	no
XLOC_000866	USP1	1:62901967-62917517	C1	C2	OK	52.3828	52.7536	0.0101779	0.04025	0.92875	0.978786	no
XLOC_000871	ATG4C	1:63249478-63331184	C1	C2	OK	14.3193	16.0957	0.168713	0.536871	0.23285	0.513734	no
XLOC_000878	FOXD3	1:63786554-63790797	C1	C2	OK	3.38114	6.07617	0.845652	1.38562	0.00295	0.0284488	yes
XLOC_000880	ALG6	1:63833260-63906072	C1	C2	OK	27.1091	27.0146	-0.00503991	-0.0155531	0.9726	0.990545	no
XLOC_000881	EFCAB7	1:63906440-64125916	C1	C2	OK	5.99761	5.96289	-0.00837601	-0.00774298	0.98145	0.993374	no
XLOC_000883	PGM1	1:63906440-64125916	C1	C2	OK	24.5396	26.2484	0.0971133	0.265465	0.5573	0.809766	no
XLOC_000885	ROR1	1:64239692-64647181	C1	C2	OK	3.79146	3.44017	-0.140272	-0.350927	0.44185	0.727682	no
XLOC_000887	CACHD1	1:64935541-65158784	C1	C2	OK	10.2176	8.68552	-0.234369	-0.83318	0.06205	0.227489	no
XLOC_000889	RAVER2	1:65210375-65533420	C1	C2	OK	20.507	22.25	0.117687	0.264356	0.56805	0.816247	no
XLOC_000892	AK4	1:65613231-65697828	C1	C2	OK	33.9554	29.6897	-0.193679	-0.482831	0.29695	0.588833	no
XLOC_000894	DNAJC6,RNU2-15P	1:65713901-65881689	C1	C2	OK	6.76694	5.09463	-0.409527	-0.907597	0.01985	0.107523	no
XLOC_000895	LEPR,LEPROT	1:65886247-66107242	C1	C2	OK	27.634	27.0618	-0.0301824	-0.0749451	0.8358	0.949793	no
XLOC_000903	MIER1	1:67278567-67454302	C1	C2	OK	12.8364	10.2332	-0.326976	-0.949413	0.0342	0.15296	no
XLOC_000907	IL12RB2	1:67773046-67864402	C1	C2	OK	1.50123	0.582466	-1.3659	-0.760649	0.0201	0.108579	no
XLOC_000912	GADD45A	1:68150743-68154021	C1	C2	OK	17.1115	38.7744	1.18014	3.7203	5e-05	0.00117995	yes
XLOC_000916	WLS	1:68167148-68698803	C1	C2	OK	2.46751	2.26231	-0.125265	-0.0550395	0.88205	0.963181	no
XLOC_000918	RP4-694A7.2	1:68939802-69004310	C1	C2	OK	3.16916	1.87103	-0.76027	-0.387256	0.4875	0.761853	no
XLOC_000923	LRRC7	1:70034032-70671303	C1	C2	OK	2.36795	1.48726	-0.670978	-0.532697	0.11865	0.346163	no
XLOC_000926	SRSF11	1:70671364-70718735	C1	C2	OK	147.822	113.395	-0.382503	-1.01969	0.02	0.108124	no
XLOC_000927	HHLA3	1:70724685-70851022	C1	C2	OK	18.0466	22.5148	0.319149	0.491929	0.28105	0.570995	no
XLOC_000928	CTH	1:70869274-70909146	C1	C2	OK	8.2699	39.5451	2.25756	6.06922	5e-05	0.00117995	yes
XLOC_000929	RP11-42O15.3	1:70910753-70911219	C1	C2	OK	0.822875	4.02521	2.29032	2.064	0.0049	0.0410928	yes
XLOC_000945	FPGT,FPGT-TNNI3K,TNNI3K	1:74663895-75010112	C1	C2	OK	7.50025	7.23892	-0.0511649	-0.0854844	0.8138	0.939931	no
XLOC_000948	TYW3	1:75170702-75232362	C1	C2	OK	23.8489	22.2859	-0.0977921	-0.260553	0.5384	0.799025	no
XLOC_000950	LHX8	1:75593514-75627218	C1	C2	OK	1.69177	2.55291	0.593605	0.668543	0.07555	0.259767	no
XLOC_000952	SLC44A5	1:75667815-76081683	C1	C2	OK	1.5844	1.00355	-0.658817	-0.689925	0.14665	0.391057	no
XLOC_000955	ACADM,RABGGTB,SNORD45A,SNORD45B,SNORD45C	1:76190035-76260764	C1	C2	OK	131.958	119.932	-0.137864	-0.504499	0.2449	0.528267	no
XLOC_000960	ST6GALNAC3	1:76540393-77100286	C1	C2	OK	3.85579	3.93506	0.029357	0.0582408	0.895	0.96816	no
XLOC_000965	ST6GALNAC5	1:77333125-77531396	C1	C2	OK	1.72937	1.30364	-0.407704	-0.343213	0.3928	0.684739	no
XLOC_000970	AK5	1:77747656-78025651	C1	C2	OK	1.1365	2.21926	0.965474	0.554174	0.03125	0.144679	no
XLOC_000974	FAM73A,RNA5SP21	1:78245308-78345181	C1	C2	OK	5.08505	4.58295	-0.149986	-0.251377	0.4887	0.762522	no
XLOC_000977	NEXN	1:78347032-78409580	C1	C2	OK	1.69092	1.27717	-0.404859	-0.570282	0.1252	0.35743	no
XLOC_000978	DNAJB4,GIPC2	1:78409739-78604133	C1	C2	OK	7.48126	9.43067	0.33408	0.272482	0.5	0.770916	no
XLOC_000982	IFI44L	1:79085606-79111830	C1	C2	OK	0.160138	1.1329	2.82263	0.671148	5e-05	0.00117995	yes
XLOC_000996	LPHN2	1:81771844-82458451	C1	C2	OK	26.8186	25.0989	-0.0956101	-0.27908	0.46475	0.746429	no
XLOC_001005	PRKACB	1:84543744-84704343	C1	C2	OK	13.1055	11.2357	-0.222085	-0.600834	0.1389	0.379314	no
XLOC_001009	RP11-376N17.4,SAMD13	1:84764048-84863514	C1	C2	OK	1.54141	2.93679	0.929992	0.957842	0.00195	0.0212168	yes
XLOC_001011	RPF1	1:84944941-84963473	C1	C2	OK	57.1201	43.0619	-0.407589	-1.4803	0.00135	0.0163908	yes
XLOC_001013	WDR63	1:85464829-85598821	C1	C2	OK	0.90388	1.06183	0.232354	0.17458	0.5865	0.829641	no
XLOC_001019	CYR61	1:86046443-86049645	C1	C2	OK	6.57803	8.81712	0.422652	1.10823	0.01195	0.0768635	no
XLOC_001027	SH3GLB1	1:87169184-87213902	C1	C2	OK	30.4709	29.3312	-0.054994	-0.137358	0.74785	0.912902	no
XLOC_001029	HS2ST1,LINC01140,RP5-1052I5.2	1:87380330-87634884	C1	C2	OK	26.769	21.72	-0.301541	-0.920699	0.03165	0.145799	no
XLOC_001032	LMO4	1:87794150-87814606	C1	C2	OK	41.5256	55.977	0.430835	1.27968	0.0055	0.0445574	yes
XLOC_001035	PKN2,TCEB1P19	1:89003195-89301938	C1	C2	OK	38.1556	29.243	-0.383803	-0.837044	0.01485	0.0893649	no
XLOC_001043	LRRC8B,LRRC8C,LRRC8D,RP11-302M6.4	1:89989820-90402170	C1	C2	OK	29.2476	34.6128	0.242985	0.818054	0.0588	0.219947	no
XLOC_001047	ZNF326	1:90460658-90501090	C1	C2	OK	25.872	17.4895	-0.564905	-1.85533	0.0001	0.00210808	yes
XLOC_001053	CDC7	1:91966354-91991321	C1	C2	OK	42.5026	46.2654	0.122385	0.474091	0.2994	0.591909	no
XLOC_001058	EPHX4	1:92487423-92529191	C1	C2	OK	5.09248	4.63516	-0.135748	-0.170948	0.7025	0.890946	no
XLOC_001066	RPAP2	1:92711437-92867613	C1	C2	OK	20.8182	21.2337	0.028507	0.0446103	0.91925	0.975618	no
XLOC_001069	RPL5,SNORD21	1:93297581-93307489	C1	C2	OK	2168.12	2743.49	0.339568	0.913026	0.04525	0.184319	no
XLOC_001076	MTF2	1:93544729-93604638	C1	C2	OK	33.5457	25.7437	-0.381905	-1.15783	0.012	0.077006	no
XLOC_001077	CCDC18	1:93615298-93835055	C1	C2	OK	13.828	12.8254	-0.10859	-0.0874873	0.8304	0.947179	no
XLOC_001078	DR1	1:93615298-93835055	C1	C2	OK	44.08	43.4483	-0.0208243	-0.0406848	0.9313	0.979887	no
XLOC_001080	FNBP1L	1:93913619-94020218	C1	C2	OK	12.7835	10.4613	-0.28922	-0.972807	0.0252	0.125176	no
XLOC_001090	ABCD3	1:94883932-94984222	C1	C2	OK	39.2565	28.408	-0.466636	-1.49105	0.00105	0.0136599	yes
XLOC_001091	SLC44A3	1:95285897-95360802	C1	C2	OK	0.970261	1.03479	0.0928879	0.0834773	0.75875	0.917359	no
XLOC_001092	RP4-639F20.1	1:95362506-95428826	C1	C2	OK	4.0019	4.80387	0.26351	0.179631	0.74425	0.911081	no
XLOC_001094	RWDD3,TMEM56,TMEM56-RWDD3	1:95582470-95729610	C1	C2	OK	19.5886	19.0637	-0.0391874	-0.090172	0.83965	0.951281	no
XLOC_001106	PTBP2	1:97187182-97289294	C1	C2	OK	15.5648	13.1931	-0.238502	-0.530001	0.2152	0.491901	no
XLOC_001118	SNX7	1:99126859-99226056	C1	C2	OK	18.7851	19.2075	0.0320765	0.100047	0.82045	0.942203	no
XLOC_001128	AGL	1:100315639-100389579	C1	C2	OK	11.4066	8.12668	-0.489132	-1.73011	0.00015	0.0029676	yes
XLOC_001129	SLC35A3	1:100433938-100492535	C1	C2	OK	13.6463	12.8424	-0.0876006	-0.181	0.68145	0.880562	no
XLOC_001132	HIAT1	1:100503652-100715390	C1	C2	OK	32.4606	29.6592	-0.130207	-0.289828	0.5234	0.788378	no
XLOC_001134	TRMT13	1:100503652-100715390	C1	C2	OK	15.8848	13.7919	-0.203829	-0.317825	0.4892	0.762786	no
XLOC_001138	RTCA	1:100726507-100758488	C1	C2	OK	28.6573	28.4915	-0.00836997	-0.0285498	0.95055	0.983507	no
XLOC_001140	CDC14A,RP5-837M10.2	1:100810032-100985833	C1	C2	OK	5.40555	5.24459	-0.0436096	-0.111383	0.7927	0.931668	no
XLOC_001144	RP4-549L20.3	1:101337942-101447309	C1	C2	OK	1.89194	2.42468	0.357928	0.126518	0.85935	0.958537	no
XLOC_001145	SLC30A7	1:101337942-101447309	C1	C2	OK	7.7165	5.66101	-0.446888	-0.682812	0.1224	0.352199	no
XLOC_001146	AC093157.1	1:101454952-101552821	C1	C2	OK	4.615	6.09272	0.400756	0.548069	0.23605	0.517655	no
XLOC_001148	RP11-421L21.3	1:101454952-101552821	C1	C2	OK	6.20796	10.496	0.757651	0.827461	0.0937	0.298429	no
XLOC_001151	S1PR1	1:101702411-101707074	C1	C2	OK	1.22382	1.90827	0.640869	0.717611	0.077	0.262662	no
XLOC_001162	ACTG1P4,AMY2A,AMY2B,RNPC3	1:104068302-104168402	C1	C2	OK	14.8004	11.4512	-0.370138	-0.777968	0.05685	0.214744	no
XLOC_001174	PRMT6	1:107599266-107601916	C1	C2	OK	29.7594	26.3927	-0.173204	-0.635146	0.16525	0.421554	no
XLOC_001179	RP11-483I13.5	1:108676657-108744113	C1	C2	OK	2.03536	3.14617	0.628314	0.506256	0.25935	0.545069	no
XLOC_001184	FAM102B	1:109102710-109187522	C1	C2	OK	9.06205	6.92174	-0.388703	-1.29697	0.00455	0.038745	yes
XLOC_001185	PRPF38B	1:109233254-109245476	C1	C2	OK	45.9664	30.6435	-0.584999	-1.87278	5e-05	0.00117995	yes
XLOC_001187	STXBP3	1:109289285-109352148	C1	C2	OK	26.6831	21.0981	-0.338813	-1.00206	0.0124	0.0788775	no
XLOC_001189	GPSM2	1:109358519-109506113	C1	C2	OK	13.51	14.2995	0.0819384	0.105153	0.8232	0.94348	no
XLOC_001193	TMEM167B	1:109605107-109639556	C1	C2	OK	10.8724	10.286	-0.0799892	-0.181532	0.69405	0.886682	no
XLOC_001196	SARS	1:109756460-109781486	C1	C2	OK	110.748	224.056	1.01659	3.47571	5e-05	0.00117995	yes
XLOC_001197	CELSR2	1:109792374-109818372	C1	C2	OK	7.28106	6.62715	-0.13576	-0.415396	0.314	0.60757	no
XLOC_001198	SYPL2	1:110009174-110025444	C1	C2	OK	3.124	2.69419	-0.213542	-0.460352	0.276	0.565369	no
XLOC_001199	ATXN7L2	1:110025509-110035426	C1	C2	OK	5.97991	5.21767	-0.196719	-0.477472	0.2812	0.57103	no
XLOC_001200	CYB561D1	1:110036661-110045554	C1	C2	OK	3.87603	3.84767	-0.010594	-0.0264058	0.948	0.982273	no
XLOC_001201	GNAI3,GPR61	1:110082493-110138116	C1	C2	OK	50.5529	42.9965	-0.233575	-0.90223	0.0435	0.180216	no
XLOC_001204	AMPD2	1:110158725-110174677	C1	C2	OK	32.4398	32.16	-0.0124965	-0.03159	0.93525	0.980931	no
XLOC_001207	GSTM1,GSTM2	1:110210643-110252171	C1	C2	OK	14.0979	15.1221	0.101177	0.249704	0.53795	0.798923	no
XLOC_001211	CSF1	1:110452863-110473614	C1	C2	OK	3.05235	3.57735	0.228969	0.383233	0.289	0.579971	no
XLOC_001212	AHCYL1	1:110527307-110566360	C1	C2	OK	45.1682	43.0445	-0.0694774	-0.268667	0.54205	0.80049	no
XLOC_001213	RP4-773N10.4,STRIP1	1:110574198-110617263	C1	C2	OK	20.3824	18.1859	-0.164505	-0.39306	0.28445	0.574592	no
XLOC_001217	KCNC4	1:110752963-110825722	C1	C2	OK	5.65718	5.07978	-0.155315	-0.358007	0.40395	0.695323	no
XLOC_001219	RBM15,RP5-1074L1.4	1:110828996-110974982	C1	C2	OK	14.8838	11.3308	-0.393498	-0.84575	0.07225	0.252437	no
XLOC_001220	LAMTOR5-AS1	1:110828996-110974982	C1	C2	OK	2.62231	3.97132	0.598777	0.237197	0.1406	0.382296	no
XLOC_001226	RP11-96K19.5	1:111486088-111507271	C1	C2	OK	2.91439	3.81638	0.38901	0.414464	0.36445	0.660029	no
XLOC_001228	CEPT1	1:111659351-111727724	C1	C2	OK	31.2496	30.911	-0.0157205	-0.0284437	0.94945	0.983031	no
XLOC_001236	UBE2FP3	1:111980135-112006365	C1	C2	OK	1.68064	0.880085	-0.933295	-0.111844	0.48165	0.757591	no
XLOC_001238	ATP5F1	1:111980135-112006365	C1	C2	OK	410.356	384.032	-0.0956494	-0.257636	0.5742	0.820565	no
XLOC_001240	RAP1A	1:112025969-112312386	C1	C2	OK	40.8388	40.3358	-0.0178762	-0.0381245	0.932	0.980172	no
XLOC_001241	DDX20,FAM212B-AS1	1:112025969-112312386	C1	C2	OK	23.3241	19.0515	-0.291918	-0.675222	0.1056	0.3223	no
XLOC_001247	CTTNBP2NL	1:112938802-113006078	C1	C2	OK	4.99981	4.46153	-0.164335	-0.477617	0.2793	0.569094	no
XLOC_001249	CAPZA1	1:113009162-113214241	C1	C2	OK	89.3708	75.0167	-0.252593	-0.835259	0.04605	0.186152	no
XLOC_001251	MOV10	1:113215762-113258099	C1	C2	OK	34.4964	35.6172	0.0461292	0.0611413	0.84295	0.952693	no
XLOC_001255	RP3-522D1.1	1:113362791-113420493	C1	C2	OK	2.52947	2.80221	0.147733	0.136812	0.76525	0.91975	no
XLOC_001257	RP11-389O22.1,SLC16A1-AS1	1:113454468-113615727	C1	C2	OK	8.24841	11.6713	0.50078	0.354692	0.2986	0.590834	no
XLOC_001258	LRIG2	1:113615817-113674882	C1	C2	OK	4.23617	4.02624	-0.0733256	-0.151481	0.6853	0.882514	no
XLOC_001261	MAGI3	1:113932838-114230411	C1	C2	OK	9.42342	7.94458	-0.246281	-0.550783	0.20535	0.479127	no
XLOC_001265	DCLRE1B	1:114239367-114456708	C1	C2	OK	14.5433	14.2511	-0.0292866	-0.0717322	0.8743	0.962405	no
XLOC_001266	HIPK1	1:114466621-114520433	C1	C2	OK	16.8351	13.172	-0.354004	-1.26074	0.00485	0.0407229	yes
XLOC_001284	VANGL1	1:116184573-116240845	C1	C2	OK	9.94297	7.75681	-0.358213	-0.863778	0.04215	0.176581	no
XLOC_001287	SLC22A15	1:116519009-116612675	C1	C2	OK	2.14704	2.35201	0.131544	0.173678	0.6652	0.872179	no
XLOC_001291	ATP1A1	1:116915289-116961244	C1	C2	OK	245.556	216.276	-0.183182	-0.61921	0.162	0.417265	no
XLOC_001297	CD101,PTGFRN	1:117452550-117602112	C1	C2	OK	22.8881	22.4195	-0.0298411	-0.0664953	0.85695	0.958179	no
XLOC_001298	TTF2	1:117602806-117650132	C1	C2	OK	35.1545	19.6387	-0.840009	-1.499	0.00205	0.0218746	yes
XLOC_001302	MAN1A2	1:117908391-118071494	C1	C2	OK	8.94744	8.21541	-0.123143	-0.30511	0.41725	0.707213	no
XLOC_001304	FAM46C	1:118148555-118170994	C1	C2	OK	1.68903	1.53937	-0.133856	-0.28933	0.5242	0.788896	no
XLOC_001305	WDR3	1:118472342-118727846	C1	C2	OK	55.8258	36.0451	-0.631127	-2.19327	5e-05	0.00117995	yes
XLOC_001308	RP11-418J17.1	1:119573769-119869926	C1	C2	OK	10.795	13.9783	0.372823	0.529148	0.23985	0.52218	no
XLOC_001320	PHGDH	1:120202420-120286846	C1	C2	OK	229.31	425.293	0.891154	3.20083	5e-05	0.00117995	yes
XLOC_001325	FAM72B	1:120835809-120855681	C1	C2	OK	12.65	10.1206	-0.321854	-0.80121	0.06735	0.241228	no
XLOC_001331	SRGAP2C	1:121102016-121204983	C1	C2	OK	5.37139	5.34266	-0.00773669	-0.0115042	0.97915	0.992091	no
XLOC_001332	RP11-343N15.5	1:121102016-121204983	C1	C2	OK	12.9701	12.841	-0.0144329	-0.0327398	0.94455	0.981853	no
XLOC_001336	EMBP1	1:121260163-121310591	C1	C2	OK	0.712996	1.04336	0.549275	0.452778	0.27235	0.560716	no
XLOC_001338	RP11-417J8.3	1:142618768-142729975	C1	C2	OK	1.04411	1.72438	0.723801	0.391288	0.22765	0.508015	no
XLOC_001346	RP11-782C8.1	1:143118703-143240439	C1	C2	OK	0.911367	1.18889	0.383513	0.227992	0.5659	0.815008	no
XLOC_001349	RP11-782C8.2	1:143118703-143240439	C1	C2	OK	0.66645	2.98436	2.16286	1.1214	0.08375	0.277608	no
XLOC_001353	RP11-435B5.3	1:143288954-143467632	C1	C2	OK	0.353495	1.63394	2.2086	1.50827	0.0277	0.13241	no
XLOC_001356	RP11-435B5.5	1:143288954-143467632	C1	C2	OK	1.22169	5.06533	2.05178	1.47136	5e-05	0.00117995	yes
XLOC_001360	SRGAP2B	1:143913614-144094461	C1	C2	OK	25.6987	26.1784	0.0266834	0.0626366	0.89125	0.966653	no
XLOC_001362	AL592284.1	1:144275917-144521970	C1	C2	OK	3.91253	6.77847	0.792858	1.20459	0.01295	0.0813286	no
XLOC_001364	NBPF9,RP11-640M9.2	1:144593362-144830413	C1	C2	OK	23.9157	21.0691	-0.182831	-0.510451	0.2031	0.475643	no
XLOC_001370	RP11-326G21.1	1:144836156-145076186	C1	C2	OK	0.779807	1.76816	1.18106	0.317223	0.3893	0.682249	no
XLOC_001372	SEC22B	1:145096219-145118450	C1	C2	OK	38.0547	30.4489	-0.321683	-1.11692	0.0119	0.0766489	no
XLOC_001373	NBPF10,NOTCH2NL,RP11-458D21.5	1:145209017-145370303	C1	C2	OK	12.3848	9.64149	-0.361238	-0.990264	0.02415	0.121651	no
XLOC_001376	TXNIP	1:145438468-145442635	C1	C2	OK	19.4743	42.0933	1.11201	3.63028	5e-05	0.00117995	yes
XLOC_001377	ANKRD34A	1:145456235-145475648	C1	C2	OK	0.958504	1.04009	0.117854	0.128278	0.7685	0.922053	no
XLOC_001378	LIX1L,RBM8A	1:145475981-145516076	C1	C2	OK	143.267	95.5929	-0.583728	-1.71998	0.00015	0.0029676	yes
XLOC_001379	PEX11B	1:145516251-145523730	C1	C2	OK	19.0379	18.8368	-0.015317	-0.0427254	0.9243	0.97744	no
XLOC_001382	PIAS3	1:145575214-145715614	C1	C2	OK	15.0578	13.0724	-0.203988	-0.319747	0.48525	0.760039	no
XLOC_001383	RNF115	1:145575214-145715614	C1	C2	OK	10.3058	9.10881	-0.178125	-0.204228	0.63285	0.853307	no
XLOC_001393	NBPF12	1:146373545-146467744	C1	C2	OK	1.34674	1.00251	-0.425858	-0.340895	0.1559	0.407165	no
XLOC_001396	CHD1L,RP11-337C18.10,RP11-337C18.8	1:146644348-146767443	C1	C2	OK	44.6395	47.0325	0.0753375	0.222247	0.552	0.806144	no
XLOC_001398	PDIA3P1	1:146644348-146767443	C1	C2	OK	1.03934	1.37539	0.404174	0.143444	0.75545	0.915771	no
XLOC_001404	BCL9	1:147013145-147098153	C1	C2	OK	9.17293	8.10718	-0.178182	-0.575682	0.1699	0.427705	no
XLOC_001407	RP11-433J22.2	1:147228331-147245484	C1	C2	OK	1.46068	0.623119	-1.22906	-0.620291	0.32515	0.619438	no
XLOC_001432	RNVU1-14	1:148241464-148241628	C1	C2	OK	1.79284	2.72373	0.603338	0.573112	0.6561	0.867088	no
XLOC_001435	NBPF15	1:148555917-148596267	C1	C2	OK	10.2546	10.0645	-0.026996	-0.0476203	0.9157	0.974993	no
XLOC_001446	RP11-14N7.2	1:148928266-148952412	C1	C2	OK	20.6541	20.5101	-0.0100962	-0.00981596	0.98265	0.993934	no
XLOC_001452	LINC00869,RP11-403I13.8	1:149284400-149291743	C1	C2	OK	3.47948	3.02531	-0.201786	-0.221316	0.6179	0.846186	no
XLOC_001458	RP11-277L2.4,RP11-353N4.6,RP11-353N4.7,RP11-353N4.8	1:149575344-149637707	C1	C2	OK	1.9945	2.16383	0.117555	0.0815525	0.72345	0.901052	no
XLOC_001462	FAM231D,RP11-353N4.4	1:149646784-149719362	C1	C2	OK	1.72617	1.38005	-0.322858	-0.337225	0.46575	0.746853	no
XLOC_001466	HIST2H2BD	1:149813347-149822566	C1	C2	OK	1.00911	0.708928	-0.509373	-0.269567	0.5204	0.785903	no
XLOC_001467	RP11-196G18.24	1:149813347-149822566	C1	C2	OK	6.9636	4.52691	-0.621307	-0.581054	0.21615	0.492932	no
XLOC_001470	HIST2H2AC	1:149858524-149858961	C1	C2	OK	0.670633	1.50426	1.16546	0.761813	0.0884	0.286564	no
XLOC_001471	BOLA1	1:149859018-149872351	C1	C2	OK	10.8863	16.0639	0.561313	1.31496	0.0051	0.0423591	yes
XLOC_001473	VPS45	1:149909704-150117505	C1	C2	OK	25.5817	26.9889	0.077253	0.191734	0.6628	0.870948	no
XLOC_001474	PLEKHO1	1:150121372-150136916	C1	C2	OK	12.8792	12.6286	-0.0283535	-0.0758129	0.85815	0.958514	no
XLOC_001479	C1orf54	1:150237803-150253758	C1	C2	OK	3.3513	5.95987	0.830562	0.335598	0.41955	0.709024	no
XLOC_001481	MRPS21	1:150266011-150281414	C1	C2	OK	80.9623	91.1934	0.171679	0.655077	0.14275	0.385263	no
XLOC_001482	PRPF3	1:150293924-150325676	C1	C2	OK	37.464	29.7049	-0.334803	-1.14624	0.0102	0.0688413	no
XLOC_001483	RPRD2	1:150335566-150449516	C1	C2	OK	13.5649	12.9222	-0.0700202	-0.25158	0.5716	0.819051	no
XLOC_001484	TARS2	1:150459881-150480083	C1	C2	OK	41.3782	37.9556	-0.124559	-0.381285	0.37565	0.668752	no
XLOC_001493	RP11-316M1.12,SETDB1	1:150898738-150948010	C1	C2	OK	112.598	126.423	0.167086	0.282374	0.536	0.797627	no
XLOC_001496	PRUNE	1:150980882-151008189	C1	C2	OK	17.9314	17.4359	-0.0404278	-0.138287	0.75205	0.914275	no
XLOC_001497	BNIPL,C1orf56	1:151009045-151042801	C1	C2	OK	3.73707	4.33101	0.212796	0.16045	0.6244	0.849535	no
XLOC_001498	MLLT11	1:151009045-151042801	C1	C2	OK	4.72494	5.09584	0.109024	0.159949	0.7244	0.901504	no
XLOC_001499	GABPB2	1:151043053-151101398	C1	C2	OK	3.69619	5.54164	0.584275	1.13572	0.0092	0.0640296	no
XLOC_001500	SCNM1,TNFAIP8L2	1:151102550-151167797	C1	C2	OK	47.5996	41.1033	-0.211697	-0.359781	0.4299	0.717572	no
XLOC_001501	PIP5K1A	1:151170424-151222012	C1	C2	OK	69.3943	61.098	-0.183692	-0.612386	0.14465	0.388044	no
XLOC_001502	PSMD4	1:151227178-151239955	C1	C2	OK	149.491	165.04	0.142766	0.550408	0.208	0.483028	no
XLOC_001503	ZNF687	1:151252499-151300191	C1	C2	OK	13.8218	14.5725	0.0762967	0.1541	0.7163	0.897094	no
XLOC_001505	RP11-126K1.8	1:151313115-151320503	C1	C2	OK	11.1807	11.0322	-0.0192896	-0.00945749	0.98685	0.995031	no
XLOC_001506	RP11-126K1.6	1:151313115-151320503	C1	C2	OK	2.66098	2.92688	0.137407	0.0586568	0.93765	0.981772	no
XLOC_001507	PSMB4	1:151372009-151374420	C1	C2	OK	311.57	340.731	0.129075	0.509813	0.27075	0.55917	no
XLOC_001509	CGN	1:151482985-151511168	C1	C2	OK	6.23184	4.98656	-0.321613	-0.6508	0.08665	0.283148	no
XLOC_001510	RP11-74C1.4,TUFT1	1:151512780-151556059	C1	C2	OK	6.25511	7.45094	0.252388	0.6858	0.1072	0.325103	no
XLOC_001513	SNX27	1:151584477-151671567	C1	C2	OK	12.4799	9.95172	-0.326585	-1.12206	0.01135	0.0736206	no
XLOC_001519	OAZ3,RP11-98D18.2	1:151728016-151766878	C1	C2	OK	3.81752	3.67861	-0.0534731	-0.0360485	0.92605	0.977966	no
XLOC_001520	RP11-98D18.9	1:151728016-151766878	C1	C2	OK	1.22251	0.911611	-0.423357	-0.138027	0.7795	0.927205	no
XLOC_001565	S100A1	1:153591262-153618999	C1	C2	OK	0.782642	1.3313	0.766409	0.214019	0.36585	0.661352	no
XLOC_001566	CHTOP	1:153591262-153618999	C1	C2	OK	83.2187	81.7602	-0.0255093	-0.0907153	0.84565	0.954185	no
XLOC_001567	SNAPIN	1:153631129-153634306	C1	C2	OK	41.2139	37.3913	-0.140429	-0.461356	0.31025	0.604181	no
XLOC_001570	INTS3	1:153700518-153746624	C1	C2	OK	31.9113	34.8224	0.125945	0.483397	0.28275	0.572664	no
XLOC_001571	SLC27A3	1:153746829-153752633	C1	C2	OK	5.66564	6.38136	0.171624	0.283887	0.49825	0.769436	no
XLOC_001575	CREB3L4	1:153931574-153951636	C1	C2	OK	8.12088	14.4392	0.830284	0.712863	0.07905	0.267478	no
XLOC_001576	RP11-422P24.11	1:153931574-153951636	C1	C2	OK	3.48996	4.43646	0.346198	0.16666	0.8138	0.939931	no
XLOC_001577	RPS27	1:153963234-153964780	C1	C2	OK	3309.66	4485.43	0.438564	1.50556	0.0011	0.0140981	yes
XLOC_001580	SNORA58,UBAP2L	1:154179181-154243986	C1	C2	OK	141.297	113.406	-0.317232	-0.589602	0.13625	0.375189	no
XLOC_001582	HAX1	1:154244710-154248351	C1	C2	OK	94.2677	130.583	0.470131	1.76222	0.0001	0.00210808	yes
XLOC_001587	ATP8B2	1:154298002-154323783	C1	C2	OK	22.525	23.8013	0.0795112	0.220968	0.6012	0.838161	no
XLOC_001596	RP11-307C12.12	1:154929500-154953595	C1	C2	OK	0.998765	1.6557	0.729228	0.162573	0.62935	0.851744	no
XLOC_001597	CKS1B	1:154929500-154953595	C1	C2	OK	161.194	165.868	0.0412395	0.106129	0.818	0.941265	no
XLOC_001599	FLAD1	1:154955660-154965587	C1	C2	OK	37.2686	29.3168	-0.346233	-1.21673	0.00695	0.0528666	no
XLOC_001601	ZBTB7B	1:154971949-155006257	C1	C2	OK	4.01355	5.94972	0.567944	1.16786	0.00585	0.046844	yes
XLOC_001602	ADAM15,DCST1	1:155006299-155035252	C1	C2	OK	39.6767	42.4531	0.0975775	0.252704	0.5379	0.798923	no
XLOC_001603	EFNA3,EFNA4	1:155036206-155060014	C1	C2	OK	10.758	9.32512	-0.206216	-0.515534	0.23725	0.519299	no
XLOC_001605	EFNA1	1:155099935-155107333	C1	C2	OK	2.53568	3.90361	0.622436	0.978393	0.03105	0.144042	no
XLOC_001606	SLC50A1	1:155107819-155111501	C1	C2	OK	24.8428	24.6623	-0.0105196	-0.0304752	0.94815	0.982273	no
XLOC_001611	MTX1,RP11-263K19.4	1:155165310-155197311	C1	C2	OK	29.1242	27.469	-0.0844144	-0.193499	0.6597	0.868922	no
XLOC_001612	MTX1P1	1:155200765-155204116	C1	C2	OK	1.87475	1.74697	-0.101845	-0.193043	0.65425	0.866414	no
XLOC_001613	HCN3	1:155225769-155271225	C1	C2	OK	4.81767	4.40479	-0.129262	-0.127846	0.7855	0.929308	no
XLOC_001614	FDPS	1:155278442-155300905	C1	C2	OK	130.641	113.895	-0.197909	-0.544492	0.24215	0.525038	no
XLOC_001615	RUSC1	1:155278442-155300905	C1	C2	OK	43.4627	37.2136	-0.223947	-0.415513	0.3411	0.63641	no
XLOC_001618	ASH1L-AS1	1:155305058-155533775	C1	C2	OK	5.40771	5.06715	-0.0938433	-0.0760622	0.8836	0.963181	no
XLOC_001620	MSTO1,MSTO2P	1:155579566-155829191	C1	C2	OK	36.0538	25.7712	-0.484392	-0.509436	0.2191	0.496548	no
XLOC_001621	DAP3	1:155579566-155829191	C1	C2	OK	93.3969	104.56	0.162881	0.328622	0.396	0.687804	no
XLOC_001623	SYT11	1:155829295-155854990	C1	C2	OK	3.05063	3.22178	0.0787514	0.216854	0.62745	0.850671	no
XLOC_001628	LAMTOR2	1:156024542-156028301	C1	C2	OK	55.0651	58.2097	0.0801221	0.263891	0.56555	0.814687	no
XLOC_001631	LMNA	1:156041800-156109880	C1	C2	OK	19.5031	36.6211	0.908973	1.36195	0.00015	0.0029676	yes
XLOC_001632	SEMA4A	1:156117156-156147543	C1	C2	OK	1.24906	2.89978	1.2151	1.21207	0.0001	0.00210808	yes
XLOC_001633	BGLAP,PMF1,PMF1-BGLAP,SLC25A44	1:156163629-156213123	C1	C2	OK	88.5347	69.8622	-0.34173	-1.16564	0.0099	0.0675084	no
XLOC_001634	TMEM79	1:156252722-156265468	C1	C2	OK	3.57818	3.52012	-0.0235974	-0.0221334	0.9587	0.98623	no
XLOC_001636	TSACC	1:156278753-156337664	C1	C2	OK	2.48808	1.87348	-0.409312	-0.0431932	0.57075	0.818387	no
XLOC_001643	APOA1BP	1:156561341-156571288	C1	C2	OK	87.8657	79.4736	-0.144825	-0.308724	0.49535	0.767271	no
XLOC_001644	HAPLN2	1:156589085-156595517	C1	C2	OK	0.428733	2.16005	2.33291	1.48708	5e-05	0.00117995	yes
XLOC_001646	RRNAD1	1:156682003-156706752	C1	C2	OK	19.881	26.2815	0.40266	0.506641	0.2165	0.493323	no
XLOC_001647	PRCC	1:156711846-156770607	C1	C2	OK	76.6228	68.7931	-0.155509	-0.183687	0.6276	0.850723	no
XLOC_001659	KIRREL	1:157963062-158070052	C1	C2	OK	9.88376	9.82519	-0.00857503	-0.0313692	0.9432	0.981853	no
XLOC_001692	DUSP23	1:159750721-159752333	C1	C2	OK	0.80038	1.6891	1.0775	0.924731	0.0205	0.109924	no
XLOC_001703	AL121987.1,PEA15	1:160171988-160185167	C1	C2	OK	39.0681	58.2307	0.575788	1.90607	5e-05	0.00117995	yes
XLOC_001706	NCSTN	1:160258761-160328742	C1	C2	OK	49.0241	65.8141	0.424907	0.681449	0.11515	0.340477	no
XLOC_001708	VANGL2	1:160370375-160398468	C1	C2	OK	6.14936	7.64569	0.314211	0.861366	0.0406	0.17191	no
XLOC_001721	KLHDC9	1:161068150-161070136	C1	C2	OK	4.30345	7.38931	0.779946	1.09798	0.011	0.072197	no
XLOC_001722	NIT1	1:161070345-161135513	C1	C2	OK	20.197	23.4725	0.216833	0.240223	0.54855	0.804249	no
XLOC_001723	UFC1	1:161070345-161135513	C1	C2	OK	80.0157	70.4355	-0.183979	-0.397528	0.3785	0.671319	no
XLOC_001724	USP21	1:161070345-161135513	C1	C2	OK	32.6734	30.3316	-0.107297	-0.178676	0.6971	0.887761	no
XLOC_001725	PPOX	1:161136182-161147803	C1	C2	OK	20.8759	21.443	0.0386652	0.0668061	0.8952	0.96816	no
XLOC_001726	NDUFS2	1:161154097-161184185	C1	C2	OK	82.1765	78.3128	-0.0694781	-0.261431	0.5521	0.806144	no
XLOC_001729	MIR5187,TOMM40L	1:161195792-161208092	C1	C2	OK	9.81177	8.59277	-0.191389	-0.396218	0.3049	0.598504	no
XLOC_001731	SDHC	1:161284046-161341754	C1	C2	OK	146.169	122.835	-0.250915	-0.741383	0.09275	0.296359	no
XLOC_001732	RP11-122G18.5	1:161284046-161341754	C1	C2	OK	3.52447	3.44363	-0.0334731	-0.0195971	0.96435	0.98734	no
XLOC_001734	RP11-122G18.7	1:161369620-161392435	C1	C2	OK	1.20518	1.61436	0.421717	0.426613	0.3366	0.631079	no
XLOC_001737	FCGR2A,FCGR2B,FCGR2C,RP11-25K21.6	1:161475219-161648444	C1	C2	OK	0.62303	1.57547	1.33841	0.554323	5e-05	0.00117995	yes
XLOC_001744	DUSP12	1:161718332-161727028	C1	C2	OK	21.8884	29.6051	0.435681	1.27128	0.00425	0.0369411	yes
XLOC_001745	ATF6	1:161735114-161952752	C1	C2	OK	22.0529	21.5289	-0.0346903	-0.101183	0.82035	0.942203	no
XLOC_001748	C1orf226,NOS1AP,RP11-565P22.6	1:162039540-162356609	C1	C2	OK	3.1296	3.11025	-0.00894944	-0.0159953	0.963	0.986907	no
XLOC_001753	UHMK1	1:162467040-162499419	C1	C2	OK	17.5181	11.0939	-0.659088	-2.45085	5e-05	0.00117995	yes
XLOC_001754	UAP1	1:162531279-162569627	C1	C2	OK	49.2968	45.5144	-0.115172	-0.443693	0.3325	0.626279	no
XLOC_001756	DDR2	1:162601162-162757190	C1	C2	OK	0.234571	1.59105	2.76188	1.2654	5e-05	0.00117995	yes
XLOC_001758	HSD17B7	1:162760491-162782950	C1	C2	OK	9.02591	7.6955	-0.230057	-0.471018	0.25625	0.541516	no
XLOC_001764	NUF2	1:163080910-163325554	C1	C2	OK	35.6564	30.6159	-0.21988	-0.639674	0.1048	0.320921	no
XLOC_001771	PBX1	1:164524820-164868533	C1	C2	OK	19.1733	19.0124	-0.0121569	-0.0429278	0.9184	0.975506	no
XLOC_001783	MGST3	1:165600097-165631033	C1	C2	OK	77.4916	79.3082	0.0334294	0.111076	0.80385	0.936159	no
XLOC_001790	UCK2	1:165693541-165880952	C1	C2	OK	66.5438	57.7708	-0.203963	-0.507155	0.26295	0.549295	no
XLOC_001802	POGK	1:166808680-166825581	C1	C2	OK	20.7068	19.2948	-0.10189	-0.347537	0.41955	0.709024	no
XLOC_001809	POU2F1	1:167190065-167396582	C1	C2	OK	6.92272	5.94767	-0.219016	-0.589816	0.1186	0.346163	no
XLOC_001814	MPZL1	1:167690428-167761156	C1	C2	OK	49.7583	46.3606	-0.102038	-0.311272	0.4848	0.759929	no
XLOC_001816	DCAF6	1:167885965-168045081	C1	C2	OK	29.4135	25.0319	-0.232711	-0.494106	0.25425	0.538772	no
XLOC_001818	TIPRL	1:168115268-168171352	C1	C2	OK	43.3863	40.1521	-0.111763	-0.393182	0.3884	0.681622	no
XLOC_001821	SFT2D2,TBX19	1:168194749-168283664	C1	C2	OK	9.78428	7.83734	-0.320103	-0.892085	0.02465	0.123063	no
XLOC_001824	RP4-738P11.3,XCL1,XCL2	1:168348855-168551315	C1	C2	OK	0.19246	3.18648	4.04933	2.07143	0.0436	0.180576	no
XLOC_001831	ATP1B1	1:169074934-169337205	C1	C2	OK	18.4954	17.1314	-0.110521	-0.2771	0.538	0.798923	no
XLOC_001833	BLZF1	1:169337207-169429907	C1	C2	OK	11.8336	9.7785	-0.275207	-0.659252	0.1446	0.388044	no
XLOC_001834	AL021068.1	1:169455346-169459244	C1	C2	OK	1.63479	1.23583	-0.403619	-0.643436	0.1609	0.415748	no
XLOC_001835	C1orf112	1:169631244-169863408	C1	C2	OK	18.8558	13.5891	-0.472555	-1.11485	0.0123	0.0783856	no
XLOC_001843	GORAB	1:170429593-170522587	C1	C2	OK	5.15932	4.13471	-0.319394	-0.543202	0.21195	0.488347	no
XLOC_001845	PRRX1	1:170631868-170708560	C1	C2	OK	2.00327	1.63339	-0.294491	-0.297924	0.31205	0.605407	no
XLOC_001853	FMO4	1:171283306-171311223	C1	C2	OK	2.04974	1.96128	-0.063644	-0.0692306	0.8596	0.958537	no
XLOC_001857	PRRC2C	1:171454545-171562650	C1	C2	OK	56.9256	38.8428	-0.551432	-1.26692	5e-05	0.00117995	yes
XLOC_001861	METTL13	1:171750645-171783163	C1	C2	OK	27.0456	20.3869	-0.407746	-1.12624	0.0112	0.07299	no
XLOC_001864	DNM3	1:171810620-172437971	C1	C2	OK	1.86469	1.99557	0.0978636	0.0869461	0.8289	0.946513	no
XLOC_001869	SUCO	1:172501488-172580974	C1	C2	OK	10.5501	8.941	-0.238748	-0.635783	0.0846	0.279287	no
XLOC_001876	PRDX6	1:173446404-173457946	C1	C2	OK	318.822	315.509	-0.0150713	-0.0559365	0.90325	0.970932	no
XLOC_001879	KLHL20	1:173684079-173755847	C1	C2	OK	6.63267	6.279	-0.0790552	-0.186143	0.6544	0.866414	no
XLOC_001883	DARS2	1:173764079-173830367	C1	C2	OK	40.5533	30.8076	-0.396534	-1.30781	0.00345	0.0319344	yes
XLOC_001884	GAS5-AS1	1:173832385-173872687	C1	C2	OK	0.881831	1.12925	0.356787	0.0507604	0.81775	0.941265	no
XLOC_001885	ZBTB37	1:173832385-173872687	C1	C2	OK	1.17166	1.14916	-0.0279774	-0.0191255	0.9528	0.98431	no
XLOC_001888	RABGAP1L	1:174084437-174964485	C1	C2	OK	5.53838	7.79085	0.492316	0.892968	0.0101	0.0683331	no
XLOC_001894	CACYBP	1:174968299-174992647	C1	C2	OK	162.763	135.036	-0.26943	-0.560013	0.14305	0.385531	no
XLOC_001908	RASAL2	1:178060642-178448644	C1	C2	OK	5.87059	5.05608	-0.215485	-0.507803	0.1661	0.422214	no
XLOC_001915	RALGPS2	1:178693440-178891248	C1	C2	OK	13.463	9.25038	-0.541419	-0.918743	0.0292	0.137443	no
XLOC_001916	FAM20B	1:178994847-179045705	C1	C2	OK	21.8363	18.4932	-0.239739	-0.917929	0.0425	0.17767	no
XLOC_001917	TOR3A	1:179050511-179067158	C1	C2	OK	29.8425	26.6962	-0.160737	-0.555314	0.20985	0.48553	no
XLOC_001925	SOAT1	1:179262912-179327815	C1	C2	OK	26.1993	24.5286	-0.0950667	-0.266732	0.5504	0.805107	no
XLOC_001934	TOR1AIP1	1:179850741-179894135	C1	C2	OK	20.4906	15.8432	-0.371105	-1.28615	0.00355	0.0326851	yes
XLOC_001936	CEP350	1:179923620-180084015	C1	C2	OK	8.27289	6.5019	-0.34753	-0.668776	0.05765	0.217055	no
XLOC_001938	QSOX1	1:180123968-180173165	C1	C2	OK	19.978	20.1582	0.0129508	0.0348799	0.93785	0.981772	no
XLOC_001939	LHX4	1:180199420-180472228	C1	C2	OK	1.50934	1.00092	-0.592593	-0.471536	0.19155	0.459169	no
XLOC_001943	XPR1	1:180601139-180859387	C1	C2	OK	19.1176	19.0361	-0.00616606	-0.0185655	0.9657	0.987917	no
XLOC_001950	MR1	1:181003066-181031116	C1	C2	OK	2.97215	6.26307	1.07537	1.782	5e-05	0.00117995	yes
XLOC_001951	IER5	1:181057637-181059977	C1	C2	OK	44.4675	59.6006	0.422576	1.63759	0.00045	0.00718597	yes
XLOC_001952	RP11-309G3.3	1:181060244-181062035	C1	C2	OK	2.69798	3.11123	0.205604	0.333725	0.4619	0.744304	no
XLOC_001969	NPL	1:182758427-182799519	C1	C2	OK	4.70378	4.42471	-0.0882388	-0.119083	0.74285	0.911081	no
XLOC_001970	DHX9	1:182806330-182856886	C1	C2	OK	163.773	121.666	-0.428775	-1.35419	0.00165	0.018936	yes
XLOC_001971	LAMC1	1:182992380-183114736	C1	C2	OK	47.5063	50.4594	0.0870046	0.267174	0.4802	0.755983	no
XLOC_001974	SMG7	1:183430008-183567381	C1	C2	OK	29.8316	23.9815	-0.314916	-0.999936	0.01	0.0679558	no
XLOC_001975	RGL1	1:183605211-183897667	C1	C2	OK	2.68046	2.48202	-0.110964	-0.281216	0.53525	0.797025	no
XLOC_001976	TSEN15	1:184020810-184043346	C1	C2	OK	32.1123	37.2385	0.213666	0.734342	0.10015	0.310881	no
XLOC_001980	C1orf21	1:184356191-184598154	C1	C2	OK	21.3041	29.7037	0.479511	0.789584	0.07605	0.260837	no
XLOC_001985	RNF2	1:185014495-185071893	C1	C2	OK	23.2142	22.6825	-0.0334266	-0.0961211	0.82845	0.94636	no
XLOC_001986	SWT1	1:185126211-185260897	C1	C2	OK	2.62371	2.98505	0.186149	0.246534	0.5683	0.816352	no
XLOC_001990	GS1-279B7.2	1:185286910-185287662	C1	C2	OK	1.0967	1.12816	0.0408	0.0414169	0.92445	0.97744	no
XLOC_001994	HMCN1	1:185703682-186160085	C1	C2	OK	0.810069	1.29466	0.676455	0.428583	0.25425	0.538772	no
XLOC_001996	C1orf27	1:186344889-186394301	C1	C2	OK	13.5305	10.8984	-0.312106	-0.697813	0.0745	0.257565	no
XLOC_002002	PLA2G4A	1:186798084-186958113	C1	C2	OK	6.58456	5.56281	-0.243272	-0.667254	0.1378	0.378027	no
XLOC_002016	RP11-161I10.1,RP11-547I7.2	1:190447359-190463427	C1	C2	OK	1.60449	2.41677	0.590965	0.565289	0.13925	0.379732	no
XLOC_002031	RGS2	1:192778168-192781403	C1	C2	OK	7.26546	5.65731	-0.360938	-0.741663	0.0812	0.271958	no
XLOC_002032	TROVE2	1:192981379-193060907	C1	C2	OK	16.44	14.5567	-0.175524	-0.231597	0.53985	0.799878	no
XLOC_002033	CDC73	1:193082771-193224609	C1	C2	OK	18.219	15.6427	-0.219958	-0.773003	0.07915	0.267751	no
XLOC_002053	C1orf53	1:197871776-197876497	C1	C2	OK	5.07773	4.9976	-0.0229469	-0.0292291	0.94315	0.981853	no
XLOC_002054	LHX9	1:197881036-197904608	C1	C2	OK	0.634924	1.2458	0.972415	0.663461	0.0224	0.116149	no
XLOC_002055	NEK7	1:198126092-198291550	C1	C2	OK	16.8488	15.2277	-0.145948	-0.404382	0.3502	0.646671	no
XLOC_002073	RP11-92G12.3	1:200593023-200663378	C1	C2	OK	0.24535	1.35926	2.46991	0.734018	0.1396	0.380475	no
XLOC_002074	CAMSAP2	1:200708031-200829839	C1	C2	OK	10.939	9.2704	-0.23878	-0.616682	0.0989	0.308524	no
XLOC_002077	C1orf106	1:200860175-200884863	C1	C2	OK	1.40094	1.51684	0.114669	0.137179	0.67445	0.877135	no
XLOC_002086	AC096677.1,NAV1	1:201592012-201861730	C1	C2	OK	2.65597	2.24009	-0.245681	-0.138479	0.59855	0.836658	no
XLOC_002090	IPO9,SHISA4	1:201592012-201861730	C1	C2	OK	33.6847	43.4198	0.366259	1.02777	0.00795	0.0578634	no
XLOC_002092	TIMM17A	1:201924618-201939789	C1	C2	OK	55.8855	47.644	-0.230181	-0.844128	0.0605	0.224064	no
XLOC_002095	RNPEP	1:201951499-201986316	C1	C2	OK	55.5567	61.8154	0.154007	0.571267	0.1967	0.466901	no
XLOC_002104	PPP1R12B,RP11-175B9.2	1:202317826-202679545	C1	C2	OK	2.97956	2.61022	-0.190926	-0.173841	0.4963	0.767796	no
XLOC_002108	PCAT6	1:202780081-202781284	C1	C2	OK	0.770647	1.60481	1.05826	0.805494	0.03405	0.152684	no
XLOC_002113	TMEM183A	1:202976000-202994179	C1	C2	OK	45.8815	49.0696	0.0969171	0.297488	0.5188	0.785096	no
XLOC_002114	PPFIA4	1:202995625-203047868	C1	C2	OK	0.814155	1.22335	0.587463	0.400716	0.1425	0.384889	no
XLOC_002118	BTG2	1:203274618-203278730	C1	C2	OK	21.0767	29.2048	0.470558	1.60491	0.0004	0.00657741	yes
XLOC_002121	ATP2B4	1:203595688-203713209	C1	C2	OK	10.5787	16.2908	0.622889	1.82304	5e-05	0.00117995	yes
XLOC_002124	ZBED6,ZC3H11A	1:203764634-203823265	C1	C2	OK	47.2186	49.0961	0.0562546	0.153513	0.6671	0.873445	no
XLOC_002125	SNRPE	1:203830730-203839678	C1	C2	OK	278.981	242.532	-0.201991	-0.698744	0.11695	0.343814	no
XLOC_002127	SOX13	1:204042242-204096889	C1	C2	OK	8.76339	5.87235	-0.577551	-1.10266	0.0122	0.0779999	no
XLOC_002134	MDM4	1:204485510-204542871	C1	C2	OK	7.19514	5.92766	-0.279561	-0.539507	0.1125	0.335728	no
XLOC_002145	TMCC2	1:205197102-205242471	C1	C2	OK	2.47673	3.11722	0.331825	0.734515	0.08325	0.276613	no
XLOC_002149	CDK18	1:205473693-205501933	C1	C2	OK	4.2843	6.32179	0.561273	0.888113	0.00795	0.0578634	no
XLOC_002151	MFSD4	1:205538012-205649635	C1	C2	OK	0.796554	1.08258	0.442628	0.213519	0.46905	0.748719	no
XLOC_002154	AC119673.1	1:205681946-205719404	C1	C2	OK	240.837	223.163	-0.109954	-0.19551	0.66465	0.871971	no
XLOC_002156	FAM72A	1:206135292-206155151	C1	C2	OK	9.92901	8.8734	-0.162162	-0.353369	0.432	0.718815	no
XLOC_002161	SRGAP2	1:206514218-206637783	C1	C2	OK	24.7469	24.6373	-0.00640701	-0.0167211	0.9675	0.988676	no
XLOC_002162	IKBKE	1:206643783-206671061	C1	C2	OK	1.11715	0.786399	-0.506491	-0.43304	0.2088	0.483911	no
XLOC_002164	RASSF5	1:206680878-206785904	C1	C2	OK	5.52096	4.99511	-0.144401	-0.205704	0.6558	0.867088	no
XLOC_002166	DYRK3	1:206807993-206857764	C1	C2	OK	4.92958	4.63044	-0.0903149	-0.21369	0.6273	0.850671	no
XLOC_002168	MAPKAPK2	1:206858288-206907628	C1	C2	OK	19.7234	21.1541	0.10103	0.335673	0.4302	0.7179	no
XLOC_002174	PFKFB2	1:207217193-207254369	C1	C2	OK	2.03278	2.0362	0.00242578	0.00275603	0.99345	0.997395	no
XLOC_002180	CD55	1:207494759-207534311	C1	C2	OK	25.6518	58.9734	1.20101	4.11585	5e-05	0.00117995	yes
XLOC_002186	CD46	1:207925401-207968858	C1	C2	OK	42.5264	39.3612	-0.111583	-0.344141	0.3788	0.671507	no
XLOC_002196	G0S2	1:209834708-209908295	C1	C2	OK	0.500597	3.02268	2.59411	1.89064	0.0529	0.204345	no
XLOC_002199	TRAF3IP3	1:209929376-209957904	C1	C2	OK	1.00881	1.22982	0.285804	0.21064	0.34975	0.646444	no
XLOC_002200	DIEXF	1:210001327-210030910	C1	C2	OK	8.7845	7.41021	-0.245445	-0.894429	0.0478	0.191103	no
XLOC_002202	SERTAD4	1:210404800-210420163	C1	C2	OK	10.8225	9.8681	-0.133189	-0.321921	0.4455	0.731165	no
XLOC_002204	HHAT	1:210501579-210850170	C1	C2	OK	2.33858	4.13914	0.823696	1.42834	0.0009	0.0122743	yes
XLOC_002207	RCOR3	1:211431301-211489727	C1	C2	OK	11.1412	11.8615	0.0903706	0.197262	0.6174	0.845973	no
XLOC_002208	TRAF5	1:211499956-211548353	C1	C2	OK	3.73754	4.42321	0.243002	0.48927	0.2181	0.495744	no
XLOC_002209	LINC00467	1:211556144-211606084	C1	C2	OK	3.97708	5.68814	0.516245	0.647716	0.14315	0.385575	no
XLOC_002220	DTL,RP11-15I11.2	1:212112935-212363601	C1	C2	OK	33.1549	32.9549	-0.00873092	-0.0222748	0.96005	0.986452	no
XLOC_002222	PPP2R5A	1:212398619-212535201	C1	C2	OK	17.6405	17.7914	0.0122874	0.0410062	0.92595	0.977966	no
XLOC_002226	NENF	1:212606228-212619714	C1	C2	OK	63.9427	73.9874	0.210498	0.750909	0.0993	0.309075	no
XLOC_002229	ATF3	1:212738675-212794119	C1	C2	OK	17.0459	82.039	2.26688	7.53584	5e-05	0.00117995	yes
XLOC_002233	TATDN3	1:212965169-212990099	C1	C2	OK	11.1502	14.2287	0.351736	0.77907	0.05485	0.209652	no
XLOC_002236	FLVCR1	1:213031596-213072705	C1	C2	OK	11.5348	8.73075	-0.401819	-0.845079	0.04645	0.18744	no
XLOC_002237	VASH2	1:213123861-213189200	C1	C2	OK	2.88758	2.64877	-0.124536	-0.125404	0.71205	0.895772	no
XLOC_002238	RPS6KC1	1:213224588-213448116	C1	C2	OK	6.87184	5.50632	-0.319607	-0.737284	0.0711	0.250174	no
XLOC_002241	PROX1	1:213991093-214214595	C1	C2	OK	2.12303	0.898256	-1.24093	-1.03653	0.004	0.0354136	yes
XLOC_002242	SMYD2	1:214454371-214511939	C1	C2	OK	19.9506	20.3144	0.0260696	0.0801397	0.85485	0.957276	no
XLOC_002244	CENPF	1:214776519-214842022	C1	C2	OK	39.8094	30.1877	-0.399151	-0.725185	0.08705	0.283985	no
XLOC_002249	KCTD3	1:215740491-215795149	C1	C2	OK	38.4462	38.692	0.00919338	0.0319865	0.94285	0.981853	no
XLOC_002254	SPATA17	1:217804665-218045038	C1	C2	OK	2.26602	2.45275	0.114235	0.123479	0.76815	0.921953	no
XLOC_002259	RRP15	1:218458628-218511325	C1	C2	OK	18.6759	14.9246	-0.323485	-0.556757	0.21605	0.492866	no
XLOC_002261	TGFB2	1:218519576-218617961	C1	C2	OK	1.17089	2.13132	0.864137	0.604382	0.12975	0.364394	no
XLOC_002263	LYPLAL1	1:219259943-219386267	C1	C2	OK	19.8537	33.6335	0.760492	1.68513	0.00025	0.0045075	yes
XLOC_002269	IARS2	1:220267443-220445796	C1	C2	OK	109.459	114.045	0.0592152	0.195812	0.66065	0.869246	no
XLOC_002277	MARK1	1:220701530-220837803	C1	C2	OK	10.0906	9.76129	-0.047867	-0.129209	0.75185	0.914275	no
XLOC_002279	C1orf115	1:220863186-220872499	C1	C2	OK	11.1284	11.2046	0.00983994	0.0338426	0.93995	0.981853	no
XLOC_002280	2015-03-02	1:220921163-220958153	C1	C2	OK	12.0961	15.2745	0.33659	0.765227	0.078	0.264962	no
XLOC_002281	2015-03-01	1:220960100-220987735	C1	C2	OK	35.9505	32.6904	-0.137143	-0.482904	0.26215	0.548785	no
XLOC_002284	HLX	1:221006104-221058629	C1	C2	OK	5.51691	4.74791	-0.216569	-0.346145	0.45385	0.736481	no
XLOC_002288	RP11-378J18.3	1:222728143-222766374	C1	C2	OK	1.37853	2.54919	0.886908	0.65475	0.12625	0.359019	no
XLOC_002289	MIA3	1:222791427-222908538	C1	C2	OK	29.3601	32.2781	0.136701	0.152776	0.6036	0.83925	no
XLOC_002290	BROX	1:222791427-222908538	C1	C2	OK	15.778	15.6266	-0.0139077	-0.0166167	0.96495	0.987639	no
XLOC_002292	DISP1,RP11-452F19.3	1:222988362-223179412	C1	C2	OK	14.6124	17.8889	0.291869	0.440645	0.2973	0.58902	no
XLOC_002299	CAPN2	1:223889294-223963720	C1	C2	OK	68.9454	73.4587	0.0914797	0.336754	0.41675	0.706972	no
XLOC_002301	RP11-504P24.3,RP11-504P24.4,RP11-504P24.6	1:224180456-224198611	C1	C2	OK	2.30439	4.9998	1.11749	1.34981	0.0023	0.0237541	yes
XLOC_002302	FBXO28	1:224301788-224349749	C1	C2	OK	25.1319	19.69	-0.352051	-1.17049	0.0085	0.0606535	no
XLOC_002303	DEGS1	1:224363457-224381144	C1	C2	OK	122.112	118.681	-0.0411155	-0.139589	0.7458	0.912254	no
XLOC_002309	CNIH4	1:224544516-224567380	C1	C2	OK	72.9392	99.2733	0.444711	1.35355	0.00275	0.0270098	yes
XLOC_002310	CNIH3	1:224572844-224928405	C1	C2	OK	2.73288	3.73477	0.450599	0.210891	0.38995	0.682524	no
XLOC_002314	DNAH14	1:225083963-225586996	C1	C2	OK	23.7215	23.7156	-0.000354687	-0.000684446	0.99845	0.999011	no
XLOC_002318	SRP9	1:225965530-225978168	C1	C2	OK	363.346	289.672	-0.326921	-1.2807	0.00385	0.0344606	yes
XLOC_002320	EPHX1	1:225997793-226070087	C1	C2	OK	23.5738	18.9505	-0.314951	-0.756632	0.0962	0.30311	no
XLOC_002322	H3F3A	1:226248412-226259702	C1	C2	OK	620.964	549.018	-0.177655	-0.672646	0.15035	0.397779	no
XLOC_002323	RP11-396C23.2	1:226271280-226278168	C1	C2	OK	2.57664	3.92559	0.60742	0.766511	0.0702	0.248158	no
XLOC_002325	RP11-275I14.4	1:226332379-226374431	C1	C2	OK	3.15415	3.24159	0.0394479	0.018548	0.97695	0.991264	no
XLOC_002330	C1orf95	1:226736500-226796915	C1	C2	OK	0.48949	1.31479	1.42548	1.02719	0.0007	0.010021	yes
XLOC_002333	ADCK3,PSEN2	1:227057884-227175246	C1	C2	OK	94.8845	67.4091	-0.493229	-1.83679	5e-05	0.00117995	yes
XLOC_002334	RP5-1087E8.3	1:227177458-227506210	C1	C2	OK	2.10464	1.81137	-0.216492	-0.073815	0.91165	0.97353	no
XLOC_002342	ZNF678	1:227751153-227867358	C1	C2	OK	9.01767	7.04964	-0.355206	-0.644651	0.11735	0.344477	no
XLOC_002344	SNAP47	1:227916239-227972486	C1	C2	OK	29.6643	24.7613	-0.260646	-0.677627	0.1364	0.375453	no
XLOC_002347	ARF1,MIR3620	1:228270360-228286916	C1	C2	OK	407.494	340.578	-0.258792	-0.934666	0.0369	0.161331	no
XLOC_002348	GUK1	1:228327662-228336685	C1	C2	OK	128.627	107.152	-0.263542	-0.926229	0.0343	0.153159	no
XLOC_002350	IBA57	1:228353515-228370016	C1	C2	OK	7.09223	5.21533	-0.443482	-0.628529	0.16265	0.418239	no
XLOC_002351	OBSCN	1:228391206-228566577	C1	C2	OK	1.64541	1.8966	0.204969	0.218759	0.5512	0.805644	no
XLOC_002352	RP11-245P10.8	1:228581373-228594550	C1	C2	OK	1.63014	1.63065	0.000454897	0.000167868	0.95505	0.984744	no
XLOC_002354	HIST3H2BB	1:228645807-228646259	C1	C2	OK	1.27662	0.435532	-1.55148	-0.982054	0.05455	0.209083	no
XLOC_002356	RNF187	1:228674309-228686254	C1	C2	OK	177.571	181.099	0.028381	0.0702222	0.87645	0.96278	no
XLOC_002361	RHOU	1:228870823-228882416	C1	C2	OK	13.8094	16.024	0.214591	0.332601	0.42155	0.710751	no
XLOC_002366	RAB4A,SPHAR	1:229394027-229441641	C1	C2	OK	47.4537	46.2185	-0.0380515	-0.089722	0.8412	0.951727	no
XLOC_002373	URB2	1:229728857-229805865	C1	C2	OK	23.0795	12.2475	-0.914128	-2.01058	5e-05	0.00117995	yes
XLOC_002375	GALNT2	1:230193535-230417870	C1	C2	OK	33.9268	24.6063	-0.463398	-1.62564	0.0002	0.00377842	yes
XLOC_002376	COG2	1:230778234-230829731	C1	C2	OK	24.4169	19.6799	-0.311153	-1.10501	0.01095	0.0721084	no
XLOC_002382	ARV1	1:231041960-231136341	C1	C2	OK	42.1708	30.2885	-0.477476	-1.31025	0.00535	0.0437006	yes
XLOC_002386	GNPAT	1:231376952-231413719	C1	C2	OK	40.3296	36.1106	-0.159416	-0.56644	0.19465	0.463786	no
XLOC_002387	SPRTN	1:231468479-231490769	C1	C2	OK	22.6731	14.6437	-0.630697	-1.56252	0.0005	0.007743	yes
XLOC_002388	DISC1,TSNAX,TSNAX-DISC1	1:231656635-232177018	C1	C2	OK	50.0565	35.3647	-0.501248	-1.38118	0.0027	0.0265753	yes
XLOC_002398	NTPCR	1:233086308-233431473	C1	C2	OK	89.9883	85.9976	-0.0654421	-0.167451	0.71305	0.896222	no
XLOC_002399	MLK4	1:233463462-233521040	C1	C2	OK	24.7318	17.9663	-0.461072	-1.66712	0.00025	0.0045075	yes
XLOC_002400	KCNK1	1:233749749-233808258	C1	C2	OK	9.19233	7.49031	-0.295404	-0.593982	0.1786	0.439946	no
XLOC_002408	COA6	1:234507931-234519795	C1	C2	OK	83.7773	55.7349	-0.587978	-1.95737	5e-05	0.00117995	yes
XLOC_002411	RP4-781K5.2	1:234740014-234745271	C1	C2	OK	83.8298	90.9378	0.117418	0.231525	0.60755	0.842202	no
XLOC_002412	IRF2BP2	1:234740014-234745271	C1	C2	OK	4.62208	3.22216	-0.520514	-0.207135	0.75995	0.918149	no
XLOC_002422	GGPS1	1:235294497-235507847	C1	C2	OK	50.9019	44.2736	-0.201276	-0.413563	0.337	0.631658	no
XLOC_002425	RPS21P1,TBCE	1:235530415-235667781	C1	C2	OK	44.3065	38.1925	-0.214232	-0.478171	0.28195	0.572049	no
XLOC_002435	GPR137B	1:236305772-236445319	C1	C2	OK	8.06663	6.16825	-0.387106	-0.543854	0.18945	0.455873	no
XLOC_002438	EDARADD,ENO1P1	1:236511561-236655449	C1	C2	OK	2.71224	3.2589	0.264898	0.504694	0.22835	0.508458	no
XLOC_002439	LGALS8	1:236681299-236767947	C1	C2	OK	5.56835	4.02526	-0.468169	-0.306995	0.21025	0.486212	no
XLOC_002440	ACTN2	1:236849753-236927931	C1	C2	OK	3.0444	3.48064	0.193194	0.253306	0.5155	0.783046	no
XLOC_002441	MTR	1:236958556-237068831	C1	C2	OK	22.6643	15.8941	-0.511935	-1.75459	5e-05	0.00117995	yes
XLOC_002452	CHRM3	1:239549864-240080255	C1	C2	OK	0.430089	1.48649	1.7892	0.844986	0.0052	0.0429318	yes
XLOC_002455	FMN2	1:240177647-240643504	C1	C2	OK	4.75422	3.42212	-0.474321	-0.806028	0.04995	0.196573	no
XLOC_002469	EXO1	1:242011222-242058450	C1	C2	OK	40.0121	30.5799	-0.387851	-1.14513	0.0108	0.0713925	no
XLOC_002470	RP11-323D18.5	1:242060089-242089851	C1	C2	OK	2.15261	1.29265	-0.735761	-0.688966	0.1266	0.359571	no
XLOC_002483	RP11-261C10.5	1:243287729-243419109	C1	C2	OK	1.91869	1.00965	-0.926271	-0.290532	0.63595	0.855319	no
XLOC_002486	SDCCAG8	1:243419172-244015814	C1	C2	OK	12.9516	17.2672	0.414907	0.496164	0.26935	0.557527	no
XLOC_002490	ZBTB18	1:244212149-244220778	C1	C2	OK	15.1479	11.0449	-0.45574	-1.55702	0.0005	0.007743	yes
XLOC_002496	DESI2	1:244816236-244872335	C1	C2	OK	43.3576	34.4238	-0.332879	-1.25611	0.0042	0.0366678	yes
XLOC_002497	COX20	1:244998623-245028574	C1	C2	OK	5.09847	5.47472	0.102721	0.0141061	0.88425	0.96327	no
XLOC_002501	EFCAB2	1:245132610-245290466	C1	C2	OK	4.01379	5.1457	0.358403	0.416015	0.2784	0.567929	no
XLOC_002510	CNST	1:246703861-246831947	C1	C2	OK	4.03828	5.20596	0.366426	0.667808	0.12545	0.357922	no
XLOC_002514	SCCPDH	1:246887334-246931439	C1	C2	OK	21.7304	28.7625	0.404477	1.432	0.0018	0.020172	yes
XLOC_002516	RP11-439E19.3	1:246935138-246993361	C1	C2	OK	0.798527	1.28412	0.685363	0.445956	0.31725	0.611463	no
XLOC_002538	OR2W3,TRIM58	1:248020498-248060707	C1	C2	OK	0.471338	2.89389	2.61818	2.53319	5e-05	0.00117995	yes
XLOC_002573	ZNF672	1:249132408-249143716	C1	C2	OK	5.48438	6.68218	0.284991	0.686302	0.08715	0.284111	no
XLOC_002575	PGBD2	1:249200394-249214145	C1	C2	OK	1.59519	1.44778	-0.139887	-0.172036	0.65325	0.866135	no
XLOC_002577	WASH7P	1:11868-31109	C1	C2	OK	1.91687	2.70072	0.494594	0.828839	0.06115	0.225685	no
XLOC_002582	RP11-34P13.13	1:141473-173862	C1	C2	OK	1.64764	2.33487	0.502942	0.533474	0.1809	0.443008	no
XLOC_002594	RP11-206L10.1	1:661610-663527	C1	C2	OK	1.39136	2.21	0.667548	0.890039	0.051	0.19957	no
XLOC_002597	RP11-206L10.2,RP11-206L10.5	1:694234-714053	C1	C2	OK	3.16605	3.93963	0.315376	0.505499	0.22935	0.509507	no
XLOC_002600	LINC00115	1:760867-794826	C1	C2	OK	1.55066	1.08082	-0.52076	-0.358191	0.43005	0.717736	no
XLOC_002602	RP11-54O7.3	1:840174-895464	C1	C2	OK	8.82532	7.36364	-0.26123	-0.279725	0.5388	0.799179	no
XLOC_002604	NOC2L	1:840174-895464	C1	C2	OK	110.004	90.2527	-0.285509	-0.797206	0.0799	0.269169	no
XLOC_002606	HES4,RP11-54O7.17	1:931345-936961	C1	C2	OK	112.843	238.15	1.07755	3.15345	5e-05	0.00117995	yes
XLOC_002611	C1orf159	1:1017197-1051741	C1	C2	OK	13.2292	15.2093	0.201224	0.53536	0.19745	0.467516	no
XLOC_002615	SDF4	1:1152287-1167425	C1	C2	OK	54.2833	53.5441	-0.0197816	-0.0708558	0.87695	0.96278	no
XLOC_002618	UBE2J2	1:1189288-1209335	C1	C2	OK	52.3014	43.5234	-0.26506	-0.899505	0.0418	0.175646	no
XLOC_002619	ACAP3	1:1227755-1260071	C1	C2	OK	26.453	24.3806	-0.117697	-0.163489	0.6275	0.850671	no
XLOC_002620	CPSF3L,RP5-890O3.9	1:1227755-1260071	C1	C2	OK	101.654	77.6164	-0.389239	-0.66786	0.06415	0.233087	no
XLOC_002621	DVL1	1:1266693-1284779	C1	C2	OK	61.1881	56.1449	-0.124097	-0.497404	0.28195	0.572049	no
XLOC_002622	MXRA8	1:1286814-1297157	C1	C2	OK	5.04762	16.2745	1.68894	3.16438	5e-05	0.00117995	yes
XLOC_002623	AURKAIP1	1:1309104-1310875	C1	C2	OK	180.761	128.207	-0.495609	-1.94092	5e-05	0.00117995	yes
XLOC_002624	CCNL2	1:1321090-1342693	C1	C2	OK	129.208	100.857	-0.357389	-0.840759	0.0497	0.196204	no
XLOC_002625	MRPL20,RN7SL657P	1:1321090-1342693	C1	C2	OK	171.222	109.341	-0.647039	-0.970346	0.0365	0.159885	no
XLOC_002628	TMEM240	1:1470553-1475833	C1	C2	OK	0.761607	1.67013	1.13284	1.1213	0.01275	0.0804746	no
XLOC_002629	AL645728.2,SSU72	1:1476172-1510249	C1	C2	OK	95.566	78.6611	-0.280848	-1.09661	0.0163	0.0948308	no
XLOC_002630	C1orf233	1:1533391-1535476	C1	C2	OK	8.86073	12.565	0.503919	1.34102	0.00325	0.030616	yes
XLOC_002631	RP11-345P4.9	1:1549085-1566132	C1	C2	OK	2.74638	4.36385	0.668072	0.628653	0.16975	0.427669	no
XLOC_002632	CDK11B	1:1567050-1624451	C1	C2	OK	26.022	19.486	-0.417291	-0.323098	0.50765	0.777078	no
XLOC_002633	SLC35E2B	1:1567050-1624451	C1	C2	OK	22.1453	23.1517	0.0641171	0.216418	0.63645	0.855492	no
XLOC_002634	CDK11A,RP1-283E3.8,SLC35E2	1:1634168-1677494	C1	C2	OK	20.3633	17.2753	-0.237262	-0.49514	0.27965	0.569441	no
XLOC_002635	NADK	1:1682670-1711896	C1	C2	OK	45.3816	44.7909	-0.0189025	-0.0547219	0.88995	0.966249	no
XLOC_002636	GNB1	1:1716723-1822593	C1	C2	OK	133.908	128.836	-0.0557148	-0.211731	0.62845	0.851443	no
XLOC_002637	TMEM52	1:1849028-1850712	C1	C2	OK	4.13191	4.30758	0.0600708	0.0856543	0.8391	0.950985	no
XLOC_002642	AL590822.1,C1orf86,RP11-181G12.2,RP11-181G12.5	1:1981908-2152177	C1	C2	OK	35.1103	46.2913	0.398845	0.89301	0.0528	0.204129	no
XLOC_002643	MORN1,RP4-740C4.8	1:2251411-2323146	C1	C2	OK	5.19996	5.02376	-0.0497309	-0.077624	0.85765	0.95842	no
XLOC_002645	RP4-740C4.6	1:2251411-2323146	C1	C2	OK	1.06415	1.1947	0.16694	0.193509	0.6728	0.876675	no
XLOC_002646	RP4-740C4.7	1:2251411-2323146	C1	C2	OK	0.310018	1.0116	1.70622	0.49583	0.3968	0.688673	no
XLOC_002648	PEX10	1:2323239-2345236	C1	C2	OK	17.0815	18.9222	0.147643	0.294121	0.5031	0.772946	no
XLOC_002651	PANK4	1:2439971-2458040	C1	C2	OK	16.9202	16.0387	-0.0771918	-0.214649	0.58945	0.831927	no
XLOC_002652	HES5	1:2460183-2461684	C1	C2	OK	1.07086	0.89908	-0.252245	-0.228417	0.5994	0.837029	no
XLOC_002654	MMEL1	1:2517929-2718286	C1	C2	OK	3.58191	3.82203	0.0936126	0.067773	0.85865	0.958537	no
XLOC_002661	MEGF6,RP11-46F15.2	1:3403476-3541307	C1	C2	OK	2.30737	1.76876	-0.383512	-0.409123	0.2018	0.473641	no
XLOC_002663	WRAP73	1:3547330-3663994	C1	C2	OK	33.2285	28.056	-0.244108	-0.524703	0.21505	0.491868	no
XLOC_002666	TP73-AS1	1:3547330-3663994	C1	C2	OK	17.6001	15.6123	-0.172895	-0.326756	0.4493	0.733482	no
XLOC_002667	LRRC47	1:3696714-3713068	C1	C2	OK	36.4447	31.2538	-0.221677	-0.813757	0.06945	0.246389	no
XLOC_002668	CEP104	1:3728644-3801993	C1	C2	OK	14.7807	10.4523	-0.499889	-0.814693	0.0356	0.157389	no
XLOC_002669	C1orf174	1:3805688-3816857	C1	C2	OK	19.0735	17.4483	-0.128485	-0.410906	0.3685	0.662936	no
XLOC_002676	MIR4689,NPHP4	1:5922593-6161253	C1	C2	OK	6.4363	5.95723	-0.11159	-0.176015	0.62025	0.846987	no
XLOC_002680	RPL22	1:6241328-6296036	C1	C2	OK	435.572	496.19	0.187979	0.488184	0.29375	0.58584	no
XLOC_002682	ICMT	1:6241328-6296036	C1	C2	OK	62.4089	51.267	-0.283721	-0.358918	0.4136	0.704472	no
XLOC_002683	GPR153	1:6307405-6321035	C1	C2	OK	4.18739	4.71888	0.172393	0.425097	0.3445	0.640852	no
XLOC_002684	ACOT7	1:6324328-6454451	C1	C2	OK	54.4789	48.1185	-0.179105	-0.679018	0.1311	0.366481	no
XLOC_002685	HES2	1:6472477-6484730	C1	C2	OK	0.186742	1.49075	2.99692	0.751211	0.01975	0.107275	no
XLOC_002688	PLEKHG5,TNFRSF25	1:6484847-6580121	C1	C2	OK	3.80695	3.49964	-0.12143	-0.177115	0.5891	0.831717	no
XLOC_002689	NOL9	1:6581406-6614599	C1	C2	OK	8.30489	6.06619	-0.453171	-0.995535	0.011	0.072197	no
XLOC_002690	KLHL21	1:6650734-6684093	C1	C2	OK	18.2082	12.1013	-0.589428	-1.48818	0.00095	0.0127056	yes
XLOC_002691	DNAJC11	1:6684925-6761984	C1	C2	OK	36.0216	26.9872	-0.416585	-1.38101	0.0024	0.0244581	yes
XLOC_002699	RP11-338N10.3	1:6845383-7829766	C1	C2	OK	0.837391	1.34024	0.678518	0.238915	0.56195	0.813041	no
XLOC_002704	ERRFI1	1:8064463-8086385	C1	C2	OK	8.7319	6.91259	-0.337069	-0.958543	0.02815	0.13396	no
XLOC_002710	RERE	1:8412456-8886201	C1	C2	OK	16.5163	11.7203	-0.494885	-0.718835	0.00815	0.0588852	no
XLOC_002715	ENO1	1:8921053-8939953	C1	C2	OK	1421.3	1229.75	-0.20884	-0.552771	0.2178	0.495143	no
XLOC_002722	GPR157,MIR34A,RP3-510D11.1	1:9160363-9263594	C1	C2	OK	5.77295	9.01232	0.64259	1.30347	0.00085	0.0116962	yes
XLOC_002728	RP11-558F24.4	1:9711789-9884584	C1	C2	OK	6.58228	8.93756	0.441293	0.295431	0.518	0.784431	no
XLOC_002729	CLSTN1	1:9711789-9884584	C1	C2	OK	41.0248	41.8106	0.0273719	0.103885	0.81675	0.941236	no
XLOC_002730	CTNNBIP1	1:9908333-9970404	C1	C2	OK	9.44832	11.5078	0.284482	0.602747	0.18645	0.451088	no
XLOC_002731	LZIC	1:9978130-10045559	C1	C2	OK	20.8574	17.1763	-0.280137	-0.688233	0.1303	0.365204	no
XLOC_002735	DFFA	1:10516578-10690815	C1	C2	OK	29.7972	30.1081	0.0149746	0.0383384	0.9282	0.978434	no
XLOC_002736	CASZ1	1:10696660-10856707	C1	C2	OK	2.07757	1.34925	-0.622737	-0.465302	0.1407	0.382389	no
XLOC_002742	SRM	1:11114640-11120081	C1	C2	OK	180.249	126.539	-0.510406	-1.96865	5e-05	0.00117995	yes
XLOC_002743	EXOSC10	1:11126674-11162157	C1	C2	OK	51.3332	46.5465	-0.14122	-0.422329	0.2521	0.537013	no
XLOC_002744	MTOR	1:11166589-11322604	C1	C2	OK	22.4858	19.5435	-0.202326	-0.529947	0.2163	0.493111	no
XLOC_002749	MAD2L2	1:11734526-11751707	C1	C2	OK	60.3202	62.6984	0.0557869	0.207217	0.65425	0.866414	no
XLOC_002751	MTHFR	1:11821843-11908402	C1	C2	OK	3.7391	3.38913	-0.141777	-0.179827	0.59875	0.836713	no
XLOC_002755	KIAA2013	1:11979647-11986485	C1	C2	OK	30.4656	26.9038	-0.179372	-0.674569	0.1431	0.385531	no
XLOC_002763	DHRS3	1:12627938-12677737	C1	C2	OK	5.14996	5.15331	0.000939225	0.00194081	0.9959	0.998355	no
XLOC_002804	CASP9	1:15783222-15853029	C1	C2	OK	7.01822	6.80793	-0.0438879	-0.104005	0.80645	0.936998	no
XLOC_002806	AGMAT,RP4-680D5.2	1:15853307-15930121	C1	C2	OK	2.13373	1.15179	-0.889494	-0.976723	0.0416	0.175072	no
XLOC_002810	RP11-288I21.1	1:16010826-16076391	C1	C2	OK	1.01172	0.71346	-0.503908	-0.141465	0.7852	0.929112	no
XLOC_002813	RP11-169K16.9	1:16154723-16267228	C1	C2	OK	11.355	10.1615	-0.16022	-0.100333	0.81245	0.939606	no
XLOC_002815	ZBTB17	1:16267505-16302627	C1	C2	OK	7.66613	7.61958	-0.00878838	-0.0170937	0.966	0.987939	no
XLOC_002819	FAM131C	1:16384034-16400127	C1	C2	OK	1.62496	2.83902	0.804993	1.2125	0.0074	0.0551967	no
XLOC_002820	EPHA2	1:16450831-16483824	C1	C2	OK	5.56534	4.16665	-0.417581	-1.02063	0.0137	0.0845037	no
XLOC_002821	ARHGEF19	1:16524348-16539104	C1	C2	OK	0.908038	1.00497	0.146328	0.112253	0.72615	0.902808	no
XLOC_002823	C1orf134,RSG1	1:16554868-16563657	C1	C2	OK	2.59342	3.99538	0.623477	0.553489	0.0942	0.299697	no
XLOC_002825	FBXO42	1:16573333-16678949	C1	C2	OK	7.38941	9.76379	0.401981	0.921354	0.04465	0.183007	no
XLOC_002827	SPATA21	1:16679069-16763919	C1	C2	OK	7.34732	6.38287	-0.203013	-0.320497	0.47215	0.750302	no
XLOC_002828	CROCCP3	1:16787442-16825752	C1	C2	OK	1.41227	1.90705	0.433326	0.270472	0.49385	0.766235	no
XLOC_002830	U1	1:16860380-16862144	C1	C2	OK	0.254634	1.76987	2.79715	0.700129	0.0508	0.199012	no
XLOC_002832	NBPF1	1:16888813-16940133	C1	C2	OK	19.5318	18.9649	-0.0424873	-0.0835188	0.858	0.958501	no
XLOC_002833	CROCCP2	1:16944408-16971199	C1	C2	OK	14.7836	14.3317	-0.0447864	-0.131291	0.7733	0.923865	no
XLOC_002843	MFAP2	1:17300996-17338457	C1	C2	OK	15.01	16.7555	0.158709	0.196033	0.6599	0.868937	no
XLOC_002844	ATP13A2	1:17300996-17338457	C1	C2	OK	25.5352	23.3183	-0.131027	-0.318265	0.4659	0.747007	no
XLOC_002845	SDHB	1:17345216-17380665	C1	C2	OK	98.0652	84.5648	-0.213683	-0.820361	0.07145	0.250846	no
XLOC_002846	PADI2	1:17393255-17445948	C1	C2	OK	0.967662	0.884631	-0.129427	-0.175882	0.6381	0.856145	no
XLOC_002848	AC004824.1,RCC2	1:17733255-17766220	C1	C2	OK	147.467	132.495	-0.154451	-0.562447	0.2068	0.481292	no
XLOC_002851	ALDH4A1,IFFO2,RP13-279N23.2,TAS1R2	1:19166092-19283180	C1	C2	OK	8.97971	5.61163	-0.678249	-1.78437	5e-05	0.00117995	yes
XLOC_002854	EMC1,RP5-1126H10.2,UBR4	1:19398603-19586622	C1	C2	OK	55.4118	58.753	0.0844692	0.135351	0.64	0.857663	no
XLOC_002858	AKR7A2	1:19626384-19638640	C1	C2	OK	51.8669	49.2337	-0.0751666	-0.263793	0.56655	0.815278	no
XLOC_002861	CAPZB	1:19665266-19812066	C1	C2	OK	76.952	75.3802	-0.029773	-0.117558	0.79325	0.931781	no
XLOC_002864	TMCO4	1:20008686-20126438	C1	C2	OK	1.52047	2.21041	0.539796	0.593646	0.0949	0.301003	no
XLOC_002874	CAMK2N1	1:20808883-20812713	C1	C2	OK	2.01857	4.0704	1.01184	1.59984	0.00035	0.00590262	yes
XLOC_002875	MUL1	1:20825942-20834654	C1	C2	OK	13.2784	14.0388	0.0803399	0.264417	0.551	0.805644	no
XLOC_002876	AL391357.1,DDOST,PINK1-AS	1:20959947-20988196	C1	C2	OK	170.589	184.877	0.11604	0.362763	0.3712	0.665197	no
XLOC_002877	KIF17	1:20988832-21044510	C1	C2	OK	1.60566	2.7385	0.77022	0.893615	0.01115	0.0728014	no
XLOC_002879	SH2D5	1:21046224-21059330	C1	C2	OK	2.12201	1.66616	-0.348908	-0.448237	0.18205	0.444643	no
XLOC_002880	HP1BP3	1:21064848-21113816	C1	C2	OK	60.7859	52.8977	-0.200531	-0.570534	0.14045	0.382114	no
XLOC_002881	EIF4G3	1:21132853-21503408	C1	C2	OK	42.6382	32.8235	-0.37742	-1.08607	0.00745	0.0553606	no
XLOC_002886	ECE1	1:21543739-21672000	C1	C2	OK	13.5105	12.4126	-0.122266	-0.394811	0.3328	0.626674	no
XLOC_002888	NBPF2P	1:21751117-21754460	C1	C2	OK	1.69915	2.83472	0.738398	0.902261	0.0339	0.152456	no
XLOC_002891	RAP1GAP	1:21922707-21995801	C1	C2	OK	1.28934	1.62648	0.335117	0.30485	0.26015	0.546086	no
XLOC_002892	USP48	1:22004790-22110099	C1	C2	OK	29.4519	24.971	-0.238107	-0.778311	0.05125	0.200208	no
XLOC_002893	HSPG2	1:22138757-22263790	C1	C2	OK	4.00556	4.17999	0.0614938	0.0818442	0.7807	0.927497	no
XLOC_002906	LUZP1,RP1-184J9.2	1:23345903-23504301	C1	C2	OK	6.80982	4.82507	-0.497067	-0.720169	0.0908	0.291746	no
XLOC_002909	RP5-1057J7.6	1:23607801-23615452	C1	C2	OK	1.03487	1.40236	0.438402	0.484291	0.24315	0.526186	no
XLOC_002910	HNRNPR	1:23629162-23671132	C1	C2	OK	168.9	122.264	-0.466172	-1.72079	0.0001	0.00210808	yes
XLOC_002911	ZNF436	1:23685940-23698332	C1	C2	OK	3.42217	3.3821	-0.0169917	-0.0408	0.92945	0.978856	no
XLOC_002914	ASAP3	1:23754918-23811061	C1	C2	OK	2.69663	3.84826	0.513048	0.879143	0.02345	0.119664	no
XLOC_002915	E2F2	1:23832921-23857741	C1	C2	OK	5.3314	6.78623	0.348097	1.0249	0.01695	0.0974238	no
XLOC_002917	ID3	1:23884408-23886285	C1	C2	OK	80.5649	66.1917	-0.283501	-1.05879	0.01955	0.106692	no
XLOC_002920	RP5-886K2.3	1:24069644-24104783	C1	C2	OK	23.0708	20.189	-0.192495	-0.234819	0.59805	0.836658	no
XLOC_002921	GALE	1:24122088-24127306	C1	C2	OK	15.162	11.8493	-0.355658	-0.892914	0.0364	0.1597	no
XLOC_002922	HMGCL	1:24128368-24165110	C1	C2	OK	6.62747	14.0251	1.08148	2.73533	5e-05	0.00117995	yes
XLOC_002923	FUCA1	1:24171566-24194784	C1	C2	OK	10.149	13.1423	0.37288	1.10733	0.01435	0.0871525	no
XLOC_002928	SRSF10	1:24291245-24307417	C1	C2	OK	24.3387	16.942	-0.522651	-1.28437	0.00285	0.0277554	yes
XLOC_002932	IFNLR1	1:24480646-24514449	C1	C2	OK	2.14917	2.30392	0.100308	0.209597	0.6162	0.845891	no
XLOC_002935	STPG1	1:24634045-24801359	C1	C2	OK	7.63795	11.0126	0.527892	0.902729	0.0267	0.129374	no
XLOC_002937	RP4-594I10.3	1:24828872-24882515	C1	C2	OK	2.84894	3.23963	0.185404	0.204557	0.6537	0.866151	no
XLOC_002941	RUNX3	1:25226001-25291612	C1	C2	OK	1.82767	1.65161	-0.146136	-0.179017	0.62735	0.850671	no
XLOC_002945	SYF2	1:25548937-25558993	C1	C2	OK	25.6798	26.5361	0.0473234	0.157237	0.7298	0.904256	no
XLOC_002946	C1orf63,RP11-335G20.7	1:25568727-25756683	C1	C2	OK	28.7924	20.3441	-0.501075	-0.76361	0.06125	0.225874	no
XLOC_002952	AL020996.1,RP1-317E23.3	1:26126666-26185903	C1	C2	OK	3.15887	3.08493	-0.0341725	-0.00966705	0.97415	0.990545	no
XLOC_002953	AUNIP,RP1-317E23.7	1:26126666-26185903	C1	C2	OK	26.9836	27.3292	0.0183602	0.00885266	0.976	0.990977	no
XLOC_002954	PAQR7	1:26186103-26202231	C1	C2	OK	1.5154	2.41875	0.674559	1.20144	0.00955	0.0657377	no
XLOC_002955	MIR3917,STMN1	1:26210671-26233482	C1	C2	OK	305.771	269.539	-0.181958	-0.69856	0.12275	0.352839	no
XLOC_002956	PAFAH2	1:26286063-26324648	C1	C2	OK	4.08747	4.18277	0.0332525	0.0441459	0.89215	0.967077	no
XLOC_002959	RP11-96L14.7	1:26496361-26516377	C1	C2	OK	14.7619	11.7372	-0.330799	-0.539616	0.2379	0.520145	no
XLOC_002961	UBXN11	1:26605666-26647014	C1	C2	OK	13.0175	14.6825	0.173647	0.396096	0.37825	0.67122	no
XLOC_002973	GPN2	1:27202623-27216788	C1	C2	OK	14.2657	14.2761	0.00105899	0.00181106	0.99665	0.998817	no
XLOC_002974	GPATCH3	1:27216978-27273353	C1	C2	OK	7.46596	5.6549	-0.400827	-0.39934	0.33905	0.633868	no
XLOC_002979	SLC9A1	1:27425305-27493472	C1	C2	OK	5.57735	5.63633	0.0151765	0.034643	0.93135	0.979887	no
XLOC_002983	MAP3K6	1:27681511-27693592	C1	C2	OK	5.20941	4.53944	-0.198606	-0.358774	0.3735	0.667071	no
XLOC_002986	WASF2	1:27730585-27816670	C1	C2	OK	31.5541	33.5344	0.087816	0.350467	0.44765	0.731912	no
XLOC_002987	AHDC1	1:27860545-27930942	C1	C2	OK	3.43115	2.95397	-0.216036	-0.399203	0.2626	0.548917	no
XLOC_002990	IFI6	1:27992571-27998729	C1	C2	OK	6.76723	8.59579	0.345065	0.572097	0.2016	0.473332	no
XLOC_002993	AL109927.1	1:28157280-28178869	C1	C2	OK	65.8373	70.6595	0.101978	0.0544328	0.9	0.970035	no
XLOC_002995	RPA2	1:28218034-28241257	C1	C2	OK	79.7295	91.5095	0.198808	0.790469	0.08115	0.271922	no
XLOC_002997	EYA3	1:28296854-28415207	C1	C2	OK	13.0004	10.1912	-0.351239	-1.21023	0.0075	0.0554936	no
XLOC_003000	SPCS2P4	1:28421581-28422933	C1	C2	OK	1.93459	1.27554	-0.600926	-0.598283	0.17515	0.435012	no
XLOC_003005	AL353354.1,DNAJC8	1:28525966-28559536	C1	C2	OK	126.994	110.429	-0.201645	-0.735825	0.0982	0.306894	no
XLOC_003006	RP5-1092A3.4	1:28562619-28574079	C1	C2	OK	2.52691	2.84955	0.173364	0.112573	0.8063	0.936998	no
XLOC_003009	SNHG12	1:28879538-28909495	C1	C2	OK	31.1562	26.8706	-0.213491	-0.352938	0.4014	0.692658	no
XLOC_003011	TAF12	1:28915834-28975245	C1	C2	OK	13.3874	15.442	0.205986	0.570289	0.2069	0.481444	no
XLOC_003015	TMEM200B	1:29213522-29450447	C1	C2	OK	4.58866	4.83937	0.076748	0.0625502	0.8878	0.964781	no
XLOC_003017	SRSF4	1:29474254-29508499	C1	C2	OK	82.2964	54.8929	-0.58421	-1.48875	5e-05	0.00117995	yes
XLOC_003018	MECR	1:29513160-29557454	C1	C2	OK	24.8858	32.3049	0.376434	1.05544	0.0184	0.102893	no
XLOC_003031	SDC3	1:31342313-31381924	C1	C2	OK	10.6674	13.9381	0.385825	1.35926	0.00135	0.0163908	yes
XLOC_003032	PUM1	1:31404350-31538838	C1	C2	OK	43.9373	37.8023	-0.21697	-0.655655	0.07465	0.257934	no
XLOC_003038	NKAIN1	1:31652172-31712401	C1	C2	OK	2.79281	2.87605	0.0423687	0.0653776	0.8626	0.959146	no
XLOC_003039	SNRNP40	1:31732416-31769662	C1	C2	OK	98.416	76.6927	-0.359803	-1.37885	0.0018	0.020172	yes
XLOC_003040	RP11-490K7.4	1:31732416-31769662	C1	C2	OK	1.0296	0.217916	-2.24024	-0.311024	0.19285	0.461007	no
XLOC_003042	FABP3	1:31769839-31875491	C1	C2	OK	1.00454	0.764093	-0.394719	-0.248377	0.468	0.748118	no
XLOC_003047	PEF1	1:32083286-32169920	C1	C2	OK	69.9116	71.1375	0.025078	0.097923	0.8292	0.946513	no
XLOC_003049	BAI2	1:32192577-32230494	C1	C2	OK	5.82521	9.1048	0.644318	1.25937	0.00175	0.019788	yes
XLOC_003054	PTP4A2	1:32307619-32410457	C1	C2	OK	139.825	121.45	-0.203266	-0.552897	0.20855	0.483493	no
XLOC_003056	RP4-622L5.7	1:32645080-32674613	C1	C2	OK	2.03456	1.38639	-0.553385	-0.140891	0.6015	0.838161	no
XLOC_003057	TMEM234	1:32674694-32697205	C1	C2	OK	9.43414	9.10651	-0.0509921	-0.028772	0.92805	0.978434	no
XLOC_003060	MARCKSL1	1:32757686-32801980	C1	C2	OK	325.575	233.273	-0.480973	-1.22012	0.00745	0.0553606	no
XLOC_003062	BSDC1,FAM229A	1:32817121-32860332	C1	C2	OK	39.8738	39.3261	-0.0199523	-0.0651355	0.86945	0.961539	no
XLOC_003065	ZBTB8OS	1:32930657-33116627	C1	C2	OK	25.1667	26.2924	0.0631293	0.116475	0.797	0.933885	no
XLOC_003066	SYNC	1:33116725-33169197	C1	C2	OK	21.6479	19.404	-0.15787	-0.259743	0.5708	0.818387	no
XLOC_003068	YARS	1:33240839-33324476	C1	C2	OK	106.352	188.483	0.825593	2.76565	5e-05	0.00117995	yes
XLOC_003069	FNDC5	1:33327868-33338083	C1	C2	OK	0.837483	1.13299	0.436001	0.235071	0.3921	0.684295	no
XLOC_003070	TMEM54	1:33351594-33367039	C1	C2	OK	4.34922	12.0505	1.47027	2.52362	5e-05	0.00117995	yes
XLOC_003071	RNF19B	1:33399823-33430286	C1	C2	OK	10.2605	9.72653	-0.0771049	-0.234217	0.59865	0.836658	no
XLOC_003072	AK2	1:33452552-33546597	C1	C2	OK	176.198	153.264	-0.201176	-0.594444	0.1814	0.443604	no
XLOC_003073	TRIM62	1:33593888-33766320	C1	C2	OK	1.98238	1.25278	-0.662104	-0.496699	0.16105	0.415748	no
XLOC_003075	MIR3605,PHC2	1:33772366-33896653	C1	C2	OK	31.8083	38.0788	0.259583	0.928026	0.02865	0.135453	no
XLOC_003083	SMIM12	1:35178337-35325417	C1	C2	OK	33.5834	29.1772	-0.202907	-0.593858	0.19725	0.467324	no
XLOC_003087	RP11-244H3.1,RP11-244H3.4,ZMYM6,ZMYM6NB	1:35439956-35497685	C1	C2	OK	23.7388	23.5925	-0.00892042	-0.0216584	0.96135	0.986452	no
XLOC_003088	SFPQ	1:35641902-35659349	C1	C2	OK	297.526	231.337	-0.36302	-1.04018	0.014	0.0855906	no
XLOC_003091	ZMYM4-AS1	1:35734254-35887661	C1	C2	OK	10.4327	7.43566	-0.488583	-0.220917	0.6779	0.878167	no
XLOC_003093	KIAA0319L	1:35899090-36032875	C1	C2	OK	18.9428	25.8807	0.450224	0.768123	0.01265	0.0800993	no
XLOC_003095	PSMB2	1:36067184-36107445	C1	C2	OK	123.398	108.515	-0.185424	-0.739285	0.09955	0.309574	no
XLOC_003097	C1orf216	1:36179475-36185073	C1	C2	OK	5.04579	3.26991	-0.62583	-1.43891	0.0006	0.00893154	yes
XLOC_003098	CLSPN	1:36185397-36235586	C1	C2	OK	13.7096	9.20614	-0.57452	-1.64687	5e-05	0.00117995	yes
XLOC_003100	RP4-789D17.5	1:36395320-36395716	C1	C2	OK	1.14318	0.660067	-0.792367	-0.452172	0.277	0.56628	no
XLOC_003104	TRAPPC3	1:36602172-36615098	C1	C2	OK	74.7763	66.1417	-0.177022	-0.406891	0.2848	0.575131	no
XLOC_003106	EVA1B	1:36771987-36794822	C1	C2	OK	3.47484	3.85129	0.148395	0.150509	0.74875	0.913253	no
XLOC_003107	STK40	1:36805224-36851514	C1	C2	OK	26.5779	28.7527	0.113474	0.436387	0.33085	0.624788	no
XLOC_003108	LSM10	1:36856145-36863493	C1	C2	OK	36.054	35.2852	-0.0310933	-0.0999779	0.82605	0.944711	no
XLOC_003110	OSCP1	1:36881427-36916086	C1	C2	OK	4.98516	7.01797	0.493413	0.742887	0.04175	0.175596	no
XLOC_003112	MRPS15	1:36921318-36930038	C1	C2	OK	96.0431	84.7259	-0.180878	-0.687477	0.13305	0.369988	no
XLOC_003118	MEAF6	1:37958175-37980407	C1	C2	OK	64.9807	57.0971	-0.186593	-0.686775	0.1371	0.376705	no
XLOC_003120	SNIP1	1:38000049-38019903	C1	C2	OK	8.48861	6.28025	-0.434708	-1.17141	0.0063	0.0496709	yes
XLOC_003121	GNL2	1:38022519-38061548	C1	C2	OK	68.2573	62.1816	-0.134497	-0.494606	0.22915	0.509308	no
XLOC_003123	C1orf109	1:38147241-38157925	C1	C2	OK	33.8522	32.5019	-0.0587265	-0.164685	0.7084	0.893764	no
XLOC_003127	RP11-109P14.9	1:38259465-38275126	C1	C2	OK	35.9619	27.4415	-0.390109	-0.49686	0.2761	0.565406	no
XLOC_003128	YRDC	1:38259465-38275126	C1	C2	OK	37.0335	27.1645	-0.447112	-0.909568	0.04915	0.194811	no
XLOC_003129	MTF1	1:38275159-38325292	C1	C2	OK	4.09452	2.94558	-0.475144	-1.26388	0.0038	0.0341679	yes
XLOC_003131	INPP5B	1:38325962-38412738	C1	C2	OK	9.49574	11.5115	0.277721	0.770452	0.0468	0.188413	no
XLOC_003132	SF3A3	1:38422628-38456593	C1	C2	OK	127.857	102.724	-0.315751	-0.895753	0.04545	0.184916	no
XLOC_003133	FHL3	1:38462331-38490496	C1	C2	OK	14.046	16.9838	0.274005	0.391104	0.39895	0.690412	no
XLOC_003134	POU3F1	1:38509522-38512450	C1	C2	OK	1.39935	1.06153	-0.398612	-0.529927	0.22835	0.508458	no
XLOC_003137	RRAGC	1:39303863-39325495	C1	C2	OK	17.2804	16.7953	-0.0410744	-0.131731	0.77605	0.925571	no
XLOC_003138	GJA9,MYCBP	1:39325671-39407471	C1	C2	OK	40.4848	26.621	-0.604818	-1.32872	0.00565	0.0454531	yes
XLOC_003146	PPIEL,RP11-69E11.4	1:39957317-40025353	C1	C2	OK	3.74798	7.27279	0.956397	1.14141	0.01575	0.0930572	no
XLOC_003147	PABPC4	1:40026487-40042567	C1	C2	OK	168.514	124.525	-0.436434	-1.21986	0.00025	0.0045075	yes
XLOC_003149	HEYL	1:40082462-40105617	C1	C2	OK	3.36858	2.27114	-0.568727	-1.12668	0.0172	0.0983701	no
XLOC_003153	BMP8B	1:40157853-40254533	C1	C2	OK	4.00175	4.46525	0.158108	0.233199	0.5844	0.828464	no
XLOC_003156	TRIT1	1:40306719-40349183	C1	C2	OK	20.2925	20.5053	0.015051	0.0447821	0.91885	0.975525	no
XLOC_003158	MYCL	1:40360916-40367928	C1	C2	OK	4.75681	5.59335	0.233717	0.518911	0.2141	0.490766	no
XLOC_003160	PPT1	1:40538333-40563375	C1	C2	OK	125.308	119.404	-0.0696171	-0.253985	0.574	0.820565	no
XLOC_003161	RP1-39G22.7	1:40722098-40723639	C1	C2	OK	9.58756	11.4211	0.252466	0.625734	0.16775	0.424768	no
XLOC_003163	COL9A2	1:40766011-40783488	C1	C2	OK	2.10341	3.67682	0.805727	1.02749	0.00115	0.0145769	yes
XLOC_003165	RP11-656D10.3	1:40942886-40974333	C1	C2	OK	1.35377	2.20407	0.703189	0.392471	0.40535	0.696865	no
XLOC_003166	RP11-656D10.5	1:40974412-40983478	C1	C2	OK	2.84852	3.9025	0.454187	0.287216	0.5464	0.803676	no
XLOC_003167	RP11-656D10.6	1:40974412-40983478	C1	C2	OK	2.19764	3.2593	0.568606	0.373146	0.4148	0.705646	no
XLOC_003169	RIMS3	1:41086350-41131387	C1	C2	OK	2.1008	5.74988	1.45259	3.74318	5e-05	0.00117995	yes
XLOC_003171	NFYC-AS1	1:41154272-41237275	C1	C2	OK	2.56445	1.91834	-0.418796	-0.319713	0.51165	0.780704	no
XLOC_003172	CITED4	1:41326728-41328018	C1	C2	OK	2.28642	3.83696	0.746874	0.9956	0.02725	0.131075	no
XLOC_003175	SLFNL1	1:41480323-41489403	C1	C2	OK	1.05116	0.411127	-1.35432	-1.53447	0.00025	0.0045075	yes
XLOC_003176	SCMH1	1:41490365-41707848	C1	C2	OK	23.9332	28.012	0.227031	0.644297	0.13385	0.370944	no
XLOC_003181	HIVEP3	1:41972035-42501596	C1	C2	OK	1.25297	1.59264	0.346066	0.404204	0.33145	0.625503	no
XLOC_003183	FOXJ3	1:42642139-42804047	C1	C2	OK	21.8803	18.7864	-0.219943	-0.825739	0.0621	0.227612	no
XLOC_003189	LEPRE1	1:43212005-43232755	C1	C2	OK	29.3578	30.7462	0.066666	0.218932	0.59165	0.832681	no
XLOC_003190	RP5-994D16.9	1:43232927-43264323	C1	C2	OK	1.21674	1.83292	0.591118	0.24205	0.6967	0.887606	no
XLOC_003191	CCDC23	1:43270083-43312093	C1	C2	OK	25.8407	31.0088	0.263033	0.625879	0.1675	0.424319	no
XLOC_003192	RP11-342M1.3	1:43270083-43312093	C1	C2	OK	2.23966	2.33278	0.0587719	0.0408107	0.927	0.978393	no
XLOC_003195	SLC2A1	1:43391051-43424530	C1	C2	OK	23.8064	18.2367	-0.384511	-1.07711	0.01375	0.0846234	no
XLOC_003197	EBNA1BP2	1:43629845-43739673	C1	C2	OK	89.098	73.2885	-0.281806	-1.08436	0.0163	0.0948308	no
XLOC_003200	ELOVL1	1:43829067-43833696	C1	C2	OK	32.568	41.8267	0.360971	1.17931	0.00855	0.060916	no
XLOC_003201	MED8	1:43849575-43855479	C1	C2	OK	24.0895	23.6453	-0.0268553	-0.0907741	0.84255	0.952489	no
XLOC_003202	SZT2-AS1	1:43855552-43922666	C1	C2	OK	2.64417	2.40748	-0.135295	-0.0698459	0.89545	0.968192	no
XLOC_003203	HYI	1:43855552-43922666	C1	C2	OK	17.6804	19.0404	0.106912	0.157074	0.72065	0.89969	no
XLOC_003204	KDM4A-AS1	1:44115828-44397066	C1	C2	OK	17.7131	17.7915	0.00637228	0.00616938	0.98945	0.995859	no
XLOC_003208	SLC6A9	1:44444614-44497266	C1	C2	OK	4.07145	20.5483	2.3354	2.13173	5e-05	0.00117995	yes
XLOC_003219	ERI3	1:44686733-44825398	C1	C2	OK	106.131	104.964	-0.0159581	-0.0596695	0.8949	0.96816	no
XLOC_003222	TMEM53	1:44827069-45140227	C1	C2	OK	5.21582	6.28297	0.268552	0.207811	0.69055	0.884961	no
XLOC_003226	RPS8	1:45205489-45244856	C1	C2	OK	7.37496	8.23983	0.159979	0.0134746	0.8754	0.962773	no
XLOC_003232	EIF2B3	1:45315665-45452383	C1	C2	OK	41.8508	39.8069	-0.0722387	-0.252258	0.5594	0.811308	no
XLOC_003235	HECTD3	1:45468104-45477001	C1	C2	OK	15.6803	15.1343	-0.0511285	-0.154162	0.70715	0.893283	no
XLOC_003236	ZSWIM5	1:45481819-45771881	C1	C2	OK	5.79966	5.84779	0.0119233	0.0326171	0.9347	0.980577	no
XLOC_003240	MUTYH	1:45792544-45956872	C1	C2	OK	19.2025	19.9255	0.0533241	0.0937294	0.8178	0.941265	no
XLOC_003241	TESK2	1:45792544-45956872	C1	C2	OK	4.64134	5.15461	0.151321	0.218569	0.6084	0.84262	no
XLOC_003243	CCDC163P	1:45959537-45988719	C1	C2	OK	4.0373	4.31758	0.0968343	0.0318953	0.8739	0.962338	no
XLOC_003244	PRDX1	1:45959537-45988719	C1	C2	OK	893.551	714.198	-0.323227	-1.08874	0.01495	0.0896935	no
XLOC_003246	GPBP1L1	1:46092975-46216452	C1	C2	OK	45.6231	42.6819	-0.0961424	-0.250522	0.5509	0.805644	no
XLOC_003249	IPP,RP11-767N6.7	1:46092975-46216452	C1	C2	OK	4.45358	4.06148	-0.132961	-0.124541	0.7444	0.911081	no
XLOC_003251	PIK3R3,RP11-322N21.2	1:46505704-46651630	C1	C2	OK	7.48563	6.71905	-0.155867	-0.469436	0.27435	0.56324	no
XLOC_003252	POMGNT1	1:46654353-46690381	C1	C2	OK	28.9502	32.3162	0.158684	0.474792	0.2422	0.525064	no
XLOC_003253	LRRC41	1:46713359-46782448	C1	C2	OK	57.5161	55.8818	-0.0415868	-0.0733638	0.86675	0.960243	no
XLOC_003256	MKNK1,MOB3C	1:47004367-47082563	C1	C2	OK	15.6156	13.7929	-0.179065	-0.360323	0.3898	0.682347	no
XLOC_003257	ATPAF1,EFCAB14	1:47098375-47184824	C1	C2	OK	100.194	81.8131	-0.292393	-0.806283	0.05015	0.197136	no
XLOC_003270	STIL	1:47715810-47780353	C1	C2	OK	14.5788	10.0725	-0.533445	-1.78573	5e-05	0.00117995	yes
XLOC_003272	FOXD2-AS1	1:47897546-47906363	C1	C2	OK	5.78247	9.62385	0.734929	1.56453	0.001	0.0131705	yes
XLOC_003276	FLJ00388,RP11-543D5.2,TRABD2B	1:48226199-48463105	C1	C2	OK	3.27495	4.87044	0.57258	0.737239	0.05115	0.199987	no
XLOC_003280	SPATA6	1:48737587-48937871	C1	C2	OK	1.74863	2.89499	0.727332	0.801285	0.01025	0.0690776	no
XLOC_003293	FAF1	1:50903739-51425952	C1	C2	OK	44.1488	52.043	0.23733	0.882624	0.0498	0.196318	no
XLOC_003300	TTC39A	1:51752488-51810788	C1	C2	OK	3.03659	5.64958	0.895694	1.46066	0.0001	0.00210808	yes
XLOC_003301	EPS15	1:51819934-52027301	C1	C2	OK	23.4124	25.916	0.14657	0.509939	0.2196	0.496785	no
XLOC_003306	MIR761,NRD1	1:52027537-52344477	C1	C2	OK	64.0939	55.4864	-0.208054	-0.510249	0.1762	0.436132	no
XLOC_003308	RAB3B	1:52373627-52456436	C1	C2	OK	0.947508	0.962201	0.0222	0.0552332	0.90515	0.971669	no
XLOC_003309	KTI12,TXNDC12	1:52485802-52556419	C1	C2	OK	71.5992	69.0138	-0.0530582	-0.123684	0.76995	0.922832	no
XLOC_003314	CC2D1B	1:52607588-52832080	C1	C2	OK	13.2752	10.5804	-0.327341	-0.51271	0.1579	0.410605	no
XLOC_003315	ORC1	1:52838500-52870131	C1	C2	OK	20.6465	19.0004	-0.119869	-0.455613	0.3174	0.611519	no
XLOC_003316	ZCCHC11	1:52870225-53019163	C1	C2	OK	34.4376	29.0902	-0.243453	-0.394139	0.2898	0.580666	no
XLOC_003317	COA7	1:53149984-53164092	C1	C2	OK	29.9086	22.03	-0.441089	-1.43926	0.00205	0.0218746	yes
XLOC_003321	ECHDC2	1:53308182-53392884	C1	C2	OK	4.71675	14.9463	1.66392	2.16587	5e-05	0.00117995	yes
XLOC_003328	RP5-1024G6.2	1:53662100-53686289	C1	C2	OK	9.73769	11.5842	0.250503	0.194882	0.66365	0.871486	no
XLOC_003329	C1orf123	1:53662100-53686289	C1	C2	OK	41.8544	49.897	0.253572	0.598577	0.18985	0.45628	no
XLOC_003330	MAGOH	1:53692563-53793851	C1	C2	OK	108.447	101.293	-0.0984478	-0.277967	0.5386	0.799088	no
XLOC_003331	LRP8,RP5-1024G6.8	1:53692563-53793851	C1	C2	OK	8.96435	8.67401	-0.0475007	-0.0855664	0.83455	0.949095	no
XLOC_003336	GLIS1	1:53971909-54203528	C1	C2	OK	0.673265	1.24727	0.889524	1.22821	0.0068	0.0522429	no
XLOC_003338	NDC1	1:54231132-54304533	C1	C2	OK	64.9038	48.3998	-0.423301	-1.41723	0.0022	0.0230135	yes
XLOC_003340	YIPF1	1:54315424-54356407	C1	C2	OK	13.1336	13.046	-0.00964647	-0.0268713	0.95135	0.98379	no
XLOC_003341	HSPB11	1:54382246-54433841	C1	C2	OK	55.9783	56.118	0.00359562	0.00796051	0.9867	0.994974	no
XLOC_003344	RP4-758J24.5	1:54492355-54494172	C1	C2	OK	1.08313	1.67185	0.626235	0.790612	0.089	0.287633	no
XLOC_003345	TMEM59	1:54497346-54519177	C1	C2	OK	84.3943	96.0647	0.18686	0.697773	0.1286	0.362571	no
XLOC_003347	AL353898.3	1:54519233-54578192	C1	C2	OK	3.24095	3.85345	0.249733	0.0853771	0.90135	0.970399	no
XLOC_003348	AL357673.1,CDCP2,CYB5RL,RP11-446E24.4	1:54598746-54879152	C1	C2	OK	13.7099	10.4313	-0.394289	-0.393221	0.34125	0.636604	no
XLOC_003349	SSBP3	1:54598746-54879152	C1	C2	OK	29.6964	27.1006	-0.131959	-0.198101	0.6329	0.853307	no
XLOC_003353	PARS2	1:55221159-55230210	C1	C2	OK	4.38846	6.18307	0.494608	1.24124	0.0067	0.0517333	no
XLOC_003355	DHCR24	1:55315298-55354523	C1	C2	OK	70.8927	38.7204	-0.872541	-3.22558	5e-05	0.00117995	yes
XLOC_003357	USP24	1:55532031-55680994	C1	C2	OK	19.7522	16.9083	-0.22428	-0.616332	0.07145	0.250846	no
XLOC_003366	PPAP2B	1:56960418-57181008	C1	C2	OK	10.124	6.77554	-0.579375	-1.13793	0.00935	0.0648776	no
XLOC_003372	DAB1,OMA1	1:57394882-59012474	C1	C2	OK	16.4572	14.6802	-0.164848	-0.365781	0.35	0.646647	no
XLOC_003381	MYSM1	1:59120410-59165795	C1	C2	OK	10.0245	7.37113	-0.443567	-1.22135	0.0011	0.0140981	yes
XLOC_003383	JUN	1:59246464-59249785	C1	C2	OK	111.621	133.807	0.261547	1.02133	0.0256	0.126527	no
XLOC_003392	CYP2J2	1:60358979-60392462	C1	C2	OK	1.39405	1.48878	0.0948493	0.122597	0.7623	0.918802	no
XLOC_003400	TM2D1	1:62146373-62191095	C1	C2	OK	26.9092	32.8601	0.288239	0.639229	0.15185	0.399911	no
XLOC_003405	DOCK7	1:62920398-63176365	C1	C2	OK	14.0725	14.3122	0.0243678	0.0790622	0.85385	0.956492	no
XLOC_003412	RP4-792G4.2	1:63786554-63790797	C1	C2	OK	3.42614	5.34772	0.642343	0.662502	0.14765	0.392966	no
XLOC_003414	ITGB3BP	1:63906440-64125916	C1	C2	OK	58.3456	52.8992	-0.141378	-0.307638	0.50185	0.772105	no
XLOC_003423	JAK1,RP11-182I10.3,RP4-535B20.1	1:65210375-65533420	C1	C2	OK	22.1826	17.1647	-0.369979	-0.797886	0.01965	0.107026	no
XLOC_003440	WDR78	1:67278567-67454302	C1	C2	OK	1.32058	2.05048	0.634791	0.366725	0.20235	0.474368	no
XLOC_003441	SLC35D1	1:67464906-67520111	C1	C2	OK	8.48534	7.81988	-0.117825	-0.377042	0.40435	0.695838	no
XLOC_003446	SERBP1	1:67871925-67896740	C1	C2	OK	394.059	363.684	-0.115728	-0.365698	0.40995	0.701284	no
XLOC_003449	GNG12	1:68167148-68698803	C1	C2	OK	28.7983	22.8355	-0.334706	-0.582303	0.1951	0.464618	no
XLOC_003453	WLS	1:68167148-68698803	C1	C2	OK	82.1213	83.7431	0.0282135	0.0809359	0.8563	0.95784	no
XLOC_003460	DEPDC1	1:68939802-69004310	C1	C2	OK	35.9744	26.5266	-0.439529	-1.38835	0.00165	0.018936	yes
XLOC_003465	LRRC40	1:70034032-70671303	C1	C2	OK	26.6635	22.1405	-0.26818	-0.939202	0.03835	0.16537	no
XLOC_003468	ANKRD13C	1:70724685-70851022	C1	C2	OK	12.9853	10.8718	-0.256283	-0.614185	0.16245	0.418035	no
XLOC_003474	ZRANB2	1:71514537-71546980	C1	C2	OK	77.3751	66.917	-0.209497	-0.69572	0.08605	0.282255	no
XLOC_003484	LRRIQ3	1:74491698-74663871	C1	C2	OK	1.45468	1.35142	-0.106229	-0.0934531	0.78515	0.929112	no
XLOC_003489	CRYZ	1:75170702-75232362	C1	C2	OK	21.1214	17.727	-0.252761	-0.466508	0.31465	0.608352	no
XLOC_003493	SLC44A5	1:75667815-76081683	C1	C2	OK	7.70571	8.05903	0.0646789	0.173269	0.69735	0.887916	no
XLOC_003501	PIGK	1:77554674-77685115	C1	C2	OK	25.0421	26.0136	0.0549083	0.148943	0.743	0.911081	no
XLOC_003504	ZZZ3	1:78025758-78149314	C1	C2	OK	30.0873	23.1287	-0.37947	-0.844385	0.03935	0.168214	no
XLOC_003505	USP33	1:78161618-78225665	C1	C2	OK	36.4481	32.4334	-0.168363	-0.493364	0.16575	0.4221	no
XLOC_003510	FUBP1	1:78409739-78604133	C1	C2	OK	103.639	75.0695	-0.465265	-1.23242	0.00165	0.018936	yes
XLOC_003511	RP11-386I14.4	1:78409739-78604133	C1	C2	OK	8.60156	4.65567	-0.885609	-0.103847	0.5479	0.804233	no
XLOC_003534	TTLL7	1:84330703-84464836	C1	C2	OK	4.61374	4.71506	0.0313378	0.0405884	0.91725	0.97527	no
XLOC_003537	RP11-486G15.2	1:84542013-84543649	C1	C2	OK	4.63664	5.53011	0.254229	0.468972	0.3006	0.593518	no
XLOC_003539	GNG5	1:84964007-85055227	C1	C2	OK	153.151	151.649	-0.0142208	-0.0506393	0.91185	0.973624	no
XLOC_003540	CTBS	1:84964007-85055227	C1	C2	OK	4.90935	8.94085	0.864881	0.971359	0.04655	0.187734	no
XLOC_003544	SSX2IP	1:85109389-85156486	C1	C2	OK	19.0408	17.7941	-0.0976968	-0.301454	0.49525	0.767271	no
XLOC_003546	LPAR3	1:85277284-85358969	C1	C2	OK	8.44566	9.2347	0.128855	0.352887	0.42945	0.717167	no
XLOC_003547	MCOLN2	1:85391267-85463029	C1	C2	OK	14.4588	11.2087	-0.367321	-0.962266	0.0332	0.150384	no
XLOC_003548	MCOLN3	1:85464829-85598821	C1	C2	OK	3.2939	4.18754	0.346307	0.69479	0.1078	0.326207	no
XLOC_003549	SYDE2	1:85622555-85667435	C1	C2	OK	3.81555	2.90738	-0.392171	-0.965416	0.0304	0.141788	no
XLOC_003550	C1orf52	1:85715628-85725370	C1	C2	OK	35.0376	35.0141	-0.000968059	-0.0026981	0.994	0.99749	no
XLOC_003551	BCL10	1:85731595-86043933	C1	C2	OK	5.94218	4.74374	-0.324968	-0.488529	0.2821	0.572269	no
XLOC_003552	DDAH1	1:85731595-86043933	C1	C2	OK	20.8576	14.1967	-0.555015	-1.77598	0.0001	0.00210808	yes
XLOC_003555	ZNHIT6	1:86115105-86174295	C1	C2	OK	24.947	20.4836	-0.2844	-1.03312	0.0248	0.123589	no
XLOC_003556	COL24A1	1:86194915-86622656	C1	C2	OK	0.893114	1.00629	0.172131	0.151661	0.61965	0.846639	no
XLOC_003558	ODF2L	1:86814085-86862023	C1	C2	OK	9.32648	9.1661	-0.0250248	-0.0413306	0.9024	0.9706	no
XLOC_003563	RP4-612B15.3	1:87169184-87213902	C1	C2	OK	0.673727	1.36808	1.02191	0.324315	0.6139	0.844991	no
XLOC_003564	2015-09-15	1:87328131-87380107	C1	C2	OK	168.713	152.946	-0.141553	-0.533379	0.24545	0.528927	no
XLOC_003574	GTF2B	1:89318614-89357627	C1	C2	OK	32.6272	31.4096	-0.0548672	-0.18421	0.6786	0.878521	no
XLOC_003575	CCBL2,RBMXL1	1:89386740-89458662	C1	C2	OK	38.9613	35.9532	-0.115925	-0.381388	0.4013	0.692572	no
XLOC_003583	RP5-1007M22.2	1:89989820-90402170	C1	C2	OK	1.37643	1.72969	0.329578	0.114979	0.6893	0.884343	no
XLOC_003586	RP5-943J3.2	1:89989820-90402170	C1	C2	OK	1.26598	2.13065	0.751042	0.225156	0.6897	0.884364	no
XLOC_003588	GEMIN8P4	1:90459151-90459880	C1	C2	OK	1.93487	2.57159	0.410425	0.50994	0.24675	0.530108	no
XLOC_003592	RP4-665J23.1	1:91248436-91317212	C1	C2	OK	4.99451	7.5124	0.588931	1.02167	0.02755	0.131921	no
XLOC_003595	ZNF644	1:91380858-91487836	C1	C2	OK	22.274	21.4185	-0.0565031	-0.125591	0.7744	0.92454	no
XLOC_003596	HFM1	1:91726322-91870426	C1	C2	OK	2.70278	4.269	0.659456	0.886827	0.02015	0.108637	no
XLOC_003598	TGFBR3	1:92145901-92371892	C1	C2	OK	6.78455	5.9027	-0.200877	-0.580626	0.1507	0.398172	no
XLOC_003600	EPHX4	1:92487423-92529191	C1	C2	OK	2.60199	3.15775	0.279283	0.656287	0.15295	0.401737	no
XLOC_003604	GLMN	1:92711437-92867613	C1	C2	OK	22.0821	16.3328	-0.435107	-0.864056	0.0579	0.2177	no
XLOC_003606	GFI1	1:92940133-92952433	C1	C2	OK	2.02375	3.61916	0.838625	1.19088	0.01415	0.0862788	no
XLOC_003607	EVI5	1:92974252-93257961	C1	C2	OK	5.14068	4.22772	-0.282078	-0.512875	0.16415	0.420298	no
XLOC_003612	FAM69A	1:93307494-93427057	C1	C2	OK	8.3074	8.86133	0.0931251	0.270364	0.5542	0.807153	no
XLOC_003617	TMED5	1:93615298-93835055	C1	C2	OK	35.0419	31.1096	-0.171719	-0.320276	0.4873	0.761783	no
XLOC_003620	RP4-717I23.3	1:93615298-93835055	C1	C2	OK	4.67913	8.19346	0.808233	0.399339	0.0415	0.174811	no
XLOC_003624	BCAR3	1:94027346-94314495	C1	C2	OK	3.65882	4.62458	0.337944	0.655755	0.09235	0.295558	no
XLOC_003626	DNTTIP2	1:94333372-94345474	C1	C2	OK	32.8018	26.694	-0.297263	-0.969702	0.02915	0.137348	no
XLOC_003627	GCLM	1:94350760-94374966	C1	C2	OK	12.5483	8.58081	-0.548301	-1.16144	0.0108	0.0713925	no
XLOC_003637	ARHGAP29	1:94614543-94740624	C1	C2	OK	6.96093	5.56885	-0.321901	-1.00242	0.0285	0.134975	no
XLOC_003640	F3	1:94994780-95007356	C1	C2	OK	0.819752	1.00612	0.295537	0.315381	0.4253	0.714552	no
XLOC_003643	LINC01057,PGBD4P7	1:95104016-95285837	C1	C2	OK	0.691736	1.61459	1.22287	0.647113	0.0111	0.0725777	no
XLOC_003647	CNN3	1:95362506-95428826	C1	C2	OK	99.3889	85.7982	-0.212137	-0.81685	0.0673	0.241228	no
XLOC_003648	ALG14	1:95439962-95538501	C1	C2	OK	9.30312	8.31916	-0.161277	-0.183503	0.695	0.886849	no
XLOC_003658	RPL7P9	1:97144429-97145176	C1	C2	OK	16.8804	20.0862	0.250857	0.623543	0.1791	0.440864	no
XLOC_003660	DPYD	1:97543298-98386605	C1	C2	OK	6.04893	5.77924	-0.0658016	-0.154911	0.71825	0.89856	no
XLOC_003667	FRRS1	1:100174223-100232190	C1	C2	OK	4.67309	4.91893	0.073967	0.137477	0.7206	0.89969	no
XLOC_003669	RP5-884G6.2	1:100433938-100492535	C1	C2	OK	0.533715	1.32424	1.31103	0.522888	0.3498	0.64645	no
XLOC_003671	RP4-714D9.2,SASS6	1:100503652-100715390	C1	C2	OK	17.5325	15.1082	-0.214705	-0.422046	0.3493	0.646229	no
XLOC_003672	DBT,LRRC39	1:100503652-100715390	C1	C2	OK	7.09304	6.35271	-0.159033	-0.212661	0.61435	0.84519	no
XLOC_003673	RP11-305E17.6	1:100726507-100758488	C1	C2	OK	1.45183	1.82544	0.330373	0.150724	0.65745	0.867628	no
XLOC_003677	RP5-837M10.4	1:100810032-100985833	C1	C2	OK	0.828341	0.99892	0.270145	0.0980009	0.8554	0.957276	no
XLOC_003680	EXTL2	1:101337942-101447309	C1	C2	OK	13.6303	14.781	0.116927	0.27612	0.5106	0.7798	no
XLOC_003682	DPH5	1:101454952-101552821	C1	C2	OK	29.1348	36.1532	0.311379	0.756309	0.1018	0.314309	no
XLOC_003706	VAV3	1:108113781-108537229	C1	C2	OK	1.63895	1.20389	-0.445065	-0.420552	0.0838	0.27764	no
XLOC_003709	SLC25A24	1:108676657-108744113	C1	C2	OK	13.0826	15.5537	0.24961	0.814245	0.0766	0.261921	no
XLOC_003716	AKNAD1,CLCC1	1:109358519-109506113	C1	C2	OK	29.1663	22.1183	-0.399063	-0.873593	0.0216	0.113447	no
XLOC_003717	WDR47	1:109512835-109584850	C1	C2	OK	6.95411	5.6976	-0.28751	-0.729891	0.064	0.232726	no
XLOC_003719	RP5-1065J22.8,TAF13	1:109605107-109639556	C1	C2	OK	24.1516	14.6486	-0.721353	-1.17825	0.01385	0.0850496	no
XLOC_003723	PSRC1	1:109822177-109825808	C1	C2	OK	26.2339	21.9	-0.260504	-0.806215	0.0656	0.23711	no
XLOC_003725	SORT1	1:109852191-109940573	C1	C2	OK	15.2106	11.5184	-0.40113	-1.40499	0.0006	0.00893154	yes
XLOC_003726	PSMA5	1:109941652-109969062	C1	C2	OK	120.763	105.095	-0.200486	-0.761822	0.08535	0.280557	no
XLOC_003731	RP5-1160K1.6	1:110158725-110174677	C1	C2	OK	2.52436	1.51096	-0.740453	-0.303436	0.6786	0.878521	no
XLOC_003733	GSTM3	1:110254863-110318050	C1	C2	OK	36.1118	35.2753	-0.0338109	-0.105482	0.8157	0.940868	no
XLOC_003737	ALX3	1:110574198-110617263	C1	C2	OK	2.70549	2.21547	-0.288279	-0.231409	0.6094	0.843076	no
XLOC_003742	RBM15	1:110828996-110974982	C1	C2	OK	3.71735	3.69772	-0.00763798	-0.00385537	0.99435	0.997669	no
XLOC_003743	SLC16A4	1:110828996-110974982	C1	C2	OK	1.77154	2.44822	0.466735	0.276568	0.544	0.801572	no
XLOC_003744	LAMTOR5	1:110828996-110974982	C1	C2	OK	114.868	94.0723	-0.288137	-0.687672	0.1418	0.384049	no
XLOC_003756	LRIF1	1:111486088-111507271	C1	C2	OK	8.86232	9.50078	0.100361	0.253807	0.57085	0.818387	no
XLOC_003758	DRAM2	1:111659351-111727724	C1	C2	OK	52.2575	79.0118	0.59643	1.3187	0.00375	0.0338504	yes
XLOC_003760	RP5-1180E21.5	1:111659351-111727724	C1	C2	OK	19.0108	22.3434	0.233029	0.22958	0.61335	0.844708	no
XLOC_003765	OVGP1	1:111956836-111970738	C1	C2	OK	1.87532	1.99351	0.0881682	0.111577	0.78705	0.929311	no
XLOC_003766	RP11-552M11.8	1:111973667-111975690	C1	C2	OK	1.94944	1.91236	-0.0277037	-0.042681	0.9249	0.977713	no
XLOC_003767	RP11-552M11.4,WDR77	1:111980135-112006365	C1	C2	OK	119.227	71.6792	-0.734083	-1.34438	0.00205	0.0218746	yes
XLOC_003773	FAM212B	1:112025969-112312386	C1	C2	OK	1.23754	1.78477	0.528264	0.306712	0.2827	0.572647	no
XLOC_003779	ST7L	1:113009162-113214241	C1	C2	OK	20.9104	19.5498	-0.097073	-0.109454	0.78365	0.928766	no
XLOC_003783	PPM1J,RHOC,RP11-426L16.10	1:113215762-113258099	C1	C2	OK	54.2446	90.8461	0.743945	1.77293	0.00015	0.0029676	yes
XLOC_003784	RP11-426L16.8	1:113362791-113420493	C1	C2	OK	0.637139	1.29616	1.02457	0.7991	0.043	0.179057	no
XLOC_003786	SLC16A1	1:113454468-113615727	C1	C2	OK	122.805	91.3487	-0.42691	-1.51163	0.00095	0.0127056	yes
XLOC_003788	RLIMP2	1:113615817-113674882	C1	C2	OK	2.1185	1.92727	-0.136486	-0.131182	0.7729	0.923865	no
XLOC_003790	PHTF1,RSBN1	1:114239367-114456708	C1	C2	OK	16.5055	16.0382	-0.0414362	-0.0745416	0.84985	0.955261	no
XLOC_003794	AP4B1	1:114239367-114456708	C1	C2	OK	11.2337	9.86042	-0.188109	-0.252506	0.49765	0.768767	no
XLOC_003797	SYT6	1:114631912-114697576	C1	C2	OK	0.351676	0.965656	1.45726	0.936629	5e-05	0.00117995	yes
XLOC_003799	TRIM33	1:114935398-115053781	C1	C2	OK	16.2506	12.4215	-0.387658	-1.05602	0.00685	0.0524232	no
XLOC_003800	BCAS2	1:115090691-115124385	C1	C2	OK	67.7601	51.2103	-0.404	-1.49862	0.00105	0.0136599	yes
XLOC_003801	DENND2C	1:115125463-115213043	C1	C2	OK	2.31213	2.39973	0.0536476	0.0885609	0.8299	0.947156	no
XLOC_003804	CSDE1,NRAS	1:115247089-115301297	C1	C2	OK	391.108	303.652	-0.365147	-0.995269	0.0107	0.0710371	no
XLOC_003805	SIKE1	1:115312099-115323336	C1	C2	OK	29.672	22.8294	-0.378207	-0.935791	0.0068	0.0522429	no
XLOC_003806	TSPAN2	1:115590631-115632725	C1	C2	OK	3.09905	5.05145	0.70487	0.89408	0.04525	0.184319	no
XLOC_003810	CASQ2,NHLH2	1:116242627-116386538	C1	C2	OK	5.01119	7.02415	0.487169	1.21515	0.00345	0.0319344	yes
XLOC_003813	AL136376.1	1:116915289-116961244	C1	C2	OK	14.0209	10.4805	-0.419863	-0.067604	0.70535	0.892514	no
XLOC_003814	ATP1A1OS	1:116915289-116961244	C1	C2	OK	3.8547	4.5574	0.241591	0.0616616	0.7694	0.922553	no
XLOC_003819	CD58	1:117057156-117113661	C1	C2	OK	8.87785	7.46794	-0.2495	-0.461332	0.2844	0.574592	no
XLOC_003822	IGSF3	1:117116821-117210375	C1	C2	OK	9.24489	9.71342	0.0713237	0.227268	0.5839	0.828265	no
XLOC_003830	TRIM45	1:117653348-117665209	C1	C2	OK	3.7112	4.23736	0.19128	0.440163	0.3075	0.601559	no
XLOC_003838	GDAP2	1:118406106-118472312	C1	C2	OK	7.39255	5.56561	-0.409531	-0.709215	0.1119	0.33437	no
XLOC_003844	WARS2	1:119573769-119869926	C1	C2	OK	13.473	14.2392	0.0797915	0.180559	0.67295	0.876788	no
XLOC_003857	ZNF697	1:120161863-120190867	C1	C2	OK	4.64822	4.72465	0.0235308	0.0687654	0.87825	0.96278	no
XLOC_003863	NOTCH2	1:120454175-120612240	C1	C2	OK	24.7971	16.7767	-0.563714	-2.01335	5e-05	0.00117995	yes
XLOC_003864	RP6-42F4.1	1:120693319-120697146	C1	C2	OK	3.62897	2.28015	-0.67043	-1.33427	0.0039	0.034818	yes
XLOC_003870	RP11-344P13.6	1:121260163-121310591	C1	C2	OK	1.17151	1.33825	0.191971	0.110544	0.8619	0.959146	no
XLOC_003875	SNX18P16	1:142618768-142729975	C1	C2	OK	0.640305	2.60148	2.0225	1.24522	0.0162	0.0944078	no
XLOC_003880	RP11-782C8.2	1:143118703-143240439	C1	C2	OK	1.01939	3.44144	1.75531	1.51168	0.00035	0.00590262	yes
XLOC_003881	RP11-782C8.5	1:143118703-143240439	C1	C2	OK	1.20095	0.823737	-0.543924	-0.172791	0.39615	0.687804	no
XLOC_003884	RP11-435B5.4	1:143288954-143467632	C1	C2	OK	1.00416	1.4137	0.493488	0.34231	0.3451	0.641364	no
XLOC_003889	RP6-206I17.1,RP6-206I17.3	1:143647637-143745417	C1	C2	OK	2.54417	4.69341	0.883443	0.740594	0.05935	0.221108	no
XLOC_003894	FAM72D	1:143896451-143913143	C1	C2	OK	5.0654	4.53087	-0.160889	-0.367196	0.42195	0.711083	no
XLOC_003902	RP11-640M9.1	1:144275917-144521970	C1	C2	OK	2.20005	2.92286	0.409841	0.346648	0.19365	0.46212	no
XLOC_003906	RP4-791M13.3	1:144833167-144835867	C1	C2	OK	1.08784	1.28725	0.242829	0.230158	0.61175	0.844048	no
XLOC_003907	PDE4DIP	1:144836156-145076186	C1	C2	OK	22.2703	20.4495	-0.123062	-0.231184	0.4344	0.720903	no
XLOC_003912	RP11-458D21.1	1:145373053-145382518	C1	C2	OK	3.25881	3.52735	0.114239	0.197488	0.61345	0.844708	no
XLOC_003913	POLR3GL	1:145456235-145475648	C1	C2	OK	11.5874	15.559	0.425191	1.13733	0.01405	0.0858204	no
XLOC_003915	GNRHR2	1:145475981-145516076	C1	C2	OK	10.2676	8.75389	-0.230103	-0.139235	0.75355	0.915074	no
XLOC_003917	NUDT17,POLR3C	1:145575214-145715614	C1	C2	OK	26.6426	25.626	-0.0561249	-0.132055	0.76645	0.920712	no
XLOC_003919	GPR89A	1:145764410-145827103	C1	C2	OK	9.77884	7.68764	-0.347124	-0.496539	0.25795	0.543282	no
XLOC_003923	NBPF11,WI2-3658N16.1	1:146032646-146253110	C1	C2	OK	1.55048	1.58338	0.0302937	0.0368358	0.9185	0.975506	no
XLOC_003929	PRKAB2	1:146626574-146644206	C1	C2	OK	12.6632	15.4475	0.286728	1.03805	0.02105	0.11179	no
XLOC_003934	ACP6	1:147101452-147142637	C1	C2	OK	17.5802	19.852	0.17534	0.409003	0.36655	0.661666	no
XLOC_003935	GJA5	1:147228331-147245484	C1	C2	OK	2.42512	1.0866	-1.15824	-1.22739	0.00655	0.0509449	no
XLOC_003939	NBPF24	1:147574427-147634886	C1	C2	OK	0.998322	0.70494	-0.502005	-0.398326	0.2584	0.544064	no
XLOC_003954	NBPF14	1:148003641-148025863	C1	C2	OK	2.20181	1.98273	-0.151201	-0.329964	0.44495	0.730612	no
XLOC_003959	NBPF15	1:148555917-148596267	C1	C2	OK	1.44868	1.17224	-0.305472	-0.280847	0.5357	0.797266	no
XLOC_003982	FAM72C	1:149438749-149459549	C1	C2	OK	1.96355	1.61461	-0.282274	-0.303716	0.4533	0.735934	no
XLOC_003984	RP11-277L2.3	1:149575344-149637707	C1	C2	OK	2.87883	5.94965	1.04732	1.06272	0.02995	0.140209	no
XLOC_003992	HIST2H2BF,RP11-196G18.21,RP11-196G18.3	1:149754226-149783974	C1	C2	OK	1.3705	1.25587	-0.126013	-0.111473	0.76295	0.918802	no
XLOC_003994	RP11-196G18.23	1:149802875-149804109	C1	C2	OK	2.95618	3.16798	0.0998293	0.148834	0.7461	0.912254	no
XLOC_003996	HIST2H2AA3	1:149813347-149822566	C1	C2	OK	1.81628	1.35285	-0.424982	-0.297453	0.54405	0.801572	no
XLOC_003997	HIST2H2BC,RP11-196G18.22	1:149813347-149822566	C1	C2	OK	3.99331	2.65181	-0.590608	-1.27048	0.0061	0.0483698	yes
XLOC_003999	HIST2H2BE	1:149856009-149858232	C1	C2	OK	2.78782	2.05025	-0.44334	-0.713568	0.11735	0.344477	no
XLOC_004001	SV2A	1:149874869-149889434	C1	C2	OK	9.5371	7.44972	-0.356364	-1.17962	0.00945	0.0653094	no
XLOC_004002	MTMR11,SF3B4	1:149895208-149908791	C1	C2	OK	75.0475	61.5166	-0.286828	-1.12028	0.01395	0.085436	no
XLOC_004003	OTUD7B	1:149909704-150117505	C1	C2	OK	6.47961	5.67692	-0.1908	-0.276195	0.54135	0.80042	no
XLOC_004004	ANP32E	1:150190716-150208504	C1	C2	OK	82.788	58.2846	-0.506308	-1.78784	5e-05	0.00117995	yes
XLOC_004006	APH1A	1:150237803-150253758	C1	C2	OK	118.87	115.613	-0.0400787	-0.149783	0.7385	0.908424	no
XLOC_004011	MCL1	1:150547030-150552236	C1	C2	OK	71.7903	52.5277	-0.450712	-1.77978	0.00025	0.0045075	yes
XLOC_004013	ENSA	1:150573326-150602532	C1	C2	OK	178.918	148.618	-0.267692	-0.888485	0.05345	0.205722	no
XLOC_004014	GOLPH3L	1:150618452-150669652	C1	C2	OK	20.0652	16.9476	-0.243621	-0.754075	0.097	0.304244	no
XLOC_004018	ARNT	1:150782180-150849244	C1	C2	OK	17.801	16.3896	-0.119176	-0.393488	0.33935	0.634172	no
XLOC_004022	CERS2	1:150898738-150948010	C1	C2	OK	130.746	144.973	0.149013	0.333978	0.38345	0.676112	no
XLOC_004023	FAM63A	1:150954492-150980851	C1	C2	OK	6.4434	6.5935	0.0332219	0.0592099	0.8851	0.963783	no
XLOC_004025	CDC42SE1	1:151009045-151042801	C1	C2	OK	29.9776	28.6679	-0.0644494	-0.202011	0.65975	0.868922	no
XLOC_004027	LYSMD1,RP11-68I18.10,SEMA6C	1:151102550-151167797	C1	C2	OK	11.5746	16.0774	0.474071	0.531898	0.0953	0.301787	no
XLOC_004028	TMOD4,VPS72	1:151102550-151167797	C1	C2	OK	67.6225	62.0075	-0.125059	-0.354595	0.4312	0.718505	no
XLOC_004029	RP11-126K1.2	1:151252499-151300191	C1	C2	OK	4.09032	4.26633	0.060782	0.0199552	0.9631	0.986937	no
XLOC_004030	PI4KB	1:151252499-151300191	C1	C2	OK	39.4155	39.069	-0.0127386	-0.0331397	0.9367	0.98141	no
XLOC_004032	RFX5	1:151313115-151320503	C1	C2	OK	31.285	32.9956	0.0768036	0.231146	0.54105	0.800136	no
XLOC_004033	SELENBP1	1:151336777-151345289	C1	C2	OK	8.31903	12.1654	0.5483	1.44649	0.0005	0.007743	yes
XLOC_004034	POGZ	1:151375197-151431941	C1	C2	OK	26.1994	20.5138	-0.352934	-0.83969	0.0073	0.0546571	no
XLOC_004039	MRPL9,RP11-98D18.3,TDRKH	1:151728016-151766878	C1	C2	OK	70.4414	68.8229	-0.0335339	-0.103206	0.8142	0.940037	no
XLOC_004045	THEM4	1:151843350-151882284	C1	C2	OK	14.0524	20.2274	0.525499	1.31803	0.007	0.0531885	no
XLOC_004047	S100A10	1:151955390-151966866	C1	C2	OK	94.8969	229.615	1.27478	4.39744	5e-05	0.00117995	yes
XLOC_004048	S100A11	1:151967006-152020383	C1	C2	OK	100.639	194.374	0.94965	3.45875	5e-05	0.00117995	yes
XLOC_004083	S100A4	1:153516088-153522612	C1	C2	OK	1.59646	3.27978	1.03873	1.07565	0.0045	0.0385328	yes
XLOC_004088	RP1-178F15.4,RP1-178F15.5,S100A13	1:153591262-153618999	C1	C2	OK	45.536	49.6887	0.12591	0.176467	0.7162	0.897094	no
XLOC_004089	ILF2	1:153634511-153643524	C1	C2	OK	305.272	260.461	-0.229031	-0.866434	0.0565	0.214124	no
XLOC_004095	GATAD2B	1:153777200-153895451	C1	C2	OK	12.0396	10.6506	-0.176859	-0.674979	0.1385	0.378746	no
XLOC_004097	DENND4B	1:153901804-153919172	C1	C2	OK	32.6175	23.7994	-0.45472	-0.959944	0.0072	0.0542019	no
XLOC_004098	CRTC2	1:153920144-153931108	C1	C2	OK	25.5103	21.3826	-0.254642	-0.601604	0.09685	0.303981	no
XLOC_004099	SLC39A1	1:153931574-153951636	C1	C2	OK	65.0745	60.4185	-0.107101	-0.274264	0.5502	0.8049	no
XLOC_004100	JTB	1:153931574-153951636	C1	C2	OK	144.851	146.069	0.0120801	0.0321715	0.9442	0.981853	no
XLOC_004101	RAB13	1:153954126-153958834	C1	C2	OK	28.8284	31.5439	0.129872	0.456556	0.31445	0.608186	no
XLOC_004106	TPM3	1:154127783-154167124	C1	C2	OK	185.708	145.834	-0.348704	-1.2562	0.00725	0.0544597	no
XLOC_004110	C1orf43	1:154179181-154243986	C1	C2	OK	187.13	221.567	0.243706	0.497178	0.2796	0.569441	no
XLOC_004116	UBE2Q1	1:154521052-154531504	C1	C2	OK	38.8029	36.7593	-0.078056	-0.245106	0.52725	0.791321	no
XLOC_004118	ADAR	1:154554375-154600477	C1	C2	OK	64.7745	49.7868	-0.379663	-1.10942	0.00195	0.0212168	yes
XLOC_004120	PMVK	1:154897209-154909467	C1	C2	OK	16.4905	22.8524	0.470707	1.47517	0.0012	0.0149908	yes
XLOC_004121	PBXIP1	1:154916538-154928599	C1	C2	OK	5.77881	6.05406	0.0671289	0.166524	0.7115	0.895506	no
XLOC_004122	PYGO2,SHC1	1:154929500-154953595	C1	C2	OK	45.059	40.7315	-0.145671	-0.375702	0.3782	0.671218	no
XLOC_004124	RP11-307C12.11	1:155006299-155035252	C1	C2	OK	2.19255	2.81374	0.359878	0.222798	0.6953	0.886849	no
XLOC_004125	DPM3	1:155112366-155113071	C1	C2	OK	50.7245	53.9745	0.0895939	0.229317	0.60795	0.842334	no
XLOC_004126	KRTCAP2,MUC1,RP11-201K10.3	1:155141883-155162707	C1	C2	OK	234.328	230.379	-0.0245216	-0.0901923	0.84355	0.953286	no
XLOC_004127	THBS3	1:155165310-155197311	C1	C2	OK	3.41414	3.50471	0.0377718	0.0372006	0.92815	0.978434	no
XLOC_004128	GBAP1,RP11-263K19.6	1:155165310-155197311	C1	C2	OK	10.5387	9.67613	-0.123196	-0.117918	0.8007	0.935244	no
XLOC_004129	GBA	1:155204146-155214490	C1	C2	OK	22.5646	21.6567	-0.0592487	-0.168139	0.7081	0.893622	no
XLOC_004131	FAM189B	1:155216995-155225495	C1	C2	OK	68.4197	60.1752	-0.185242	-0.715853	0.11745	0.344698	no
XLOC_004132	CLK2,SCAMP3	1:155225769-155271225	C1	C2	OK	126.556	105.458	-0.263104	-0.893253	0.044	0.181472	no
XLOC_004134	RUSC1-AS1	1:155278442-155300905	C1	C2	OK	10.9792	9.67819	-0.181969	-0.19259	0.66585	0.8727	no
XLOC_004135	ASH1L,MIR555	1:155305058-155533775	C1	C2	OK	10.2076	7.91485	-0.367013	-0.760618	0.02595	0.127301	no
XLOC_004142	RP11-29H23.5,YY1AP1	1:155579566-155829191	C1	C2	OK	28.0628	27.3153	-0.038949	-0.0697265	0.8708	0.962075	no
XLOC_004144	GON4L	1:155579566-155829191	C1	C2	OK	10.8505	8.51404	-0.349853	-0.35365	0.1756	0.435316	no
XLOC_004145	RIT1	1:155867522-155881309	C1	C2	OK	8.23596	7.75912	-0.0860439	-0.202769	0.64025	0.857781	no
XLOC_004146	KIAA0907	1:155882833-155904339	C1	C2	OK	41.5926	36.2923	-0.196666	-0.649528	0.12695	0.360042	no
XLOC_004149	ARHGEF2	1:155916558-155976861	C1	C2	OK	17.0403	23.2938	0.450999	1.2853	0.00215	0.0226102	yes
XLOC_004150	SSR2	1:155978836-155990750	C1	C2	OK	180.373	235.999	0.3878	1.52859	0.00045	0.00718597	yes
XLOC_004151	UBQLN4	1:156005009-156023585	C1	C2	OK	44.964	36.8265	-0.288026	-1.08099	0.01305	0.081623	no
XLOC_004152	MEX3A	1:156041800-156109880	C1	C2	OK	14.7432	11.57	-0.349662	-0.679775	0.12805	0.36153	no
XLOC_004154	PAQR6	1:156213205-156218291	C1	C2	OK	2.82689	3.3097	0.227488	0.353595	0.34455	0.640858	no
XLOC_004155	SMG5	1:156218928-156252625	C1	C2	OK	54.0937	50.357	-0.103269	-0.37946	0.36805	0.662906	no
XLOC_004156	C1orf85	1:156252722-156265468	C1	C2	OK	48.2416	47.4497	-0.02388	-0.0754128	0.8713	0.962101	no
XLOC_004158	CCT3	1:156278753-156337664	C1	C2	OK	438.498	367.637	-0.254288	-0.830284	0.05865	0.219505	no
XLOC_004161	MEF2D	1:156433518-156470620	C1	C2	OK	7.3655	8.44463	0.197251	0.548786	0.1972	0.467324	no
XLOC_004163	IQGAP3	1:156495196-156542396	C1	C2	OK	14.7933	18.5066	0.323103	0.940857	0.01225	0.078139	no
XLOC_004165	GPATCH4	1:156561341-156571288	C1	C2	OK	41.0955	27.2152	-0.594565	-1.16571	0.0121	0.0775039	no
XLOC_004171	CRABP2	1:156669397-156676258	C1	C2	OK	6.51396	9.30165	0.513951	0.978549	0.02805	0.133576	no
XLOC_004172	ISG20L2,RP11-66D17.5	1:156682003-156706752	C1	C2	OK	56.0134	40.9847	-0.450684	-0.992998	0.02855	0.135119	no
XLOC_004173	MRPL24	1:156707092-156711382	C1	C2	OK	71.9867	77.6202	0.108701	0.39806	0.38145	0.674217	no
XLOC_004174	HDGF	1:156711846-156770607	C1	C2	OK	287.608	214.592	-0.422505	-1.31803	0.004	0.0354136	yes
XLOC_004177	ARHGEF11	1:156904631-157015567	C1	C2	OK	9.38963	8.76371	-0.0995263	-0.301972	0.4464	0.731165	no
XLOC_004182	ETV3	1:157090982-157108266	C1	C2	OK	7.5986	6.65331	-0.191661	-0.582348	0.20035	0.471673	no
XLOC_004231	TAGLN2	1:159887896-159895522	C1	C2	OK	324.766	559.854	0.785648	2.84656	5e-05	0.00117995	yes
XLOC_004234	PIGM,RP11-226L15.5	1:159994742-160001783	C1	C2	OK	16.2325	12.2267	-0.408844	-1.1389	0.01055	0.0703452	no
XLOC_004236	IGSF8	1:160061129-160068733	C1	C2	OK	8.11206	10.1718	0.326431	0.930663	0.03615	0.159007	no
XLOC_004238	DCAF8,PEX19	1:160185504-160256138	C1	C2	OK	100.44	80.7357	-0.315052	-0.94531	0.0176	0.0999961	no
XLOC_004240	COPA	1:160258761-160328742	C1	C2	OK	58.4654	61.6213	0.0758451	0.227101	0.59425	0.834134	no
XLOC_004252	F11R,RP11-544M22.13,TSTD1	1:160965000-161008780	C1	C2	OK	8.90389	8.74813	-0.0254599	-0.0634333	0.87055	0.961953	no
XLOC_004253	ARHGAP30,USF1	1:161009040-161039760	C1	C2	OK	26.3936	19.256	-0.454881	-1.35833	0.0025	0.0251436	yes
XLOC_004254	PVRL4	1:161040779-161059389	C1	C2	OK	0.647006	8.92661	3.78626	3.63112	5e-05	0.00117995	yes
XLOC_004255	PFDN2	1:161070345-161135513	C1	C2	OK	74.1203	69.2945	-0.0971278	-0.166569	0.70745	0.893454	no
XLOC_004256	DEDD	1:161070345-161135513	C1	C2	OK	21.72	22.4355	0.0467622	0.0675406	0.883	0.963181	no
XLOC_004258	RP11-297K8.2	1:161070345-161135513	C1	C2	OK	8.04568	7.07365	-0.185759	-0.0637303	0.92415	0.977421	no
XLOC_004259	B4GALT3	1:161136182-161147803	C1	C2	OK	38.675	38.8945	0.00816447	0.0225107	0.95465	0.984625	no
XLOC_004262	NR1I3	1:161195792-161208092	C1	C2	OK	5.60274	5.93293	0.0826123	0.0751229	0.8229	0.943293	no
XLOC_004264	C1orf192	1:161284046-161341754	C1	C2	OK	5.40428	4.46147	-0.276581	-0.320353	0.4679	0.748045	no
XLOC_004273	OLFML2B	1:161952981-161994053	C1	C2	OK	0.69632	1.06246	0.609588	0.522238	0.116	0.341966	no
XLOC_004281	RGS5,RP11-267N12.3	1:163080910-163325554	C1	C2	OK	7.39021	7.4562	0.0128239	0.0125912	0.9734	0.990545	no
XLOC_004293	ALDH9A1,Y_RNA	1:165631452-165679205	C1	C2	OK	58.4761	52.2506	-0.162399	-0.61169	0.16185	0.417112	no
XLOC_004295	TMCO1	1:165693541-165880952	C1	C2	OK	85.2969	78.8395	-0.113575	-0.258893	0.56585	0.815008	no
XLOC_004304	TADA1	1:166825746-166845564	C1	C2	OK	22.414	18.8937	-0.246496	-0.823744	0.0713	0.25051	no
XLOC_004306	ILDR2	1:166882442-166944719	C1	C2	OK	1.02523	0.966651	-0.0848785	-0.141205	0.7237	0.901058	no
XLOC_004314	CREG1	1:167498913-167523004	C1	C2	OK	41.8091	51.474	0.300027	1.13293	0.01225	0.078139	no
XLOC_004318	MPC2	1:167885965-168045081	C1	C2	OK	40.4657	38.7763	-0.0615246	-0.119644	0.79495	0.932589	no
XLOC_004319	GCSHP5	1:167885965-168045081	C1	C2	OK	1.33268	0.68639	-0.95723	-0.214923	0.5574	0.809766	no
XLOC_004320	GPR161	1:168048831-168106882	C1	C2	OK	6.07186	6.54744	0.108792	0.242751	0.57505	0.821088	no
XLOC_004321	ANKRD36BP1	1:168194749-168283664	C1	C2	OK	3.07024	2.01556	-0.607167	-0.544724	0.2489	0.532741	no
XLOC_004332	NME7	1:169074934-169337205	C1	C2	OK	19.7258	20.0376	0.0226279	0.0463894	0.9101	0.973296	no
XLOC_004333	CCDC181,RP1-206D15.3	1:169337207-169429907	C1	C2	OK	6.73965	6.74856	0.00190638	0.00357695	0.9933	0.997389	no
XLOC_004334	SLC19A2	1:169433146-169455241	C1	C2	OK	14.9263	13.1222	-0.185852	-0.610998	0.1852	0.449085	no
XLOC_004340	METTL18	1:169631244-169863408	C1	C2	OK	5.55171	6.53947	0.236242	0.286994	0.5264	0.790658	no
XLOC_004341	SCYL3	1:169631244-169863408	C1	C2	OK	4.83145	4.89642	0.0192736	0.033131	0.9419	0.981853	no
XLOC_004342	KIFAP3	1:169890407-170054349	C1	C2	OK	17.3237	19.7139	0.186466	0.621794	0.16335	0.419181	no
XLOC_004352	RP1-127D3.4,RP1-45C12.1	1:171089574-171255117	C1	C2	OK	2.13164	2.06684	-0.044532	-0.0410529	0.91625	0.975032	no
XLOC_004362	VAMP4	1:171669299-171711387	C1	C2	OK	6.54488	5.86735	-0.157657	-0.305065	0.4859	0.760384	no
XLOC_004369	PIGC	1:171810620-172437971	C1	C2	OK	29.6987	36.8095	0.309679	0.97668	0.032	0.147019	no
XLOC_004375	RP11-296O14.3,TNFSF4	1:173152872-173446311	C1	C2	OK	1.71548	3.15865	0.880698	1.30939	0.00285	0.0277554	yes
XLOC_004380	CENPL	1:173764079-173830367	C1	C2	OK	7.94289	9.20075	0.212088	0.270708	0.52555	0.789896	no
XLOC_004381	GAS5	1:173832385-173872687	C1	C2	OK	335.56	755.145	1.17018	3.87632	5e-05	0.00117995	yes
XLOC_004384	RC3H1	1:173900272-173991479	C1	C2	OK	4.09547	2.98404	-0.456763	-0.805241	0.01635	0.0950417	no
XLOC_004395	MRPS14	1:174968299-174992647	C1	C2	OK	36.9043	32.3464	-0.190183	-0.26799	0.5513	0.805644	no
XLOC_004403	RFWD2	1:175913966-176176747	C1	C2	OK	21.3956	25.308	0.242277	0.766226	0.08635	0.282769	no
XLOC_004423	ABL2	1:179068405-179198819	C1	C2	OK	6.48145	5.98052	-0.116046	-0.402507	0.3382	0.632707	no
XLOC_004432	IFRG15,TOR1AIP2	1:179809101-179846966	C1	C2	OK	29.2716	22.0157	-0.410969	-0.509481	0.27915	0.568872	no
XLOC_004438	ACBD6,RP5-1180C10.2	1:180199420-180472228	C1	C2	OK	50.9692	58.8728	0.207975	0.605672	0.18725	0.452232	no
XLOC_004442	RP11-46A10.4,RP11-46A10.5,STX6	1:180882289-180992072	C1	C2	OK	11.4764	10.8218	-0.0847286	-0.249973	0.57775	0.823172	no
XLOC_004450	GLUL	1:182350838-182361341	C1	C2	OK	248.369	199.873	-0.313398	-0.84712	0.06415	0.233087	no
XLOC_004453	RNASEL	1:182542768-182558391	C1	C2	OK	1.71702	1.80442	0.071623	0.152334	0.73935	0.909327	no
XLOC_004454	RGS16	1:182567757-182573543	C1	C2	OK	17.5235	17.4404	-0.00685514	-0.0240637	0.95865	0.98623	no
XLOC_004470	ARPC5	1:183592400-183604892	C1	C2	OK	78.4295	62.5595	-0.326169	-1.2506	0.0053	0.0434719	yes
XLOC_004474	COLGALT2	1:183898795-184020803	C1	C2	OK	5.34309	6.25201	0.226646	0.657764	0.1427	0.385204	no
XLOC_004477	EDEM3	1:184659364-184724149	C1	C2	OK	11.1404	10.3077	-0.112073	-0.366234	0.3849	0.677716	no
XLOC_004478	FAM129A	1:184759857-184943682	C1	C2	OK	0.652204	1.60765	1.30156	1.43995	5e-05	0.00117995	yes
XLOC_004482	TRMT1L	1:185087219-185126204	C1	C2	OK	16.0819	13.013	-0.305483	-0.811055	0.06925	0.246121	no
XLOC_004487	IVNS1ABP	1:185265481-185286894	C1	C2	OK	44.6878	33.1133	-0.432473	-1.529	0.00015	0.0029676	yes
XLOC_004493	RNU6-1240P,TPR	1:186265404-186344879	C1	C2	OK	56.3255	45.1179	-0.320087	-0.521648	0.16105	0.415748	no
XLOC_004511	BRINP3	1:190066791-190446759	C1	C2	OK	2.47188	4.00157	0.694954	0.822923	0.03425	0.153134	no
XLOC_004522	UCHL5	1:192981379-193060907	C1	C2	OK	61.2784	53.561	-0.194195	-0.504117	0.26625	0.554097	no
XLOC_004524	RP11-101E13.5	1:192981379-193060907	C1	C2	OK	12.5677	14.9773	0.253057	0.152044	0.73415	0.906398	no
XLOC_004525	GLRX2	1:193061217-193075244	C1	C2	OK	18.1052	16.7162	-0.115158	-0.223884	0.6227	0.848458	no
XLOC_004532	KCNT2	1:196194908-196578355	C1	C2	OK	1.43104	1.96941	0.460702	0.78963	0.0472	0.189581	no
XLOC_004535	ASPM	1:197053223-197115824	C1	C2	OK	25.4242	19.0879	-0.413544	-0.976524	0.02845	0.134784	no
XLOC_004537	ZBTB41	1:197122809-197170445	C1	C2	OK	2.50414	2.33099	-0.103375	-0.26269	0.572	0.819199	no
XLOC_004539	DENND1B	1:197473877-197744826	C1	C2	OK	2.39012	2.32669	-0.0388059	-0.056562	0.87035	0.961808	no
XLOC_004558	ZNF281	1:200373635-200379201	C1	C2	OK	12.4932	11.3244	-0.141718	-0.504142	0.2716	0.560084	no
XLOC_004559	KIF14	1:200520627-200589946	C1	C2	OK	7.97334	5.52817	-0.528384	-1.79343	0.00015	0.0029676	yes
XLOC_004560	DDX59	1:200593023-200663378	C1	C2	OK	11.1133	15.0416	0.436666	1.1581	0.01045	0.0698131	no
XLOC_004565	TMEM9	1:201103897-201140702	C1	C2	OK	51.3171	80.2412	0.644903	2.34382	5e-05	0.00117995	yes
XLOC_004569	PHLDA3,RP11-134G8.8	1:201433510-201438591	C1	C2	OK	17.633	31.5847	0.840944	2.55549	5e-05	0.00117995	yes
XLOC_004570	CSRP1	1:201452657-201504972	C1	C2	OK	0.339207	6.73355	4.31113	1.42332	5e-05	0.00117995	yes
XLOC_004572	IPO9-AS1	1:201592012-201861730	C1	C2	OK	1.87881	1.3471	-0.479963	-0.100684	0.61505	0.845212	no
XLOC_004575	RP11-465N4.5	1:201951499-201986316	C1	C2	OK	1.3109	1.14699	-0.192695	-0.0606381	0.9122	0.973644	no
XLOC_004577	ARL8A	1:202091985-202113869	C1	C2	OK	14.3062	19.0699	0.41466	1.24118	0.0038	0.0341679	yes
XLOC_004580	UBE2T	1:202300784-202311108	C1	C2	OK	62.5939	76.0959	0.281797	1.02333	0.02575	0.12668	no
XLOC_004583	RP11-175B9.3	1:202317826-202679545	C1	C2	OK	0.511429	1.76212	1.78471	0.511912	0.48465	0.759929	no
XLOC_004586	KDM5B	1:202696356-202778598	C1	C2	OK	15.3729	14.8067	-0.0541428	-0.183657	0.66075	0.869246	no
XLOC_004589	RP11-480I12.5	1:202820940-202830843	C1	C2	OK	3.2379	2.6059	-0.313277	-0.417855	0.33925	0.634156	no
XLOC_004590	RABIF	1:202845430-202858368	C1	C2	OK	6.51132	7.28906	0.162782	0.429675	0.34645	0.642836	no
XLOC_004591	KLHL12	1:202860227-202897764	C1	C2	OK	16.0313	21.23	0.405206	1.47112	0.001	0.0131705	yes
XLOC_004593	ADIPOR1	1:202909950-202927700	C1	C2	OK	69.6718	76.4379	0.133712	0.529719	0.24345	0.526536	no
XLOC_004594	CYB5R1	1:202930996-202936408	C1	C2	OK	15.8016	23.3487	0.563271	1.7094	0.0002	0.00377842	yes
XLOC_004614	ETNK2	1:204100188-204121307	C1	C2	OK	8.07411	10.6733	0.40263	0.967082	0.0166	0.0961312	no
XLOC_004620	PPP1R15B	1:204346977-204463917	C1	C2	OK	24.6589	26.2104	0.0880264	0.316499	0.4884	0.762226	no
XLOC_004621	PIK3C2B	1:204346977-204463917	C1	C2	OK	2.89643	2.3596	-0.29573	-0.286625	0.3799	0.672595	no
XLOC_004624	LRRN2	1:204586297-204654861	C1	C2	OK	0.469569	1.21095	1.36674	1.34674	0.00035	0.00590262	yes
XLOC_004628	RBBP5,TMEM81	1:205052185-205091278	C1	C2	OK	16.9368	13.9423	-0.280689	-0.918419	0.0344	0.153408	no
XLOC_004629	DSTYK	1:205111631-205180833	C1	C2	OK	6.2582	5.24372	-0.255159	-0.878581	0.05275	0.203993	no
XLOC_004635	ELK4,SLC45A3	1:205538012-205649635	C1	C2	OK	9.09773	7.24903	-0.327719	-0.850056	0.0559	0.212257	no
XLOC_004636	NUCKS1	1:205681946-205719404	C1	C2	OK	172.435	142.898	-0.271063	-0.683365	0.1058	0.322423	no
XLOC_004638	RAB7L1	1:205737068-205744594	C1	C2	OK	10.126	7.71594	-0.392152	-0.956941	0.0222	0.115502	no
XLOC_004639	SLC41A1	1:205758220-205783265	C1	C2	OK	16.6201	13.6457	-0.28449	-1.01903	0.0254	0.125898	no
XLOC_004642	RP11-312O7.2	1:206135292-206155151	C1	C2	OK	1.75423	2.37674	0.438153	0.288636	0.53895	0.799179	no
XLOC_004649	EIF2D	1:206680878-206785904	C1	C2	OK	34.578	50.8234	0.555636	1.60308	0.00025	0.0045075	yes
XLOC_004651	RP11-343H5.4	1:206858288-206907628	C1	C2	OK	2.2386	3.20826	0.519195	0.230757	0.72155	0.900219	no
XLOC_004659	YOD1	1:207217193-207254369	C1	C2	OK	8.17008	6.03342	-0.437374	-1.2651	0.00565	0.0454531	yes
XLOC_004665	PLXNA2	1:208195586-208417784	C1	C2	OK	3.20177	8.0116	1.32322	2.32059	5e-05	0.00117995	yes
XLOC_004675	C1orf74	1:209929376-209957904	C1	C2	OK	4.67517	5.95857	0.349948	0.685492	0.1326	0.369182	no
XLOC_004677	SERTAD4-AS1	1:210404800-210420163	C1	C2	OK	4.35138	3.65343	-0.25222	-0.171065	0.71765	0.898215	no
XLOC_004687	SLC30A1	1:211744909-211752084	C1	C2	OK	8.03308	6.85747	-0.228277	-0.72493	0.10385	0.318718	no
XLOC_004692	NEK2	1:211836113-211863445	C1	C2	OK	19.2723	20.188	0.0669676	0.215872	0.63555	0.855264	no
XLOC_004694	LPGAT1	1:211916797-212027045	C1	C2	OK	17.4834	15.7849	-0.147439	-0.541391	0.20905	0.484166	no
XLOC_004696	INTS7	1:212112935-212363601	C1	C2	OK	24.9015	29.9082	0.264305	0.548175	0.18535	0.44937	no
XLOC_004697	RPL21P28	1:212112935-212363601	C1	C2	OK	3.15892	3.71571	0.234208	0.0770204	0.8867	0.964311	no
XLOC_004702	TMEM206	1:212537272-212588243	C1	C2	OK	12.428	17.3232	0.479114	1.1767	0.00835	0.0597682	no
XLOC_004708	BATF3	1:212859759-212873567	C1	C2	OK	3.83452	4.48766	0.226917	0.325267	0.47595	0.752391	no
XLOC_004709	NSL1	1:212899494-212965138	C1	C2	OK	25.4275	26.2606	0.046508	0.145014	0.74995	0.91373	no
XLOC_004711	FLVCR1-AS1	1:213025449-213031430	C1	C2	OK	1.43349	1.19249	-0.265561	-0.284554	0.51795	0.784431	no
XLOC_004713	ANGEL2	1:213123861-213189200	C1	C2	OK	12.7631	14.3294	0.166998	0.44491	0.29515	0.58661	no
XLOC_004718	PTPN14,RP11-176D17.3	1:214517514-214725792	C1	C2	OK	7.18506	4.92748	-0.544151	-1.54998	0.0001	0.00210808	yes
XLOC_004726	ESRRG	1:216676587-217311097	C1	C2	OK	2.26394	1.63663	-0.468108	-0.49912	0.04975	0.196289	no
XLOC_004727	GPATCH2	1:217600333-217804432	C1	C2	OK	7.54018	6.64794	-0.181693	-0.417148	0.2959	0.587425	no
XLOC_004741	SLC30A10	1:219858768-220131989	C1	C2	OK	0.709352	1.00462	0.502075	0.509158	0.2048	0.478166	no
XLOC_004742	EPRS	1:220141942-220220000	C1	C2	OK	97.0366	128.778	0.408288	1.38347	0.00155	0.0181191	yes
XLOC_004744	BPNT1	1:220230823-220263804	C1	C2	OK	36.4822	38.708	0.0854393	0.257001	0.56345	0.813441	no
XLOC_004748	AURKAPS1,RAB3GAP2	1:220267443-220445796	C1	C2	OK	18.2368	19.2699	0.0794949	0.11165	0.7473	0.912692	no
XLOC_004757	RP11-322F10.2	1:220701530-220837803	C1	C2	OK	2.84837	2.67526	-0.0904558	-0.0380648	0.94535	0.981853	no
XLOC_004763	DUSP10	1:221874765-221916324	C1	C2	OK	1.52457	1.97814	0.375743	0.477187	0.24665	0.529976	no
XLOC_004774	TAF1A	1:222728143-222766374	C1	C2	OK	10.8442	9.56096	-0.1817	-0.43653	0.3297	0.624065	no
XLOC_004777	AIDA	1:222791427-222908538	C1	C2	OK	34.7511	35.4984	0.0306978	0.0706744	0.8773	0.96278	no
XLOC_004785	TP53BP2	1:223967600-224033692	C1	C2	OK	26.7776	25.0557	-0.0958876	-0.315354	0.42135	0.710591	no
XLOC_004788	RP11-504P24.8	1:224138950-224142280	C1	C2	OK	18.5779	28.3261	0.608548	1.69108	0.0003	0.00519887	yes
XLOC_004789	RNU6-1319P,RP11-504P24.2	1:224148748-224180309	C1	C2	OK	5.58462	7.40017	0.406099	0.460449	0.31075	0.604181	no
XLOC_004796	NVL	1:224407314-224518089	C1	C2	OK	34.8929	33.694	-0.0504392	-0.14866	0.7009	0.890313	no
XLOC_004798	WDR26	1:224572844-224928405	C1	C2	OK	58.3979	46.6704	-0.323411	-1.04849	0.0161	0.0939835	no
XLOC_004800	RP11-100E13.1	1:224572844-224928405	C1	C2	OK	1.12056	1.0444	-0.101536	-0.0153874	0.9409	0.981853	no
XLOC_004803	LBR	1:225589203-225616627	C1	C2	OK	157.836	133.82	-0.23813	-0.700103	0.11495	0.340103	no
XLOC_004805	ENAH	1:225674529-225841041	C1	C2	OK	97.3574	74.6338	-0.383461	-1.17877	0.0092	0.0640296	no
XLOC_004807	RP11-285F7.2,TMEM63A	1:225997793-226070087	C1	C2	OK	9.26329	12.28	0.406719	0.545508	0.1083	0.327076	no
XLOC_004808	LEFTY1,PYCR2,RP4-559A3.7	1:226073981-226112168	C1	C2	OK	95.6524	104.848	0.132432	0.391883	0.37915	0.671697	no
XLOC_004810	SDE2	1:226170402-226187032	C1	C2	OK	25.0142	23.1945	-0.108962	-0.410429	0.36355	0.659452	no
XLOC_004812	ACBD3	1:226332379-226374431	C1	C2	OK	23.3307	19.7668	-0.239151	-0.857483	0.05125	0.200208	no
XLOC_004814	LIN9	1:226418849-226497795	C1	C2	OK	22.5697	21.2297	-0.0883017	-0.296191	0.51775	0.784386	no
XLOC_004817	PARP1	1:226548391-226595780	C1	C2	OK	350.757	281.246	-0.318641	-0.675839	0.04765	0.190835	no
XLOC_004820	ITPKB	1:226819390-226927024	C1	C2	OK	6.47388	3.62882	-0.83513	-2.49285	5e-05	0.00117995	yes
XLOC_004823	CDC42BPA	1:227177458-227506210	C1	C2	OK	12.1371	9.76172	-0.314217	-0.914946	0.0153	0.0911213	no
XLOC_004831	JMJD4	1:227916239-227972486	C1	C2	OK	32.6529	25.2898	-0.368656	-0.860466	0.06005	0.222875	no
XLOC_004836	C1orf35	1:228288426-228293112	C1	C2	OK	43.8772	33.5635	-0.38658	-1.32083	0.004	0.0354136	yes
XLOC_004837	MRPL55	1:228294378-228297013	C1	C2	OK	96.8766	80.2921	-0.270891	-0.817713	0.0506	0.198397	no
XLOC_004846	TRIM11	1:228581373-228594550	C1	C2	OK	27.5654	20.8142	-0.405292	-1.38279	0.002	0.0215573	yes
XLOC_004850	HIST3H2A	1:228645064-228645560	C1	C2	OK	19.7299	24.3551	0.30384	0.610643	0.18215	0.444809	no
XLOC_004870	RNA5SP18	1:228744884-228788150	C1	C2	OK	6.61047	3.05111	-1.11542	-1.71846	0.0183	0.102624	no
XLOC_004873	RP5-1061H20.3,RP5-1061H20.4	1:229394027-229441641	C1	C2	OK	3.77739	4.76294	0.334464	0.3527	0.2764	0.565602	no
XLOC_004874	CCSAP	1:229455149-229479041	C1	C2	OK	13.195	8.97144	-0.556582	-1.85011	5e-05	0.00117995	yes
XLOC_004877	NUP133,RP5-1068B5.3	1:229576024-229650019	C1	C2	OK	75.197	51.194	-0.554701	-2.15129	5e-05	0.00117995	yes
XLOC_004878	ABCB10	1:229652328-229694442	C1	C2	OK	26.1864	23.5995	-0.150059	-0.538501	0.2279	0.508245	no
XLOC_004880	TAF5L	1:229728857-229805865	C1	C2	OK	30.9181	23.4859	-0.396657	-0.930269	0.028	0.133429	no
XLOC_004886	RP5-956O18.3	1:230193535-230417870	C1	C2	OK	26.1881	19.697	-0.41094	-0.610341	0.18425	0.447959	no
XLOC_004888	PGBD5	1:230457361-230561475	C1	C2	OK	3.08506	2.34592	-0.395144	-0.809215	0.05885	0.219956	no
XLOC_004893	C1orf198	1:230972864-231005335	C1	C2	OK	23.0211	17.2175	-0.419085	-1.50868	0.00065	0.00953218	yes
XLOC_004895	TTC13	1:231041960-231136341	C1	C2	OK	14.1697	10.4571	-0.438329	-0.761451	0.0484	0.192833	no
XLOC_004897	FAM89A,MIR1182	1:231154703-231175992	C1	C2	OK	40.7099	30.9864	-0.393744	-1.30833	0.003	0.0287904	yes
XLOC_004900	C1orf131	1:231359508-231376933	C1	C2	OK	26.7866	22.0793	-0.278815	-0.876032	0.04465	0.183007	no
XLOC_004902	EXOC8	1:231468479-231490769	C1	C2	OK	10.5027	6.68071	-0.652683	-1.56455	0.001	0.0131705	yes
XLOC_004903	EGLN1	1:231499496-231560790	C1	C2	OK	25.1011	19.2965	-0.37941	-0.925567	0.0411	0.173496	no
XLOC_004905	RP11-295G20.2	1:231656635-232177018	C1	C2	OK	15.2761	10.6943	-0.514433	-0.464835	0.3045	0.598059	no
XLOC_004909	SIPA1L2	1:232533710-232765863	C1	C2	OK	8.08739	7.32164	-0.143507	-0.387526	0.31075	0.604181	no
XLOC_004912	PCNXL2,RP5-862P8.3	1:233086308-233431473	C1	C2	OK	10.8436	13.2737	0.291727	0.314506	0.2613	0.547586	no
XLOC_004921	RP5-827C21.4	1:234507931-234519795	C1	C2	OK	1.75945	1.70941	-0.0416228	-0.0179639	0.9742	0.990545	no
XLOC_004922	TARBP1	1:234527058-234614927	C1	C2	OK	41.0864	26.6605	-0.623958	-1.67633	5e-05	0.00117995	yes
XLOC_004924	IRF2BP2	1:234740014-234745271	C1	C2	OK	30.9255	37.0056	0.258947	0.851969	0.06185	0.226876	no
XLOC_004930	TOMM20	1:235272650-235292251	C1	C2	OK	230.446	210.59	-0.129992	-0.416541	0.2865	0.576796	no
XLOC_004932	ARID4B,RBM34	1:235294497-235507847	C1	C2	OK	59.5993	50.877	-0.228282	-0.478536	0.2421	0.525038	no
XLOC_004937	B3GALNT2	1:235530415-235667781	C1	C2	OK	23.558	17.4242	-0.435123	-0.926947	0.02385	0.120991	no
XLOC_004942	GNG4	1:235710985-235814054	C1	C2	OK	19.4886	26.6623	0.452173	1.16435	0.0106	0.0705765	no
XLOC_004943	LYST	1:235824340-236046940	C1	C2	OK	4.60347	4.99353	0.117337	0.134167	0.7476	0.912902	no
XLOC_004948	NID1	1:236139129-236228534	C1	C2	OK	33.2416	34.0769	0.0358044	0.142433	0.7535	0.915074	no
XLOC_004949	ERO1LB	1:236305772-236445319	C1	C2	OK	6.25121	6.83382	0.128556	0.312829	0.48405	0.75981	no
XLOC_004952	HEATR1,RP11-385F5.4,RP11-385F5.5	1:236681299-236767947	C1	C2	OK	55.4911	28.7328	-0.949559	-3.04195	5e-05	0.00117995	yes
XLOC_004980	RGS7	1:240928856-241619987	C1	C2	OK	1.7698	1.71512	-0.0452778	-0.0636996	0.86855	0.961202	no
XLOC_004985	FH	1:241660902-241683061	C1	C2	OK	55.9825	54.3119	-0.0437072	-0.161283	0.70185	0.890774	no
XLOC_004986	CHML,OPN3	1:241695433-241965435	C1	C2	OK	21.423	12.3657	-0.792815	-2.39404	5e-05	0.00117995	yes
XLOC_004987	WDR64	1:241695433-241965435	C1	C2	OK	0.0572964	1.56698	4.7734	0.652834	0.10205	0.31459	no
XLOC_004997	RP11-261C10.7	1:243218162-243219696	C1	C2	OK	0.703685	1.02304	0.539855	0.535238	0.2446	0.528166	no
XLOC_004998	RP11-261C10.3	1:243239952-243265035	C1	C2	OK	5.01147	5.56143	0.150222	0.182903	0.65915	0.868529	no
XLOC_005000	CEP170	1:243287729-243419109	C1	C2	OK	21.7977	14.2525	-0.61296	-1.16646	0.0015	0.0176992	yes
XLOC_005002	AKT3,RP11-370K11.1	1:243419172-244015814	C1	C2	OK	19.1624	19.4903	0.0244755	0.0578739	0.8687	0.961248	no
XLOC_005006	ADSS,RP11-518L10.5	1:244515936-244615436	C1	C2	OK	64.748	45.9939	-0.493392	-1.88851	5e-05	0.00117995	yes
XLOC_005011	HNRNPU,HNRNPU-AS1	1:244998623-245028574	C1	C2	OK	407.355	287.215	-0.504154	-1.43218	0.001	0.0131705	yes
XLOC_005012	RP11-156E8.1	1:245132610-245290466	C1	C2	OK	1.15642	1.18153	0.0309921	0.0181913	0.97015	0.989497	no
XLOC_005019	SMYD3	1:245912641-246670614	C1	C2	OK	14.6103	19.8872	0.444853	1.10099	0.00705	0.0535096	no
XLOC_005025	TFB2M	1:246703861-246831947	C1	C2	OK	14.045	9.85685	-0.510859	-0.948783	0.0422	0.176736	no
XLOC_005030	AHCTF1	1:247002399-247095315	C1	C2	OK	13.1568	10.6261	-0.308194	-0.625082	0.04725	0.189617	no
XLOC_005031	ZNF670,ZNF695	1:247108747-247242113	C1	C2	OK	10.2916	9.30228	-0.145806	-0.29828	0.4999	0.770916	no
XLOC_005033	ZNF669	1:247261401-247267683	C1	C2	OK	2.41082	2.41649	0.00339009	0.00492816	0.99005	0.995984	no
XLOC_005035	ZNF124	1:247285276-247335318	C1	C2	OK	2.84382	2.87356	0.0150075	0.0233516	0.9565	0.985357	no
XLOC_005037	RP11-488L18.10	1:247350582-247351828	C1	C2	OK	1.9381	2.5174	0.377291	0.440667	0.33375	0.627864	no
XLOC_005038	MIR3916,RP11-488L18.8	1:247352986-247405125	C1	C2	OK	7.13273	8.135	0.189687	0.264687	0.52205	0.787288	no
XLOC_005041	ZNF496	1:247460666-247497923	C1	C2	OK	8.74912	10.6822	0.287999	0.685556	0.1385	0.378746	no
XLOC_005071	SH3BP5L	1:249104647-249120832	C1	C2	OK	7.55176	7.36167	-0.0367794	-0.103271	0.8125	0.939606	no
XLOC_005072	ZNF692	1:249144202-249153343	C1	C2	OK	14.7599	16.9849	0.202567	0.487405	0.22795	0.508252	no
XLOC_005190	ZMYND11	10:180404-300577	C1	C2	OK	10.2152	10.5965	0.0528799	0.158358	0.69645	0.887587	no
XLOC_005191	AL603831.1	10:320129-735683	C1	C2	OK	12.7826	29.7626	1.21931	3.02702	0.5444	0.801843	no
XLOC_005198	GTPBP4	10:1034337-1178237	C1	C2	OK	39.2361	27.4246	-0.51671	-1.50322	0.0007	0.010021	yes
XLOC_005200	WDR37	10:1034337-1178237	C1	C2	OK	3.78504	3.46597	-0.12705	-0.149069	0.7422	0.910868	no
XLOC_005211	PFKP	10:3108524-3215003	C1	C2	OK	54.096	46.0137	-0.233458	-0.613852	0.1091	0.328631	no
XLOC_005233	NET1	10:5454513-5500426	C1	C2	OK	24.2786	21.5125	-0.17451	-0.615527	0.15125	0.398939	no
XLOC_005237	FAM208B	10:5726449-5884095	C1	C2	OK	17.9029	11.3313	-0.659878	-1.0551	0.00125	0.0154756	yes
XLOC_005240	FBXO18	10:5902926-5987863	C1	C2	OK	15.8558	15.0431	-0.0759031	-0.196764	0.60265	0.838435	no
XLOC_005242	RBM17	10:6130949-6159420	C1	C2	OK	50.1702	38.4278	-0.384681	-1.15697	0.0094	0.0650614	no
XLOC_005243	PFKFB3	10:6186880-6277495	C1	C2	OK	14.3423	11.1259	-0.366353	-0.83601	0.01365	0.0844212	no
XLOC_005248	PRKCQ-AS1	10:6622359-6633059	C1	C2	OK	8.15662	8.44649	0.0503804	0.0954697	0.8257	0.944711	no
XLOC_005257	ATP5C1	10:7830091-7849778	C1	C2	OK	146.51	155.806	0.0887554	0.335568	0.44845	0.732705	no
XLOC_005258	TAF3	10:7860466-8058590	C1	C2	OK	5.23466	4.6915	-0.158049	-0.33979	0.46055	0.742815	no
XLOC_005260	GATA3	10:8095566-8117161	C1	C2	OK	7.9023	6.48001	-0.286275	-0.647373	0.1206	0.349127	no
XLOC_005274	CELF2	10:11047258-11378674	C1	C2	OK	11.5669	6.42014	-0.849332	-2.16363	5e-05	0.00117995	yes
XLOC_005279	PROSER2	10:11865337-11936699	C1	C2	OK	6.09712	6.86629	0.171404	0.333466	0.458	0.740089	no
XLOC_005281	DHTKD1	10:12110959-12165387	C1	C2	OK	11.453	10.4703	-0.129427	-0.339655	0.3497	0.646444	no
XLOC_005282	SEC61A2	10:12171635-12292588	C1	C2	OK	6.42059	5.64259	-0.186347	-0.141348	0.7052	0.892406	no
XLOC_005284	CDC123	10:12171635-12292588	C1	C2	OK	72.598	62.3802	-0.218842	-0.557282	0.21255	0.489159	no
XLOC_005286	CAMK1D	10:12391480-12877545	C1	C2	OK	1.97243	2.09389	0.0862108	0.133634	0.74425	0.911081	no
XLOC_005290	OPTN	10:12938626-13180291	C1	C2	OK	1.67106	3.32734	0.993601	1.11083	0.00235	0.0240905	yes
XLOC_005291	MCM10	10:13203460-13253191	C1	C2	OK	15.9971	12.2495	-0.385087	-1.28528	0.0018	0.020172	yes
XLOC_005295	PRPF18,RP11-295P9.3	10:13628926-14504141	C1	C2	OK	9.46445	8.84481	-0.0976865	-0.189164	0.607	0.841955	no
XLOC_005307	HSPA14	10:14860362-14913740	C1	C2	OK	39.3405	29.5367	-0.413504	-1.41528	0.0008	0.0111524	yes
XLOC_005308	SUV39H2	10:14920745-14996431	C1	C2	OK	18.7736	15.7471	-0.25362	-0.558115	0.21175	0.487967	no
XLOC_005311	RPP38	10:15137383-15210704	C1	C2	OK	7.03226	6.87653	-0.0323091	-0.0476507	0.91195	0.973624	no
XLOC_005316	PTER	10:16478941-16555736	C1	C2	OK	7.63217	9.11156	0.255605	0.677307	0.1253	0.357642	no
XLOC_005318	VIM	10:17256237-17279592	C1	C2	OK	274.977	469.835	0.772844	2.61718	5e-05	0.00117995	yes
XLOC_005322	STAM	10:17686123-17758027	C1	C2	OK	10.4697	8.89412	-0.235292	-0.522816	0.16305	0.418878	no
XLOC_005331	CACNB2	10:18429605-18948214	C1	C2	OK	1.223	1.19024	-0.039171	-0.034533	0.9188	0.975525	no
XLOC_005332	ARL5B	10:18948333-18970568	C1	C2	OK	14.3367	10.9215	-0.392543	-1.42014	0.0023	0.0237541	yes
XLOC_005355	MLLT10	10:21802406-22032559	C1	C2	OK	10.9821	14.5883	0.409668	0.615664	0.06235	0.228287	no
XLOC_005365	BMI1,COMMD3,COMMD3-BMI1	10:22604902-22620466	C1	C2	OK	46.9244	44.1694	-0.08729	-0.224746	0.60235	0.838271	no
XLOC_005372	MSRB2	10:23384434-23410942	C1	C2	OK	3.34845	7.4788	1.15931	1.77397	0.00015	0.0029676	yes
XLOC_005379	OTUD1	10:23728197-23731308	C1	C2	OK	3.61443	6.11971	0.759697	1.73421	0.0005	0.007743	yes
XLOC_005380	KIAA1217	10:23983674-24836772	C1	C2	OK	1.12927	0.995952	-0.181242	-0.203673	0.532	0.794581	no
XLOC_005386	THNSL1	10:25305586-25315746	C1	C2	OK	2.7617	2.91173	0.0763175	0.17226	0.70455	0.892073	no
XLOC_005390	MYO3A	10:26223111-26501456	C1	C2	OK	1.03935	1.45064	0.481009	0.554829	0.09635	0.303326	no
XLOC_005396	PDSS1	10:26986377-27150016	C1	C2	OK	11.4861	11.8468	0.0446069	0.0838958	0.8484	0.955219	no
XLOC_005401	MASTL	10:27399155-27476868	C1	C2	OK	20.2955	21.6322	0.0920186	0.182788	0.68905	0.884268	no
XLOC_005406	RAB18	10:27793196-27831143	C1	C2	OK	21.2107	17.3207	-0.292295	-0.718352	0.1117	0.333917	no
XLOC_005413	WAC	10:28811580-28912041	C1	C2	OK	49.6212	47.304	-0.0689969	-0.224004	0.59725	0.836138	no
XLOC_005417	BAMBI	10:28966270-28971868	C1	C2	OK	8.07818	6.23012	-0.37477	-0.898993	0.0515	0.200618	no
XLOC_005422	PTCHD3P1	10:29698330-30025710	C1	C2	OK	9.07037	10.4949	0.210451	0.23252	0.56215	0.813041	no
XLOC_005429	MAP3K8	10:30722865-30750762	C1	C2	OK	3.23019	3.22431	-0.00262656	-0.0035953	0.9935	0.997395	no
XLOC_005436	ZEB1	10:31476811-31818742	C1	C2	OK	13.1505	12.352	-0.090371	-0.217278	0.58315	0.82788	no
XLOC_005446	RP11-135A24.4	10:32555216-32667726	C1	C2	OK	4.31098	5.40499	0.326277	0.157323	0.73845	0.908424	no
XLOC_005448	C10ORF68,CCDC7	10:32735067-33171802	C1	C2	OK	0.739684	1.05834	0.51682	0.257851	0.21755	0.494851	no
XLOC_005451	RP11-342D11.2	10:33466419-33625190	C1	C2	OK	3.47745	2.83354	-0.295421	-0.21162	0.63565	0.855264	no
XLOC_005456	PARD3-AS1	10:35104694-35105314	C1	C2	OK	1.26118	1.42626	0.177459	0.112893	0.8065	0.936998	no
XLOC_005461	CREM	10:35386933-35501886	C1	C2	OK	21.4711	25.7679	0.26318	0.552031	0.18705	0.452065	no
XLOC_005465	CCNY	10:35535952-35861181	C1	C2	OK	29.826	35.0552	0.23306	0.702527	0.09275	0.296359	no
XLOC_005486	ZNF33A	10:38299458-38357150	C1	C2	OK	11.6117	9.98757	-0.217374	-0.653024	0.13005	0.364799	no
XLOC_005487	ZNF37A	10:38383263-38414472	C1	C2	OK	8.4569	6.41606	-0.398443	-0.778925	0.04875	0.193892	no
XLOC_005494	HSD17B7P2	10:38645304-38668414	C1	C2	OK	1.05522	1.06852	0.0180751	0.0191863	0.9595	0.98623	no
XLOC_005497	LINC00999	10:38717073-38736820	C1	C2	OK	3.27489	4.19868	0.358491	0.583811	0.20025	0.471604	no
XLOC_005506	LINC00839	10:42970825-42990784	C1	C2	OK	4.26002	6.02962	0.501209	1.30311	0.00455	0.038745	yes
XLOC_005516	BMS1	10:43278248-43330385	C1	C2	OK	21.959	15.3785	-0.513896	-2.02443	0.0001	0.00210808	yes
XLOC_005520	CSGALNACT2	10:43633905-43680756	C1	C2	OK	6.10142	7.06336	0.211208	0.610052	0.1828	0.445531	no
XLOC_005524	RP11-517P14.2	10:43916185-43917548	C1	C2	OK	1.2665	0.818188	-0.630345	-0.55841	0.20735	0.482085	no
XLOC_005525	ZNF487	10:43932281-43991517	C1	C2	OK	0.796397	0.983137	0.303904	0.188256	0.52305	0.788098	no
XLOC_005528	ZNF485	10:44101854-44113391	C1	C2	OK	3.72227	3.26531	-0.188966	-0.322609	0.4304	0.71806	no
XLOC_005531	ZNF32-AS1,ZNF32-AS2	10:44124264-44170151	C1	C2	OK	2.86038	5.33572	0.899477	0.58867	0.2133	0.48994	no
XLOC_005544	RASSF4	10:45306471-45491339	C1	C2	OK	1.10451	0.921195	-0.261823	-0.138292	0.5365	0.79777	no
XLOC_005545	ZNF22	10:45493145-45676875	C1	C2	OK	5.03539	4.46645	-0.172975	-0.350383	0.4377	0.723518	no
XLOC_005552	FAM21C	10:46201878-46289080	C1	C2	OK	11.9797	7.57645	-0.661003	-1.69516	0.0001	0.00210808	yes
XLOC_005558	RP11-38L15.3	10:46897591-46972881	C1	C2	OK	4.15649	4.58822	0.14257	0.155582	0.74335	0.911081	no
XLOC_005565	FAM35DP,RHEBP2	10:47379726-47420712	C1	C2	OK	1.03004	1.04008	0.0140012	0.00993105	0.97905	0.992091	no
XLOC_005577	ZNF488	10:48355023-48373873	C1	C2	OK	2.8189	2.29816	-0.294652	-0.452878	0.1774	0.438083	no
XLOC_005581	GLUD1P2	10:48952490-48981273	C1	C2	OK	1.43335	2.43155	0.762487	0.555516	0.1248	0.356804	no
XLOC_005586	MAPK8	10:49514689-49647569	C1	C2	OK	22.627	19.4322	-0.219595	-0.425534	0.34275	0.638627	no
XLOC_005606	NCOA4	10:51565107-51590734	C1	C2	OK	54.805	58.986	0.106065	0.421988	0.34645	0.642836	no
XLOC_005607	AGAP6,LINC00843,PARGP1	10:51623416-51770259	C1	C2	OK	12.0043	11.3329	-0.0830393	-0.179359	0.67745	0.878165	no
XLOC_005608	FAM21A	10:51827598-51893269	C1	C2	OK	6.11581	3.4089	-0.843239	-1.46684	0.0007	0.010021	yes
XLOC_005615	RP11-564C4.6	10:52415726-52420232	C1	C2	OK	1.14908	1.08716	-0.0799244	-0.121778	0.7892	0.930361	no
XLOC_005618	ASAH2B	10:52499077-52645435	C1	C2	OK	2.50379	3.4582	0.465906	0.956773	0.02455	0.122786	no
XLOC_005620	PRKG1	10:52749903-54073888	C1	C2	OK	6.44409	6.34547	-0.0222502	-0.0330855	0.93935	0.981853	no
XLOC_005625	DKK1	10:54074055-54077802	C1	C2	OK	1.20359	0.866694	-0.47375	-0.356026	0.33585	0.630023	no
XLOC_005642	CISD1	10:60028817-60051168	C1	C2	OK	57.306	46.7312	-0.294298	-0.832584	0.07075	0.249401	no
XLOC_005644	UBE2D1	10:60094714-60130513	C1	C2	OK	15.5631	13.0716	-0.251696	-0.745763	0.10265	0.315946	no
XLOC_005645	TFAM	10:60144781-60162706	C1	C2	OK	85.5649	66.221	-0.36973	-1.00698	0.0273	0.13127	no
XLOC_005646	BICC1	10:60272648-60591195	C1	C2	OK	2.82892	2.0709	-0.449993	-1.07804	0.0131	0.0817878	no
XLOC_005653	RP11-388P9.2	10:61786055-62493248	C1	C2	OK	1.43707	1.89978	0.402699	0.268017	0.55795	0.810297	no
XLOC_005657	CDK1	10:62538088-62555960	C1	C2	OK	103.694	98.2388	-0.0779717	-0.288957	0.51025	0.779351	no
XLOC_005660	C10orf107	10:63422718-63526524	C1	C2	OK	0.272792	1.38337	2.34231	0.994566	0.0007	0.010021	yes
XLOC_005661	ARID5B	10:63661058-63856703	C1	C2	OK	2.74231	2.65127	-0.0487112	-0.141474	0.7562	0.91622	no
XLOC_005666	ADO	10:64553321-64568238	C1	C2	OK	19.6797	23.7334	0.27021	0.98448	0.03205	0.147102	no
XLOC_005668	NRBF2	10:64893049-64914783	C1	C2	OK	15.1677	14.2652	-0.0885016	-0.277551	0.54245	0.800556	no
XLOC_005672	JMJD1C-AS1	10:64926980-65384883	C1	C2	OK	1.14296	0.869105	-0.395178	-0.150622	0.8484	0.955219	no
XLOC_005674	REEP3	10:64926980-65384883	C1	C2	OK	11.1745	9.87063	-0.178991	-0.391542	0.38775	0.680741	no
XLOC_005680	RP11-222A11.1	10:67330095-67526368	C1	C2	OK	10.6145	14.9321	0.492382	1.01614	0.01515	0.0905008	no
XLOC_005693	SIRT1	10:69644426-69678147	C1	C2	OK	20.5433	18.801	-0.127859	-0.419302	0.3438	0.639987	no
XLOC_005697	HNRNPH3	10:70042416-70167051	C1	C2	OK	150.559	172.95	0.200029	0.617102	0.17875	0.440238	no
XLOC_005702	TET1	10:70320071-70454491	C1	C2	OK	5.366	5.38494	0.00508364	0.0138932	0.9751	0.990892	no
XLOC_005705	RP11-119F7.5	10:70458256-70460551	C1	C2	OK	1.79064	2.00916	0.166113	0.246619	0.58995	0.832053	no
XLOC_005707	CCAR1,SNORD98	10:70480768-70552431	C1	C2	OK	56.28	46.747	-0.267748	-0.654378	0.096	0.302963	no
XLOC_005709	STOX1	10:70587297-70655188	C1	C2	OK	3.87002	3.9234	0.0197649	0.0384745	0.92985	0.97901	no
XLOC_005711	DDX50	10:70660995-70706603	C1	C2	OK	37.5967	44.1167	0.230721	0.876343	0.04985	0.196403	no
XLOC_005712	DDX21	10:70715883-70744829	C1	C2	OK	145.93	107.32	-0.443349	-1.6391	5e-05	0.00117995	yes
XLOC_005714	KIAA1279	10:70748486-70776738	C1	C2	OK	31.3654	26.923	-0.220337	-0.799751	0.07175	0.251325	no
XLOC_005718	VPS26A	10:70883267-70932622	C1	C2	OK	50.0614	42.5623	-0.234122	-0.854814	0.05545	0.211128	no
XLOC_005719	SUPV3L1	10:70939987-70968855	C1	C2	OK	38.281	32.3897	-0.241092	-0.676831	0.12675	0.359775	no
XLOC_005721	HK1	10:71029739-71161638	C1	C2	OK	36.858	35.1533	-0.0683172	-0.231926	0.54525	0.802668	no
XLOC_005722	TSPAN15	10:71211228-71267425	C1	C2	OK	10.8628	16.1693	0.573855	1.61811	0.00025	0.0045075	yes
XLOC_005724	C10orf35	10:71389988-71393352	C1	C2	OK	6.33448	8.06842	0.34906	0.692326	0.1215	0.350631	no
XLOC_005727	COL13A1	10:71561057-71724031	C1	C2	OK	3.72056	3.55795	-0.0644732	-0.123731	0.7379	0.90819	no
XLOC_005729	H2AFY2	10:71812551-71892803	C1	C2	OK	39.2734	50.2454	0.355439	1.33931	0.0027	0.0265753	yes
XLOC_005732	EIF4EBP2	10:72164134-72188374	C1	C2	OK	42.427	35.2003	-0.269393	-1.06371	0.01765	0.100116	no
XLOC_005734	PALD1	10:72218277-72328205	C1	C2	OK	16.8079	15.8564	-0.0840801	-0.318439	0.4904	0.763693	no
XLOC_005736	SGPL1	10:72575672-72640940	C1	C2	OK	12.8542	16.2879	0.341562	1.26736	0.00415	0.036346	yes
XLOC_005739	UNC5B	10:72972263-73062626	C1	C2	OK	11.4038	19.5194	0.775396	2.94622	5e-05	0.00117995	yes
XLOC_005741	SLC29A3	10:73079014-73123154	C1	C2	OK	2.41057	3.04153	0.33542	0.480881	0.25345	0.538066	no
XLOC_005743	CDH23	10:73156690-73575702	C1	C2	OK	0.795724	1.7596	1.14491	1.10757	0.00115	0.0145769	yes
XLOC_005745	CHST3	10:73724122-73773322	C1	C2	OK	3.07842	3.94343	0.357262	1.10032	0.01555	0.0921341	no
XLOC_005748	ANAPC16	10:73818792-73995722	C1	C2	OK	50.4976	67.0469	0.408955	1.00791	0.02865	0.135453	no
XLOC_005750	DDIT4	10:74033677-74035794	C1	C2	OK	9.10748	64.5541	2.82539	5.17056	5e-05	0.00117995	yes
XLOC_005756	MCU	10:74451888-74647452	C1	C2	OK	14.1473	14.7706	0.062195	0.190391	0.6535	0.866135	no
XLOC_005762	NUDT13	10:74870216-75118617	C1	C2	OK	5.40154	4.8551	-0.15387	-0.0907817	0.8361	0.949793	no
XLOC_005763	FAM149B1	10:74870216-75118617	C1	C2	OK	6.88653	10.5855	0.620239	0.54161	0.165	0.42146	no
XLOC_005765	DNAJC9-AS1	10:74870216-75118617	C1	C2	OK	27.7463	25.3077	-0.132715	-0.0871973	0.8458	0.954199	no
XLOC_005766	RP11-152N13.5	10:74870216-75118617	C1	C2	OK	2.65923	3.91822	0.55919	0.198154	0.67345	0.877056	no
XLOC_005771	RP11-137L10.6	10:75196185-75386548	C1	C2	OK	1.66382	2.54836	0.615073	0.293133	0.25985	0.545871	no
XLOC_005773	RP11-464F9.20	10:75196185-75386548	C1	C2	OK	1.35425	1.19525	-0.180183	-0.0589835	0.9311	0.979773	no
XLOC_005774	RP11-464F9.22	10:75390313-75391248	C1	C2	OK	0.662966	1.17646	0.827448	0.743865	0.10185	0.314324	no
XLOC_005777	DUSP8P5,GLUD1P3,SEC24C	10:75490280-75531931	C1	C2	OK	39.6422	34.2814	-0.209611	-0.735551	0.09565	0.302411	no
XLOC_005778	CHCHD1,FUT11	10:75531934-75543410	C1	C2	OK	58.24	52.1036	-0.160627	-0.481787	0.2898	0.580666	no
XLOC_005779	ZSWIM8	10:75545292-75571594	C1	C2	OK	14.8651	14.4618	-0.0396747	-0.0538736	0.8995	0.969917	no
XLOC_005782	PLAU	10:75668934-75682535	C1	C2	OK	0.760505	1.18568	0.640683	0.318542	0.1882	0.453813	no
XLOC_005783	VCL	10:75757871-75879959	C1	C2	OK	37.7653	27.8691	-0.438395	-1.544	0.00075	0.0106159	yes
XLOC_005785	RP11-178G16.5	10:75880799-75910830	C1	C2	OK	7.79253	6.13756	-0.344427	-0.131382	0.8829	0.963181	no
XLOC_005786	ADK,MRPL35P3	10:75910950-76470599	C1	C2	OK	45.8019	37.8003	-0.277007	-0.95739	0.0338	0.152205	no
XLOC_005790	KAT6B	10:76584956-76792380	C1	C2	OK	5.47339	5.03035	-0.121776	-0.400677	0.3533	0.649377	no
XLOC_005791	SAMD8	10:76854191-76941881	C1	C2	OK	5.72389	6.62694	0.211346	0.649759	0.14575	0.389559	no
XLOC_005794	VDAC2	10:76969911-76996030	C1	C2	OK	160.424	170.753	0.0900226	0.318762	0.4849	0.759929	no
XLOC_005796	ZNF503-AS2	10:77029576-77171600	C1	C2	OK	22.1741	45.1469	1.02576	1.31002	0.0066	0.0511898	no
XLOC_005813	RPS24	10:79793403-79844280	C1	C2	OK	2651.7	3593.17	0.438338	1.35251	0.0033	0.0310025	yes
XLOC_005821	ZMIZ1	10:80828791-81076276	C1	C2	OK	12.2338	10.9707	-0.157222	-0.562045	0.18945	0.455873	no
XLOC_005822	PPIF	10:81107224-81115095	C1	C2	OK	111.294	92.2037	-0.271484	-1.03174	0.0199	0.107667	no
XLOC_005823	RP11-342M3.5	10:81142080-81205383	C1	C2	OK	0.945926	1.65063	0.803217	0.32658	0.5916	0.832681	no
XLOC_005824	EIF5AL1	10:81272356-81276188	C1	C2	OK	1.77947	1.2981	-0.455048	-0.892673	0.04575	0.185427	no
XLOC_005827	RP11-506M13.3	10:81420646-81598132	C1	C2	OK	2.05597	1.68933	-0.283369	-0.170112	0.70085	0.890313	no
XLOC_005830	RP11-182L21.6	10:81420646-81598132	C1	C2	OK	9.79622	12.8612	0.392729	0.821646	0.07275	0.253671	no
XLOC_005836	TMEM254	10:81806369-81852612	C1	C2	OK	21.4197	27.7193	0.371953	0.778922	0.08985	0.2895	no
XLOC_005839	LINC00857	10:81967465-81979413	C1	C2	OK	0.405402	0.968063	1.25575	0.924074	0.113	0.336711	no
XLOC_005845	FAM213A,RP11-137H2.6	10:82167584-82196869	C1	C2	OK	6.97728	7.11829	0.028865	0.06559	0.8831	0.963181	no
XLOC_005846	TSPAN14	10:82213921-82295698	C1	C2	OK	14.3712	17.1478	0.254845	0.603552	0.19875	0.469308	no
XLOC_005857	GHITM	10:85898175-85914532	C1	C2	OK	105.724	99.4414	-0.0883789	-0.351195	0.43685	0.722631	no
XLOC_005862	CCSER2	10:86088341-86280980	C1	C2	OK	4.18198	4.92602	0.236236	0.498355	0.2056	0.479387	no
XLOC_005864	RPS3AP5	10:86320198-86321019	C1	C2	OK	0.848276	1.36883	0.690337	0.740203	0.11395	0.338594	no
XLOC_005875	RP11-77P6.2	10:88281701-88284858	C1	C2	OK	1.09023	0.864212	-0.335175	-0.484101	0.2829	0.5728	no
XLOC_005878	BMPR1A	10:88516366-88692595	C1	C2	OK	7.96506	8.70961	0.128923	0.181099	0.63775	0.855991	no
XLOC_005881	ADIRF,AGAP11,BMS1P3,FAM25A,RP11-96C23.11,RP11-96C23.14,RP11-96C23.5	10:88695296-88784489	C1	C2	OK	1.22586	4.8439	1.98237	1.92128	5e-05	0.00117995	yes
XLOC_005883	FAM35A	10:88810242-88951225	C1	C2	OK	23.9469	24.8894	0.0556941	0.0751956	0.86665	0.960243	no
XLOC_005886	LINC00863,NUTM2D	10:88962829-89131194	C1	C2	OK	6.04914	5.85867	-0.0461576	-0.0839623	0.8574	0.95842	no
XLOC_005888	MINPP1	10:89264631-89313217	C1	C2	OK	20.2205	20.8357	0.0432359	0.146552	0.744	0.911081	no
XLOC_005891	PAPSS2	10:89367741-89507462	C1	C2	OK	7.28414	9.78147	0.425293	0.944303	0.01785	0.100754	no
XLOC_005892	CFL1P1	10:89508022-89605369	C1	C2	OK	1.2533	1.76923	0.497387	0.139811	0.61195	0.84414	no
XLOC_005893	PTEN	10:89618917-89731687	C1	C2	OK	18.4299	16.401	-0.168259	-0.262964	0.5621	0.813041	no
XLOC_005904	STAMBPL1	10:90639490-90776816	C1	C2	OK	4.65802	3.42997	-0.441522	-0.395034	0.294	0.58584	no
XLOC_005906	FAS,RP11-399O19.9	10:90639490-90776816	C1	C2	OK	9.34785	15.1652	0.698055	1.02648	0.01565	0.0926472	no
XLOC_005913	IFIT1	10:90973325-91180882	C1	C2	OK	1.51157	1.4208	-0.0893437	-0.0636573	0.8904	0.966457	no
XLOC_005914	IFIT5	10:90973325-91180882	C1	C2	OK	7.69959	8.19348	0.0896947	0.153677	0.7409	0.910181	no
XLOC_005917	KIF20B	10:91461279-91534951	C1	C2	OK	11.7505	9.61374	-0.289558	-0.908902	0.0266	0.129161	no
XLOC_005922	RPP30	10:92631253-92668460	C1	C2	OK	43.0958	37.0856	-0.216689	-0.612211	0.177	0.437642	no
XLOC_005926	PCGF5	10:92922283-93044088	C1	C2	OK	13.9023	10.5272	-0.401208	-0.79383	0.0783	0.265786	no
XLOC_005927	HECTD2	10:93169125-93274586	C1	C2	OK	5.71032	5.32573	-0.100591	-0.239363	0.59175	0.832737	no
XLOC_005929	TNKS2	10:93558068-93625146	C1	C2	OK	19.9433	17.351	-0.200884	-0.73112	0.11235	0.335425	no
XLOC_005931	BTAF1	10:93683521-93791366	C1	C2	OK	19.3445	17.5617	-0.139487	-0.402706	0.3707	0.664904	no
XLOC_005937	2015-03-05	10:94050919-94113721	C1	C2	OK	20.6746	24.028	0.216856	0.489775	0.25965	0.545533	no
XLOC_005940	KIF11	10:94353042-94415150	C1	C2	OK	33.515	28.1202	-0.253197	-1.00182	0.027	0.130099	no
XLOC_005942	HHEX	10:94447944-94455403	C1	C2	OK	4.4298	3.65269	-0.278282	-0.555473	0.2202	0.497898	no
XLOC_005943	EXOC6	10:94590934-94819250	C1	C2	OK	12.7904	9.37154	-0.448699	-0.964251	0.00995	0.0677492	no
XLOC_005944	CYP26A1,CYP26C1	10:94821020-94837647	C1	C2	OK	1.45724	0.945425	-0.6242	-0.838874	0.05285	0.204266	no
XLOC_005945	CEP55	10:95256366-95288849	C1	C2	OK	16.5345	13.8075	-0.260033	-0.847419	0.05735	0.216102	no
XLOC_005950	SLC35G1	10:95653697-95715819	C1	C2	OK	12.5176	10.1493	-0.302581	-0.822878	0.0725	0.253055	no
XLOC_005951	PLCE1	10:95753745-96122728	C1	C2	OK	2.19774	2.79564	0.347163	0.402351	0.23755	0.519709	no
XLOC_005954	TBC1D12	10:96162254-96297012	C1	C2	OK	4.77981	5.24265	0.133344	0.309291	0.44055	0.72648	no
XLOC_005955	HELLS,RP11-119K6.6	10:96305530-96373662	C1	C2	OK	24.4089	19.9711	-0.289493	-0.881125	0.03815	0.164868	no
XLOC_005964	C10orf131,ENTPD1,RP11-248J23.7,RP11-429G19.3	10:97471535-97849995	C1	C2	OK	8.91362	7.67483	-0.215876	-0.295029	0.34295	0.638914	no
XLOC_005966	CCNJ	10:97471535-97849995	C1	C2	OK	11.8495	9.9003	-0.259282	-0.542742	0.23975	0.522126	no
XLOC_005968	ZNF518A	10:97889248-98031344	C1	C2	OK	6.25892	5.93408	-0.0768899	-0.164917	0.64595	0.862077	no
XLOC_005973	RPL13AP5	10:98510032-98510691	C1	C2	OK	13.217	21.8818	0.727331	1.56592	0.00095	0.0127056	yes
XLOC_005974	C10orf12,LCOR	10:98592016-98749306	C1	C2	OK	7.00512	6.33011	-0.14618	-0.215479	0.5065	0.776024	no
XLOC_005976	RP11-175O19.4	10:98752206-98755716	C1	C2	OK	5.18623	4.19335	-0.306583	-0.759003	0.0955	0.302144	no
XLOC_005979	FRAT1	10:99079021-99081672	C1	C2	OK	2.13227	2.57338	0.271278	0.454682	0.2921	0.583651	no
XLOC_005980	RP11-452K12.4	10:99092254-99102770	C1	C2	OK	1.42129	2.01956	0.50684	0.227434	0.7295	0.904209	no
XLOC_005981	RP11-452K12.7	10:99116114-99185831	C1	C2	OK	5.622	2.97261	-0.919354	-0.509246	0.30405	0.597514	no
XLOC_005982	PGAM1	10:99185916-99193201	C1	C2	OK	303.963	227.211	-0.419859	-1.57509	0.00045	0.00718597	yes
XLOC_005983	ZDHHC16	10:99205912-99217216	C1	C2	OK	32.3303	32.1493	-0.0080983	-0.0273043	0.9523	0.984183	no
XLOC_005985	UBTD1	10:99258624-99330966	C1	C2	OK	3.00536	2.65681	-0.17784	-0.316942	0.47765	0.753356	no
XLOC_005987	HOGA1,PI4K2A	10:99343985-99436191	C1	C2	OK	11.4417	12.019	0.0710098	0.187334	0.6518	0.865607	no
XLOC_005989	MARVELD1	10:99472929-99477942	C1	C2	OK	33.3734	31.6852	-0.0748884	-0.257208	0.56455	0.813996	no
XLOC_005990	ZFYVE27	10:99496725-99520664	C1	C2	OK	10.9681	12.346	0.170735	0.467188	0.2568	0.541768	no
XLOC_005992	R3HCC1L	10:99894386-100004888	C1	C2	OK	5.46322	6.13777	0.167962	0.431995	0.3308	0.624788	no
XLOC_005995	CNNM1	10:101088800-101154087	C1	C2	OK	4.92789	5.69118	0.207759	0.622875	0.1398	0.380645	no
XLOC_006001	CUTC,ENTPD7	10:101419130-101515891	C1	C2	OK	31.6782	28.7383	-0.140513	-0.266021	0.5522	0.806205	no
XLOC_006009	AL139819.1,SCD	10:102106637-102124591	C1	C2	OK	166.002	139.159	-0.254463	-0.827158	0.06695	0.240794	no
XLOC_006010	LINC00263	10:102133346-102154946	C1	C2	OK	6.70906	12.0915	0.849809	1.50899	0.00105	0.0136599	yes
XLOC_006013	HIF1AN	10:102222797-102319755	C1	C2	OK	11.6292	11.071	-0.0709671	-0.0742639	0.86955	0.961539	no
XLOC_006015	FAM178A	10:102670859-102724976	C1	C2	OK	9.85915	7.95455	-0.309683	-0.547494	0.20795	0.482993	no
XLOC_006017	SEMA4G	10:102729214-102754159	C1	C2	OK	3.62644	4.49072	0.308392	0.234808	0.39925	0.690844	no
XLOC_006019	C10orf2	10:102729214-102754159	C1	C2	OK	16.5726	14.9641	-0.147296	-0.34271	0.4379	0.723762	no
XLOC_006020	LZTS2	10:102756374-102790890	C1	C2	OK	21.8496	21.436	-0.0275687	-0.0853451	0.84685	0.954527	no
XLOC_006021	SFXN3	10:102790990-102801189	C1	C2	OK	1.7064	4.10376	1.26599	1.73534	0.0003	0.00519887	yes
XLOC_006022	KAZALD1	10:102816472-102827929	C1	C2	OK	4.99877	5.38713	0.107944	0.17115	0.69085	0.8851	no
XLOC_006026	LBX1-AS1	10:102985963-103029905	C1	C2	OK	4.40655	7.71793	0.808566	0.935196	0.0435	0.180216	no
XLOC_006029	BTRC	10:103113816-103317078	C1	C2	OK	10.0928	9.2574	-0.124654	-0.294441	0.4811	0.75689	no
XLOC_006030	DPCD	10:103330316-103369425	C1	C2	OK	27.9145	29.6698	0.0879818	0.191119	0.6782	0.878167	no
XLOC_006034	HPS6	10:103825146-103827792	C1	C2	OK	8.79101	8.81599	0.00409264	0.0124568	0.9772	0.991322	no
XLOC_006037	PPRC1	10:103892786-103910088	C1	C2	OK	29.9817	20.9526	-0.516953	-1.44409	0.0001	0.00210808	yes
XLOC_006038	NOLC1	10:103911932-103923629	C1	C2	OK	74.3747	65.4702	-0.183973	-0.700384	0.1113	0.333081	no
XLOC_006040	GBF1	10:104004992-104142656	C1	C2	OK	17.9732	14.8446	-0.27591	-0.968865	0.0195	0.106545	no
XLOC_006042	NFKB2	10:104153866-104162281	C1	C2	OK	7.49613	7.46365	-0.00626406	-0.0124982	0.9752	0.990892	no
XLOC_006043	FBXL15	10:104162375-104182977	C1	C2	OK	15.9472	21.9253	0.459295	1.06369	0.0177	0.100276	no
XLOC_006045	RP11-18I14.10	10:104209573-104220863	C1	C2	OK	16.0047	14.777	-0.115144	-0.31057	0.48285	0.758953	no
XLOC_006046	TMEM180	10:104221148-104236802	C1	C2	OK	6.37217	8.41219	0.400697	0.832399	0.03795	0.164157	no
XLOC_006048	SUFU	10:104263742-104393292	C1	C2	OK	9.21122	7.93827	-0.214567	-0.723281	0.1134	0.337394	no
XLOC_006051	TRIM8	10:104404252-104418164	C1	C2	OK	15.834	15.2898	-0.0504554	-0.155781	0.7226	0.90058	no
XLOC_006052	SFXN2	10:104433486-104503652	C1	C2	OK	19.8821	18.807	-0.0802001	-0.125253	0.79235	0.931515	no
XLOC_006053	WBP1L	10:104503726-104576023	C1	C2	OK	6.51399	6.40915	-0.0234087	-0.0742492	0.8688	0.961248	no
XLOC_006057	AS3MT,C10orf32,C10orf32-ASMT	10:104613718-104661839	C1	C2	OK	16.0122	21.2774	0.410149	1.1483	0.0121	0.0775039	no
XLOC_006060	CNNM2	10:104678017-104953209	C1	C2	OK	3.2607	3.6833	0.175818	0.252743	0.5593	0.811308	no
XLOC_006064	INA	10:105036919-105050108	C1	C2	OK	7.47761	9.362	0.324239	0.984692	0.0298	0.139744	no
XLOC_006065	TAF5	10:105127723-105156223	C1	C2	OK	10.4909	7.81816	-0.424238	-0.936238	0.04045	0.171432	no
XLOC_006066	PDCD11	10:105156404-105222452	C1	C2	OK	27.9068	22.887	-0.286088	-0.847852	0.0205	0.109924	no
XLOC_006067	RP11-225H22.7	10:105156404-105222452	C1	C2	OK	1.67769	2.02171	0.269106	0.0743786	0.8635	0.959431	no
XLOC_006069	NEURL1	10:105239359-105615301	C1	C2	OK	1.12879	1.10309	-0.0332266	-0.0111245	0.9664	0.988027	no
XLOC_006073	SLK	10:105726881-105788991	C1	C2	OK	16.0332	14.6218	-0.132944	-0.521067	0.25455	0.538994	no
XLOC_006074	SFR1	10:105881815-105886143	C1	C2	OK	7.04291	7.66462	0.122042	0.229347	0.5897	0.83204	no
XLOC_006075	GSTO1	10:105995113-106027217	C1	C2	OK	115.991	122.209	0.075335	0.293117	0.5189	0.785096	no
XLOC_006076	GSTO2	10:106028630-106064703	C1	C2	OK	1.43677	4.21578	1.55297	1.5398	0.00015	0.0029676	yes
XLOC_006099	ADD3	10:111756125-111895323	C1	C2	OK	29.2285	28.1914	-0.0521187	-0.1314	0.69375	0.886679	no
XLOC_006101	MXI1	10:111967293-112064709	C1	C2	OK	23.3346	28.3339	0.280063	0.71443	0.1093	0.32909	no
XLOC_006105	DUSP5	10:112257595-112271302	C1	C2	OK	2.51621	0.779857	-1.68997	-2.40731	5e-05	0.00117995	yes
XLOC_006106	SMC3	10:112327448-112364394	C1	C2	OK	54.9708	47.2611	-0.218012	-0.870044	0.05545	0.211128	no
XLOC_006108	RBM20	10:112404035-112599228	C1	C2	OK	5.62765	5.97277	0.0858677	0.242922	0.55585	0.808789	no
XLOC_006111	MIR4680,PDCD4,RP11-313D6.3	10:112629500-112679032	C1	C2	OK	104.905	114.566	0.127087	0.326309	0.46755	0.747658	no
XLOC_006113	SHOC2	10:112679300-112773426	C1	C2	OK	13.6771	15.1781	0.150226	0.43722	0.30095	0.5937	no
XLOC_006120	RP11-57H14.4,VTI1A	10:114190057-114587485	C1	C2	OK	7.73729	6.31736	-0.292507	-0.464374	0.259	0.54483	no
XLOC_006124	TCF7L2	10:114710008-114927437	C1	C2	OK	11.5229	10.5649	-0.125213	-0.266241	0.524	0.78868	no
XLOC_006129	CASP7	10:115438939-115490662	C1	C2	OK	13.08	14.2731	0.125933	0.400552	0.3663	0.661473	no
XLOC_006132	AL162407.1,NHLRC2	10:115614155-115676953	C1	C2	OK	7.98794	9.63158	0.26995	0.581145	0.18515	0.449085	no
XLOC_006142	FAM160B1	10:116581502-116659591	C1	C2	OK	4.27775	4.4205	0.0473568	0.0921441	0.8079	0.937559	no
XLOC_006144	TRUB1	10:116697951-116737430	C1	C2	OK	18.6606	17.2913	-0.109946	-0.337354	0.46185	0.744304	no
XLOC_006146	ATRNL1	10:116853123-117708503	C1	C2	OK	3.07828	3.66026	0.249821	0.285873	0.42545	0.71463	no
XLOC_006158	KIAA1598	10:118592511-118886097	C1	C2	OK	1.40903	1.29994	-0.116261	-0.0789468	0.86525	0.960008	no
XLOC_006159	KIAA1598	10:118592511-118886097	C1	C2	OK	1.18555	1.11145	-0.0931154	-0.0807034	0.8592	0.958537	no
XLOC_006160	KIAA1598	10:118592511-118886097	C1	C2	OK	1.05084	0.664798	-0.660553	-0.259256	0.73665	0.907378	no
XLOC_006163	SLC18A2	10:118999110-119135161	C1	C2	OK	2.57765	2.28328	-0.174948	-0.220336	0.61575	0.845769	no
XLOC_006166	EMX2OS	10:119184704-119309056	C1	C2	OK	1.70756	2.5497	0.57839	0.613806	0.19305	0.461166	no
XLOC_006168	EMX2	10:119184704-119309056	C1	C2	OK	2.70689	3.42671	0.340189	0.5274	0.22975	0.509933	no
XLOC_006170	RP11-354M20.3	10:119764426-119969663	C1	C2	OK	1.39469	0.969677	-0.524372	-0.242584	0.63565	0.855264	no
XLOC_006171	CASC2	10:119764426-119969663	C1	C2	OK	1.50414	2.54782	0.760321	0.554657	0.2288	0.508969	no
XLOC_006178	NANOS1	10:120789227-120840316	C1	C2	OK	3.49019	2.26322	-0.624933	-0.313107	0.51695	0.783957	no
XLOC_006180	FAM45A	10:120863597-120897496	C1	C2	OK	18.7502	16.8103	-0.157565	-0.443697	0.3222	0.616024	no
XLOC_006181	GRK5	10:120967100-121215162	C1	C2	OK	3.32646	3.27115	-0.0241882	-0.0512208	0.9075	0.972336	no
XLOC_006187	BAG3	10:121410838-121437409	C1	C2	OK	14.2024	11.9703	-0.246671	-0.820692	0.07365	0.255842	no
XLOC_006188	INPP5F	10:121485608-121588817	C1	C2	OK	4.90231	4.83051	-0.0212873	-0.0464108	0.9103	0.973296	no
XLOC_006190	SEC23IP	10:121652222-121702014	C1	C2	OK	29.2916	16.719	-0.808998	-1.94615	5e-05	0.00117995	yes
XLOC_006195	WDR11	10:122521323-122669037	C1	C2	OK	26.8897	25.3546	-0.084803	-0.25177	0.49725	0.768407	no
XLOC_006202	TACC2	10:123748688-124014060	C1	C2	OK	1.76146	2.59352	0.558142	0.641444	0.01665	0.0961791	no
XLOC_006205	PLEKHA1	10:124134091-124192006	C1	C2	OK	16.0781	13.2288	-0.281415	-0.889869	0.0438	0.180971	no
XLOC_006208	HTRA1	10:124221040-124274424	C1	C2	OK	5.37529	8.22899	0.614373	1.38739	0.0026	0.025793	yes
XLOC_006212	RP11-564D11.3	10:124639244-124658230	C1	C2	OK	1.69773	2.60562	0.618024	0.769913	0.04135	0.174285	no
XLOC_006214	PSTK	10:124690388-124768407	C1	C2	OK	4.81176	7.35187	0.611545	0.716694	0.14215	0.38462	no
XLOC_006215	ACADSB	10:124768494-124817827	C1	C2	OK	9.92327	7.34159	-0.434722	-0.912838	0.0331	0.150128	no
XLOC_006218	BUB3	10:124913703-124927488	C1	C2	OK	169.338	155.864	-0.119612	-0.434075	0.3381	0.632605	no
XLOC_006225	LHPP	10:126150386-126480495	C1	C2	OK	7.56734	8.14219	0.105629	0.116024	0.7793	0.927049	no
XLOC_006228	FAM175B	10:126490353-126525385	C1	C2	OK	11.864	11.4316	-0.0535616	-0.173999	0.7061	0.892809	no
XLOC_006231	RP11-298J20.4,ZRANB1	10:126605306-126849772	C1	C2	OK	12.0368	11.9079	-0.0155367	-0.0311041	0.9385	0.981772	no
XLOC_006235	EDRF1	10:127371797-127452820	C1	C2	OK	21.8934	15.4851	-0.499615	-1.28276	0.0043	0.0372586	yes
XLOC_006237	BCCIP	10:127512114-127585060	C1	C2	OK	94.5814	65.5931	-0.528013	-1.67451	0.00025	0.0045075	yes
XLOC_006241	DOCK1	10:128588185-129250781	C1	C2	OK	12.407	12.5782	0.0197738	0.058371	0.8728	0.962278	no
XLOC_006254	GLRX3	10:131934662-131982785	C1	C2	OK	93.3751	89.0361	-0.0686473	-0.262189	0.54945	0.804642	no
XLOC_006259	PPP2R2D	10:133747954-133773331	C1	C2	OK	22.6633	22.3097	-0.0226856	-0.0685542	0.87775	0.96278	no
XLOC_006261	DPYSL4	10:134000403-134019280	C1	C2	OK	2.63873	2.60719	-0.0173478	-0.0273116	0.94165	0.981853	no
XLOC_006262	LRRC27	10:134145613-134195010	C1	C2	OK	1.57328	3.38071	1.10356	1.14953	0.0008	0.0111524	yes
XLOC_006263	PWWP2B	10:134209672-134231367	C1	C2	OK	3.96757	4.6535	0.230059	0.5115	0.2549	0.539488	no
XLOC_006266	INPP5A	10:134351323-134598269	C1	C2	OK	12.0415	11.3083	-0.0906369	-0.240109	0.56595	0.815008	no
XLOC_006269	KNDC1	10:134973950-135039916	C1	C2	OK	0.521436	1.18024	1.17852	0.788267	0.02435	0.122094	no
XLOC_006272	PRAP1,ZNF511	10:135075906-135171540	C1	C2	OK	35.9332	43.6412	0.280372	0.461394	0.3123	0.605467	no
XLOC_006274	CYP2E1,MTG1,PAOX,RP11-108K14.4,RP11-108K14.8	10:135192694-135382916	C1	C2	OK	41.2686	38.5022	-0.100104	-0.279865	0.5287	0.792079	no
XLOC_006276	AGGF1P2	10:135455589-135456398	C1	C2	OK	0.311359	1.27449	2.03327	1.62411	0.00745	0.0553606	no
XLOC_006287	DIP2C	10:320129-735683	C1	C2	OK	2.57418	3.20954	0.318257	0.59133	0.12185	0.351348	no
XLOC_006291	LARP4B	10:854162-977709	C1	C2	OK	18.4716	15.484	-0.254529	-0.78551	0.0578	0.217442	no
XLOC_006293	IDI2	10:1034337-1178237	C1	C2	OK	1.99935	1.91859	-0.0594805	-0.0304253	0.9575	0.9858	no
XLOC_006294	IDI1	10:1034337-1178237	C1	C2	OK	24.9855	14.6663	-0.768588	-1.30053	0.00455	0.038745	yes
XLOC_006304	PITRM1	10:3108524-3215003	C1	C2	OK	26.7979	22.0131	-0.283763	-0.575126	0.13665	0.375991	no
XLOC_006308	KLF6	10:3818187-3827473	C1	C2	OK	5.48239	7.17414	0.388	0.966486	0.0154	0.0915592	no
XLOC_006331	ASB13	10:5680821-5708558	C1	C2	OK	16.8316	18.236	0.115615	0.364513	0.4174	0.707288	no
XLOC_006333	GDI2	10:5726449-5884095	C1	C2	OK	90.7226	91.7281	0.0159014	0.0441907	0.91965	0.975743	no
XLOC_006334	ANKRD16,RP11-318E3.4	10:5902926-5987863	C1	C2	OK	3.3637	3.62001	0.105945	0.106908	0.8019	0.935347	no
XLOC_006335	RP11-536K7.3	10:5902926-5987863	C1	C2	OK	1.30584	1.31835	0.0137516	0.0116033	0.9733	0.990545	no
XLOC_006343	PRKCQ	10:6469104-6622263	C1	C2	OK	1.53311	1.69586	0.145561	0.238656	0.57945	0.824574	no
XLOC_006346	SFMBT2	10:7200585-7453450	C1	C2	OK	3.9827	3.50902	-0.182679	-0.516167	0.2287	0.50888	no
XLOC_006351	KIN	10:7792924-7829990	C1	C2	OK	8.30552	8.14738	-0.0277353	-0.0513608	0.9081	0.972474	no
XLOC_006369	USP6NL	10:11495944-11654226	C1	C2	OK	7.28838	6.70947	-0.1194	-0.312838	0.4953	0.767271	no
XLOC_006371	UPF2	10:11962020-12085169	C1	C2	OK	6.85798	5.69859	-0.267178	-0.866057	0.0457	0.185279	no
XLOC_006374	NUDT5	10:12171635-12292588	C1	C2	OK	49.7137	43.2897	-0.199619	-0.480195	0.2801	0.569968	no
XLOC_006378	CCDC3	10:12938626-13180291	C1	C2	OK	5.65915	5.87328	0.0535797	0.110542	0.8016	0.935347	no
XLOC_006387	PHYH	10:13319611-13344412	C1	C2	OK	6.85623	7.66194	0.160294	0.364692	0.40195	0.693087	no
XLOC_006389	SEPHS1	10:13359423-13390297	C1	C2	OK	51.4581	40.2437	-0.354634	-0.96668	0.02745	0.131671	no
XLOC_006390	BEND7	10:13480483-13572262	C1	C2	OK	5.54371	4.43319	-0.322508	-0.640755	0.07215	0.252151	no
XLOC_006393	FRMD4A	10:13628926-14504141	C1	C2	OK	4.17556	3.54866	-0.234696	-0.296736	0.48345	0.759292	no
XLOC_006395	FAM107B	10:14560555-14816896	C1	C2	OK	12.6818	13.3908	0.0784825	0.200401	0.5573	0.809766	no
XLOC_006398	CDNF	10:14860362-14913740	C1	C2	OK	1.07405	1.46124	0.444141	0.214563	0.4726	0.750347	no
XLOC_006400	DCLRE1C	10:14920745-14996431	C1	C2	OK	3.18013	3.04166	-0.064228	-0.0571111	0.8345	0.949095	no
XLOC_006404	ACBD7,DCLRE1CP1	10:15057070-15130786	C1	C2	OK	3.39391	2.09145	-0.698445	-1.21249	0.00225	0.0233598	yes
XLOC_006407	NMT2	10:15137383-15210704	C1	C2	OK	14.0344	13.3329	-0.0739741	-0.1615	0.7202	0.899516	no
XLOC_006410	FAM171A1	10:15253641-15413243	C1	C2	OK	16.0027	15.4673	-0.0491	-0.18026	0.6893	0.884343	no
XLOC_006411	ITGA8	10:15555947-15762124	C1	C2	OK	2.01537	1.08975	-0.887057	-0.811835	0.0371	0.161898	no
XLOC_006412	FAM188A	10:15819792-15902532	C1	C2	OK	14.6307	15.1431	0.0496634	0.146896	0.7361	0.907378	no
XLOC_006417	RSU1	10:16632609-16859527	C1	C2	OK	24.2965	22.8704	-0.0872664	-0.236875	0.60105	0.838134	no
XLOC_006421	TRDMT1	10:17184252-17244053	C1	C2	OK	3.64011	3.86449	0.0862977	0.0960198	0.7624	0.918802	no
XLOC_006422	VIM-AS1	10:17256237-17279592	C1	C2	OK	0.92247	1.10594	0.261699	0.0387551	0.8058	0.936951	no
XLOC_006423	RP11-124N14.3	10:17256237-17279592	C1	C2	OK	7.45302	13.7775	0.886419	0.287467	0.61725	0.845973	no
XLOC_006425	PTPLA	10:17631957-17659376	C1	C2	OK	8.36689	7.4742	-0.162773	-0.259496	0.54685	0.803825	no
XLOC_006431	ARL5B-AS1,NSUN6,RP11-139J15.7,RP11-499P20.2	10:18429605-18948214	C1	C2	OK	7.34275	6.58557	-0.157013	-0.282302	0.44055	0.72648	no
XLOC_006440	NEBL	10:21068901-21463977	C1	C2	OK	2.17392	3.10061	0.512253	0.676914	0.03265	0.14877	no
XLOC_006443	CASC10	10:21776912-21786191	C1	C2	OK	2.51529	2.79134	0.150233	0.301955	0.4801	0.755927	no
XLOC_006445	SKIDA1	10:21802406-22032559	C1	C2	OK	1.63378	1.50157	-0.121737	-0.121395	0.776	0.925571	no
XLOC_006449	DNAJC1	10:22045302-22292698	C1	C2	OK	8.55281	15.1746	0.827185	2.19771	5e-05	0.00117995	yes
XLOC_006453	PIP4K2A	10:22823777-23003484	C1	C2	OK	11.9786	9.49133	-0.335778	-0.768753	0.0627	0.229325	no
XLOC_006460	ARHGAP21	10:24872537-25012597	C1	C2	OK	11.4451	11.3016	-0.0182027	-0.0349152	0.9041	0.971468	no
XLOC_006461	PRTFDC1,RN7SKP241	10:25137535-25241533	C1	C2	OK	2.09133	2.15328	0.0421177	0.0563065	0.88765	0.964737	no
XLOC_006472	ABI1	10:26986377-27150016	C1	C2	OK	14.9219	16.1445	0.113608	0.308925	0.49395	0.766304	no
XLOC_006476	ANKRD26	10:27255721-27389421	C1	C2	OK	3.76089	3.23389	-0.217804	-0.447687	0.2384	0.520745	no
XLOC_006478	YME1L1	10:27399155-27476868	C1	C2	OK	61.552	52.0611	-0.2416	-0.745748	0.1035	0.317926	no
XLOC_006480	ACBD5	10:27484145-27531059	C1	C2	OK	10.8245	10.0623	-0.105346	-0.34175	0.45275	0.73562	no
XLOC_006489	MKX	10:27961803-28056723	C1	C2	OK	2.23714	6.03521	1.43175	2.05301	5e-05	0.00117995	yes
XLOC_006490	ARMC4	10:28064114-28287995	C1	C2	OK	3.31525	3.35927	0.0190298	0.033096	0.9244	0.97744	no
XLOC_006492	MPP7	10:28339921-28623415	C1	C2	OK	3.9615	2.74602	-0.528702	-1.06638	0.00915	0.0638745	no
XLOC_006497	WAC-AS1	10:28811580-28912041	C1	C2	OK	4.28387	5.63237	0.394828	0.414993	0.3784	0.671228	no
XLOC_006502	SVIL	10:29698330-30025710	C1	C2	OK	9.78873	8.87645	-0.141139	-0.221615	0.4468	0.731387	no
XLOC_006506	KIAA1462	10:30301728-30404423	C1	C2	OK	4.35086	3.77931	-0.203177	-0.633389	0.14005	0.381175	no
XLOC_006509	RP11-305E6.4	10:30591754-30594995	C1	C2	OK	0.97876	1.12267	0.197902	0.270072	0.5538	0.807007	no
XLOC_006510	AL161651.1,GOLGA2P6,MTPAP	10:30598083-30663377	C1	C2	OK	23.6994	19.6909	-0.267321	-0.503463	0.2505	0.535054	no
XLOC_006517	ZNF438	10:31109135-31320866	C1	C2	OK	1.45712	2.49707	0.77712	1.44795	0.00035	0.00590262	yes
XLOC_006521	ZEB1-AS1	10:31476811-31818742	C1	C2	OK	5.79191	11.3299	0.968026	1.02064	0.0117	0.0755013	no
XLOC_006526	ARHGAP12	10:32094364-32217785	C1	C2	OK	11.8324	8.93594	-0.405056	-0.982744	0.0292	0.137443	no
XLOC_006528	KIF5B	10:32297751-32345374	C1	C2	OK	62.457	51.7479	-0.271364	-1.05972	0.0197	0.107088	no
XLOC_006533	AL391839.1,EPC1	10:32555216-32667726	C1	C2	OK	13.7955	14.6128	0.083031	0.175157	0.6625	0.870885	no
XLOC_006537	ITGB1	10:33189246-33371030	C1	C2	OK	79.0219	83.3385	0.0767298	0.269908	0.4928	0.765465	no
XLOC_006544	NRP1	10:33466419-33625190	C1	C2	OK	7.87832	7.25021	-0.119866	-0.260917	0.4766	0.752702	no
XLOC_006548	PARD3	10:34391579-35104262	C1	C2	OK	21.4315	22.2189	0.0520533	0.188049	0.671	0.875484	no
XLOC_006553	CUL2	10:35297478-35379570	C1	C2	OK	34.5874	29.993	-0.205624	-0.672341	0.1099	0.330178	no
XLOC_006559	RP11-324I22.4	10:35535952-35861181	C1	C2	OK	0.98413	1.74175	0.823616	0.358039	0.42165	0.710751	no
XLOC_006561	FZD8	10:35927176-35930362	C1	C2	OK	15.1787	11.8727	-0.354398	-1.13383	0.01265	0.0800993	no
XLOC_006572	RP11-258F22.1,ZNF248	10:38064298-38148038	C1	C2	OK	7.30096	8.33199	0.190574	0.452727	0.2848	0.575131	no
XLOC_006575	ZNF25	10:38238499-38265561	C1	C2	OK	1.2405	1.66424	0.423943	0.675687	0.11035	0.331026	no
XLOC_006590	ZNF37BP	10:43008957-43048293	C1	C2	OK	7.18381	6.85217	-0.0681873	-0.160978	0.7185	0.89871	no
XLOC_006591	ZNF33B	10:43069632-43134138	C1	C2	OK	8.77734	10.3758	0.241363	0.438987	0.1776	0.438499	no
XLOC_006599	RP11-351D16.3	10:43632271-43633782	C1	C2	OK	0.361898	1.09197	1.59328	1.43068	0.00695	0.0528666	no
XLOC_006600	RASGEF1A	10:43689982-43762367	C1	C2	OK	6.34013	7.49943	0.242269	0.597948	0.18985	0.45628	no
XLOC_006601	HNRNPF	10:43881064-43904751	C1	C2	OK	181.774	149.706	-0.280014	-0.927487	0.03825	0.165145	no
XLOC_006603	ZNF239	10:44051791-44070066	C1	C2	OK	3.86787	3.81288	-0.0206565	-0.0365264	0.9336	0.980512	no
XLOC_006606	ZNF32	10:44124264-44170151	C1	C2	OK	7.767	11.9254	0.618608	1.49409	0.0011	0.0140981	yes
XLOC_006620	C10orf10	10:45306471-45491339	C1	C2	OK	2.0144	3.47201	0.785418	1.1781	0.00885	0.0623785	no
XLOC_006622	CEP164P1,RSU1P2	10:45493145-45676875	C1	C2	OK	4.81245	4.75063	-0.0186525	-0.0325412	0.92815	0.978434	no
XLOC_006630	2015-03-08	10:45950034-46090354	C1	C2	OK	10.1939	10.2998	0.0149075	0.0519968	0.90545	0.971786	no
XLOC_006631	ZFAND4	10:46108919-46168228	C1	C2	OK	6.2262	6.67422	0.100246	0.205569	0.6428	0.859532	no
XLOC_006645	RP11-38L15.8	10:46897591-46972881	C1	C2	OK	0.972012	0.401775	-1.27459	-0.347508	0.4965	0.767934	no
XLOC_006646	RP11-38L15.2	10:46897591-46972881	C1	C2	OK	1.87196	1.23899	-0.595389	-0.269879	0.4117	0.702711	no
XLOC_006647	SYT15	10:46897591-46972881	C1	C2	OK	3.97999	4.97759	0.322683	0.659812	0.0889	0.287578	no
XLOC_006652	AGAP10,BMS1P2,RP11-144G6.12	10:47186202-47243502	C1	C2	OK	3.48244	3.69113	0.0839622	0.176116	0.68505	0.882514	no
XLOC_006668	BMS1P5	10:48901101-48950972	C1	C2	OK	1.40927	1.32977	-0.0837682	-0.123637	0.77505	0.924757	no
XLOC_006678	ARHGAP22	10:49652822-49864310	C1	C2	OK	7.7528	7.7675	0.0027326	0.00691825	0.9866	0.994974	no
XLOC_006687	VSTM4	10:49892920-50323554	C1	C2	OK	0.986532	0.930651	-0.0841251	-0.12565	0.7544	0.915301	no
XLOC_006692	ERCC6,ERCC6-PGBD3,PGBD3	10:50627322-50747584	C1	C2	OK	3.90624	4.28622	0.133928	0.289011	0.44955	0.733606	no
XLOC_006693	OGDHL	10:50942688-50970425	C1	C2	OK	1.95172	2.78438	0.512606	0.858531	0.02735	0.131419	no
XLOC_006694	AGAP8,PARG,RP11-592B15.3,RP11-592B15.4,RP11-592B15.9	10:51026207-51371338	C1	C2	OK	22.1421	20.5174	-0.109939	-0.342799	0.3997	0.691104	no
XLOC_006699	TIMM23	10:51592079-51623365	C1	C2	OK	88.0179	70.1088	-0.328202	-1.15882	0.01145	0.0741649	no
XLOC_006702	LINC00843	10:51623416-51770259	C1	C2	OK	0.718416	1.32551	0.883659	0.444252	0.36735	0.662418	no
XLOC_006706	ASAH2	10:51942537-52008370	C1	C2	OK	0.902026	1.20937	0.423014	0.556925	0.09905	0.308853	no
XLOC_006707	SGMS1	10:52065359-52401211	C1	C2	OK	7.48713	7.16208	-0.0640349	-0.121459	0.75695	0.916625	no
XLOC_006720	CSTF2T	10:52749903-54073888	C1	C2	OK	18.4246	20.0346	0.120861	0.382055	0.40525	0.69678	no
XLOC_006734	GAPDHP21	10:57401986-57431081	C1	C2	OK	0.934812	1.74558	0.900961	1.12492	0.01125	0.0731779	no
XLOC_006736	ZWINT	10:58116988-58121069	C1	C2	OK	102.36	94.9563	-0.10832	-0.418949	0.3636	0.659452	no
XLOC_006740	IPMK	10:59951277-60027698	C1	C2	OK	5.38829	3.82422	-0.494662	-1.37749	0.0024	0.0244581	yes
XLOC_006746	FAM13C	10:60936349-61122939	C1	C2	OK	1.52963	0.89296	-0.776519	-0.356392	0.0468	0.188413	no
XLOC_006748	SLC16A9	10:61410522-61495760	C1	C2	OK	5.04245	6.6235	0.393468	1.00501	0.02235	0.11602	no
XLOC_006750	CCDC6	10:61548520-61666777	C1	C2	OK	17.4525	15.6721	-0.155231	-0.584663	0.1965	0.466827	no
XLOC_006752	ANK3	10:61786055-62493248	C1	C2	OK	6.90933	9.64053	0.480566	0.850758	0.0144	0.0873028	no
XLOC_006753	RHOBTB1	10:62629195-62761201	C1	C2	OK	5.09324	5.81665	0.191605	0.464677	0.22365	0.50274	no
XLOC_006759	RTKN2	10:63908756-64028554	C1	C2	OK	7.92904	7.36144	-0.107156	-0.174865	0.69495	0.886849	no
XLOC_006764	JMJD1C	10:64926980-65384883	C1	C2	OK	10.3801	10.1892	-0.0267755	-0.0446426	0.9111	0.973296	no
XLOC_006777	DNAJC12	10:69556426-69597924	C1	C2	OK	29.0161	34.0287	0.229898	0.752775	0.09545	0.302054	no
XLOC_006779	HERC4	10:69681664-69835105	C1	C2	OK	13.2893	11.4945	-0.209319	-0.528584	0.17955	0.441343	no
XLOC_006786	PBLD	10:70042416-70167051	C1	C2	OK	3.59714	3.76846	0.0671257	0.0399057	0.9129	0.974037	no
XLOC_006787	RUFY2	10:70042416-70167051	C1	C2	OK	9.24277	9.19229	-0.00790153	-0.00598994	0.984	0.99431	no
XLOC_006788	DNA2	10:70173820-70231918	C1	C2	OK	18.5091	13.7492	-0.428891	-1.1176	0.00815	0.0588852	no
XLOC_006789	SLC25A16	10:70237755-70287266	C1	C2	OK	7.62863	8.44348	0.146414	0.211559	0.57885	0.82406	no
XLOC_006810	AIFM2	10:71812551-71892803	C1	C2	OK	0.854526	0.996302	0.221459	0.119539	0.7843	0.928801	no
XLOC_006811	TYSND1	10:71897736-71906585	C1	C2	OK	12.3922	10.8392	-0.193177	-0.63406	0.16405	0.420198	no
XLOC_006812	SAR1A	10:71907044-71930374	C1	C2	OK	54.4519	49.3145	-0.142972	-0.543433	0.21895	0.49637	no
XLOC_006814	PPA1	10:71962584-71993667	C1	C2	OK	305.421	333.879	0.128527	0.502522	0.2626	0.548917	no
XLOC_006816	LRRC20	10:72058728-72142396	C1	C2	OK	6.22505	6.06775	-0.0369247	-0.0840869	0.8521	0.955706	no
XLOC_006819	PRF1	10:72357103-72366849	C1	C2	OK	0.979424	1.34658	0.459294	0.73244	0.1155	0.340783	no
XLOC_006823	PCBD1	10:72642036-72648541	C1	C2	OK	60.7861	49.9455	-0.283389	-0.98675	0.0274	0.131522	no
XLOC_006828	PSAP	10:73576054-73611126	C1	C2	OK	115.482	135.057	0.225903	0.840461	0.0509	0.199291	no
XLOC_006831	ASCC1,SPOCK2	10:73818792-73995722	C1	C2	OK	17.7282	21.9333	0.307074	0.573659	0.1568	0.408359	no
XLOC_006832	RP11-442H21.2	10:74033677-74035794	C1	C2	OK	13.9442	99.4903	2.83489	6.18372	5e-05	0.00117995	yes
XLOC_006833	DNAJB12	10:74092587-74114988	C1	C2	OK	16.6413	16.3154	-0.0285355	-0.0976459	0.82365	0.943683	no
XLOC_006834	MICU1	10:74127097-74385899	C1	C2	OK	29.2402	31.1974	0.0934703	0.334557	0.45315	0.735777	no
XLOC_006842	P4HA1,RP11-344N10.5	10:74766974-74861055	C1	C2	OK	17.1008	16.7177	-0.0326924	-0.110876	0.8046	0.936679	no
XLOC_006844	RP11-152N13.16	10:74870216-75118617	C1	C2	OK	4.92008	2.39094	-1.04111	-0.353301	0.6473	0.862863	no
XLOC_006845	SNORA11	10:74870216-75118617	C1	C2	OK	16.7611	6.59737	-1.34515	-0.828472	0.46645	0.747176	no
XLOC_006846	ECD	10:74870216-75118617	C1	C2	OK	18.4287	15.2738	-0.270889	-0.414658	0.33975	0.634576	no
XLOC_006847	DNAJC9,MRPS16	10:74870216-75118617	C1	C2	OK	113.377	102.148	-0.150459	-0.352077	0.43595	0.722089	no
XLOC_006849	TTC18	10:74870216-75118617	C1	C2	OK	1.3718	1.78368	0.378782	0.199969	0.55355	0.806813	no
XLOC_006851	ANXA7	10:75134858-75173834	C1	C2	OK	41.5478	37.0304	-0.166061	-0.549392	0.225	0.504544	no
XLOC_006854	PPP3CB	10:75196185-75386548	C1	C2	OK	24.4857	19.9891	-0.292726	-0.725977	0.1115	0.333463	no
XLOC_006855	USP54	10:75196185-75386548	C1	C2	OK	10.371	8.4386	-0.297485	-0.400929	0.1681	0.425216	no
XLOC_006858	AGAP5,BMS1P4,RP11-464F9.1,RP11-574K11.28,RP11-574K11.29	10:75391342-75490272	C1	C2	OK	6.37626	4.91327	-0.376027	-0.488765	0.2773	0.566437	no
XLOC_006866	NDST2,RP11-574K11.31,ZSWIM8-AS1	10:75545292-75571594	C1	C2	OK	10.5301	9.20258	-0.194413	-0.303627	0.37195	0.66594	no
XLOC_006867	CAMK2G	10:75572258-75634343	C1	C2	OK	9.75067	8.88214	-0.134595	-0.402769	0.35085	0.647266	no
XLOC_006869	RP11-178G16.4	10:75880012-75880621	C1	C2	OK	5.62351	3.05597	-0.879841	-1.2254	0.00785	0.0574075	no
XLOC_006870	AP3M1	10:75880799-75910830	C1	C2	OK	34.1652	24.6982	-0.468122	-1.67532	0.0002	0.00377842	yes
XLOC_006882	COMTD1	10:76969911-76996030	C1	C2	OK	25.7035	43.5511	0.760747	0.851926	0.0692	0.246121	no
XLOC_006885	RP11-399K21.11,ZNF503	10:77029576-77171600	C1	C2	OK	34.4279	58.1903	0.757203	2.42716	5e-05	0.00117995	yes
XLOC_006901	DLG5	10:79542623-79686858	C1	C2	OK	13.7742	14.3986	0.0639571	0.206073	0.6178	0.846148	no
XLOC_006903	POLR3A	10:79732865-79789316	C1	C2	OK	16.9917	12.9374	-0.393288	-1.50111	0.00085	0.0116962	yes
XLOC_006908	ZCCHC24	10:81142080-81205383	C1	C2	OK	4.73346	5.74431	0.27924	0.840232	0.0608	0.224934	no
XLOC_006917	BEND3P3,RP11-119F19.2,RP11-773D16.1	10:81420646-81598132	C1	C2	OK	30.1337	25.6418	-0.232881	-0.20901	0.6708	0.875484	no
XLOC_006927	ANXA11	10:81910644-81965421	C1	C2	OK	50.9971	59.1735	0.214536	0.458877	0.29895	0.591357	no
XLOC_006952	GRID1	10:87359311-88126510	C1	C2	OK	4.26053	7.59919	0.834813	1.69954	0.00015	0.0029676	yes
XLOC_006956	WAPAL	10:88195009-88281697	C1	C2	OK	22.0613	20.4746	-0.107682	-0.319048	0.42	0.709266	no
XLOC_006961	ADIRF-AS1,MMRN2,RP11-96C23.15	10:88695296-88784489	C1	C2	OK	0.263664	3.09729	3.55424	1.10694	5e-05	0.00117995	yes
XLOC_006963	RP11-96C23.14	10:88695296-88784489	C1	C2	OK	0.384376	3.23975	3.07529	2.45434	0.001	0.0131705	yes
XLOC_006965	GLUD1	10:88810242-88951225	C1	C2	OK	68.8265	74.5085	0.11444	0.377752	0.39235	0.684472	no
XLOC_006967	NUTM2A-AS1	10:88962829-89131194	C1	C2	OK	28.8044	31.0939	0.110343	0.22298	0.61975	0.846639	no
XLOC_006974	ATAD1	10:89508022-89605369	C1	C2	OK	34.3781	42.4423	0.304011	0.942219	0.03895	0.167124	no
XLOC_006984	ACTA2	10:90639490-90776816	C1	C2	OK	11.7142	26.1424	1.15813	1.91345	0.00105	0.0136599	yes
XLOC_006988	LIPA	10:90973325-91180882	C1	C2	OK	22.3108	25.7914	0.209149	0.619364	0.171	0.429722	no
XLOC_006991	PANK1,RP11-80H5.5,RP11-80H5.9	10:91342571-91459428	C1	C2	OK	9.12453	8.13638	-0.165363	-0.430726	0.32615	0.620508	no
XLOC_007009	TNKS2-AS1	10:93542595-93558048	C1	C2	OK	1.54914	1.10247	-0.490732	-0.396773	0.36615	0.661462	no
XLOC_007010	SRP9P1	10:93558068-93625146	C1	C2	OK	5.42357	3.6444	-0.57356	-0.189417	0.66875	0.874364	no
XLOC_007011	FGFBP3	10:93666345-93669240	C1	C2	OK	1.46494	1.39905	-0.0663947	-0.102574	0.81745	0.941265	no
XLOC_007016	IDE	10:94209886-94333912	C1	C2	OK	15.7111	11.1914	-0.489397	-1.32987	0.0006	0.00893154	yes
XLOC_007028	FRA10AC1	10:95427639-95462329	C1	C2	OK	13.2758	18.8863	0.508542	1.0906	0.00545	0.044256	yes
XLOC_007036	NOC3L,RP11-76P2.4	10:95753745-96122728	C1	C2	OK	24.4701	19.1354	-0.354776	-0.963338	0.02665	0.129268	no
XLOC_007045	PDLIM1	10:96997325-97050781	C1	C2	OK	73.0553	107.789	0.561153	2.19343	5e-05	0.00117995	yes
XLOC_007046	SORBS1	10:97071527-97321171	C1	C2	OK	1.71354	1.59768	-0.100999	-0.133977	0.6401	0.857663	no
XLOC_007047	ALDH18A1	10:97365694-97416463	C1	C2	OK	69.1445	54.6166	-0.340275	-1.31613	0.00505	0.0420448	yes
XLOC_007048	TCTN3	10:97423151-97453900	C1	C2	OK	28.3075	28.9998	0.0348584	0.123037	0.78385	0.928766	no
XLOC_007049	ENTPD1-AS1	10:97471535-97849995	C1	C2	OK	13.2492	11.7428	-0.174135	-0.21264	0.63335	0.853451	no
XLOC_007057	TM9SF3	10:98277749-98347209	C1	C2	OK	53.3292	47.3491	-0.171589	-0.520577	0.1616	0.416545	no
XLOC_007058	PIK3AP1	10:98353068-98480271	C1	C2	OK	1.21713	0.973321	-0.322492	-0.427645	0.2247	0.504117	no
XLOC_007062	ARHGAP19,ARHGAP19-SLIT1,SLIT1	10:98757794-99052421	C1	C2	OK	16.4047	14.2599	-0.202149	-0.670965	0.10335	0.317606	no
XLOC_007064	FRAT2	10:99092254-99102770	C1	C2	OK	25.2856	23.1815	-0.125341	-0.432798	0.3448	0.641065	no
XLOC_007065	RRP12	10:99116114-99185831	C1	C2	OK	20.139	13.3685	-0.591149	-1.91896	5e-05	0.00117995	yes
XLOC_007069	EXOSC1	10:99195898-99205774	C1	C2	OK	34.4782	38.7652	0.169079	0.526595	0.23545	0.517242	no
XLOC_007070	MMS19	10:99218080-99258551	C1	C2	OK	38.4452	45.0818	0.229741	0.716122	0.1017	0.314211	no
XLOC_007071	MORN4	10:99343985-99436191	C1	C2	OK	8.66068	13.59	0.649995	0.851454	0.0643	0.233448	no
XLOC_007072	AVPI1	10:99437180-99447104	C1	C2	OK	4.40831	5.19355	0.236496	0.489817	0.27005	0.558224	no
XLOC_007077	LOXL4	10:100007253-100028007	C1	C2	OK	0.60647	2.45473	2.01706	3.02565	5e-05	0.00117995	yes
XLOC_007078	MIR1287,PYROXD2	10:100143321-100206712	C1	C2	OK	1.71157	1.80863	0.0795771	0.0338708	0.91105	0.973296	no
XLOC_007079	HPS1	10:100143321-100206712	C1	C2	OK	26	28.2278	0.118607	0.326042	0.47185	0.750197	no
XLOC_007083	GOT1	10:101156626-101190381	C1	C2	OK	27.1714	33.5794	0.305488	0.929074	0.0418	0.175646	no
XLOC_007085	SLC25A28	10:101370277-101380366	C1	C2	OK	14.5383	13.1252	-0.147515	-0.379481	0.3927	0.684739	no
XLOC_007087	COX15	10:101419130-101515891	C1	C2	OK	26.275	23.3434	-0.170678	-0.411192	0.3508	0.64726	no
XLOC_007090	DNMBP	10:101635333-101769689	C1	C2	OK	4.91918	4.95571	0.010675	0.0281091	0.9489	0.982652	no
XLOC_007094	CHUK,ERLIN1	10:101909850-101989402	C1	C2	OK	33.4783	32.935	-0.0236035	-0.0843365	0.8403	0.951281	no
XLOC_007095	CWF19L1	10:101989423-102027437	C1	C2	OK	19.6766	15.8004	-0.316522	-0.907961	0.03725	0.162297	no
XLOC_007097	BLOC1S2	10:102033712-102046469	C1	C2	OK	35.3072	40.1032	0.183756	0.617127	0.16065	0.41562	no
XLOC_007101	NDUFB8,SEC31B	10:102222797-102319755	C1	C2	OK	177.885	175.964	-0.0156678	-0.0440646	0.92535	0.977846	no
XLOC_007104	MRPL43	10:102729214-102754159	C1	C2	OK	58.1993	53.5257	-0.12077	-0.276039	0.55005	0.8049	no
XLOC_007107	RP11-108L7.15	10:102816472-102827929	C1	C2	OK	2.87753	2.07101	-0.474494	-0.480572	0.2871	0.577499	no
XLOC_007111	LBX1	10:102985963-103029905	C1	C2	OK	1.91271	3.13519	0.712935	1.00576	0.02415	0.121651	no
XLOC_007117	POLL	10:103330316-103369425	C1	C2	OK	13.9419	16.6485	0.255966	0.595178	0.18975	0.456198	no
XLOC_007118	FBXW4	10:103370422-103464270	C1	C2	OK	9.62372	18.5361	0.945667	2.44697	5e-05	0.00117995	yes
XLOC_007121	NPM3	10:103541081-103543170	C1	C2	OK	75.4978	89.2343	0.241163	0.883072	0.0544	0.208682	no
XLOC_007122	MGEA5	10:103544199-103578696	C1	C2	OK	36.6993	36.795	0.00375594	0.0113791	0.976	0.990977	no
XLOC_007124	C10orf76	10:103605207-103815972	C1	C2	OK	7.1639	7.29274	0.0257167	0.0608954	0.88435	0.96327	no
XLOC_007127	LDB1	10:103866316-103880516	C1	C2	OK	25.7561	26.4829	0.0401504	0.135635	0.74615	0.912254	no
XLOC_007128	PITX3	10:103989700-104001231	C1	C2	OK	1.10128	1.04821	-0.0712569	-0.0760238	0.85955	0.958537	no
XLOC_007129	PSD	10:104162375-104182977	C1	C2	OK	1.01624	1.31738	0.374424	0.237907	0.4844	0.759929	no
XLOC_007130	CUEDC2	10:104183001-104192418	C1	C2	OK	39.2429	54.4459	0.472392	1.68663	0.0003	0.00519887	yes
XLOC_007131	C10orf95	10:104209573-104220863	C1	C2	OK	2.61266	2.28569	-0.192887	-0.172119	0.7072	0.893283	no
XLOC_007132	ACTR1A	10:104238984-104262482	C1	C2	OK	43.8059	40.931	-0.0979318	-0.356419	0.41755	0.707288	no
XLOC_007134	RP11-47A8.5	10:104402548-104403897	C1	C2	OK	0.993645	1.11572	0.167166	0.178616	0.69305	0.886632	no
XLOC_007135	ARL3	10:104433486-104503652	C1	C2	OK	6.52129	7.54597	0.21055	0.406606	0.36665	0.66176	no
XLOC_007139	NT5C2	10:104678017-104953209	C1	C2	OK	29.6486	28.8008	-0.0418557	-0.0807455	0.83335	0.948269	no
XLOC_007141	PCGF6	10:105062552-105110891	C1	C2	OK	24.8491	24.895	0.00265837	0.00930557	0.9844	0.994468	no
XLOC_007143	MIR1307,USMG5	10:105127723-105156223	C1	C2	OK	262.584	205.668	-0.35246	-0.987124	0.02955	0.138807	no
XLOC_007144	CALHM2	10:105156404-105222452	C1	C2	OK	4.25654	6.46702	0.603419	0.468812	0.38735	0.68047	no
XLOC_007148	SH3PXD2A	10:105239359-105615301	C1	C2	OK	15.7696	11.4812	-0.457874	-1.34353	0.0035	0.0323539	yes
XLOC_007149	OBFC1	10:105617040-105677978	C1	C2	OK	5.16218	8.46492	0.713516	1.54173	0.00065	0.00953218	yes
XLOC_007154	WDR96	10:105889645-105992120	C1	C2	OK	0.828872	0.958361	0.20942	0.193054	0.62575	0.849752	no
XLOC_007157	ITPRIP	10:106071893-106098162	C1	C2	OK	3.39922	4.53946	0.417317	1.16029	0.00975	0.0667819	no
XLOC_007168	XPNPEP1	10:111624481-111683311	C1	C2	OK	31.9716	39.613	0.309181	0.823646	0.0425	0.17767	no
XLOC_007172	SMNDC1	10:111967293-112064709	C1	C2	OK	24.463	24.7295	0.0156278	0.0274554	0.9492	0.982889	no
XLOC_007178	PDCD4-AS1	10:112629500-112679032	C1	C2	OK	4.60899	6.5963	0.517207	0.264706	0.6049	0.840129	no
XLOC_007179	BBIP1	10:112629500-112679032	C1	C2	OK	12.6761	16.9207	0.416685	0.59135	0.15875	0.412196	no
XLOC_007183	GPAM	10:113909623-113975135	C1	C2	OK	7.84047	5.60268	-0.484823	-1.38504	0.0009	0.0122743	yes
XLOC_007187	ZDHHC6	10:114190057-114587485	C1	C2	OK	27.263	22.6727	-0.265987	-0.696814	0.10265	0.315946	no
XLOC_007190	RP11-57H14.2	10:114710008-114927437	C1	C2	OK	3.16867	1.97458	-0.682336	-0.314907	0.55615	0.808898	no
XLOC_007193	DCLRE1A	10:115594487-115614142	C1	C2	OK	12.6579	15.1521	0.259485	0.778461	0.08925	0.288239	no
XLOC_007194	C10orf118,MIR2110	10:115880620-115934015	C1	C2	OK	3.48643	2.87661	-0.27738	-0.284974	0.37335	0.666975	no
XLOC_007197	ABLIM1	10:116190871-116539662	C1	C2	OK	21.6159	17.8828	-0.273518	-1.0005	0.0171	0.0979602	no
XLOC_007202	GFRA1	10:117816443-118032979	C1	C2	OK	1.73928	1.68077	-0.0493663	-0.0477218	0.88025	0.963181	no
XLOC_007204	PNLIPRP1	10:118349896-118369236	C1	C2	OK	1.63005	1.7971	0.140748	0.223669	0.6242	0.849362	no
XLOC_007206	HSPA12A	10:118423206-118502085	C1	C2	OK	5.48211	5.11369	-0.100366	-0.246944	0.52735	0.791321	no
XLOC_007208	KIAA1598	10:118592511-118886097	C1	C2	OK	10.0642	9.6245	-0.064455	-0.191561	0.6554	0.866908	no
XLOC_007210	VAX1	10:118888031-118897812	C1	C2	OK	0.763071	1.06597	0.482279	0.499596	0.2826	0.572647	no
XLOC_007215	PDZD8	10:118999110-119135161	C1	C2	OK	13.0822	11.8261	-0.145631	-0.37806	0.3441	0.640366	no
XLOC_007216	EMX2OS	10:119184704-119309056	C1	C2	OK	1.75278	2.89617	0.7245	0.679999	0.0752	0.259057	no
XLOC_007219	RAB11FIP2	10:119764426-119969663	C1	C2	OK	6.51008	6.12131	-0.0888353	-0.211442	0.61475	0.845212	no
XLOC_007220	FAM204A	10:120065400-120101840	C1	C2	OK	29.9885	35.7431	0.253253	0.64243	0.15435	0.404492	no
XLOC_007223	CACUL1	10:120433678-120514761	C1	C2	OK	15.0677	11.6373	-0.372705	-0.922717	0.00905	0.0633683	no
XLOC_007228	EIF3A	10:120789227-120840316	C1	C2	OK	87.6315	75.4195	-0.216512	-0.801103	0.0787	0.266685	no
XLOC_007231	SFXN4	10:120900278-120925179	C1	C2	OK	44.0484	40.1835	-0.132483	-0.458716	0.3029	0.596271	no
XLOC_007232	PRDX3	10:120927214-120938345	C1	C2	OK	253.728	199.995	-0.343318	-1.34839	0.00215	0.0226102	yes
XLOC_007234	RGS10	10:121259339-121302220	C1	C2	OK	25.2636	41.396	0.712429	2.16842	5e-05	0.00117995	yes
XLOC_007236	TIAL1	10:121331096-121356839	C1	C2	OK	58.0654	53.8816	-0.107885	-0.335988	0.4178	0.707451	no
XLOC_007239	MCMBP	10:121588971-121652068	C1	C2	OK	62.5969	61.1365	-0.0340588	-0.131004	0.77175	0.923408	no
XLOC_007243	RP11-572P18.1	10:122114176-122114718	C1	C2	OK	2.44487	2.91487	0.253674	0.288805	0.50575	0.775276	no
XLOC_007250	FGFR2	10:123237847-123358249	C1	C2	OK	9.90718	7.85741	-0.33442	-0.916937	0.0158	0.0930572	no
XLOC_007252	ATE1	10:123499938-123712471	C1	C2	OK	12.2158	11.3339	-0.108102	-0.250763	0.53645	0.79777	no
XLOC_007253	NSMCE4A	10:123716455-123734732	C1	C2	OK	47.6776	42.9325	-0.151243	-0.495677	0.27405	0.562959	no
XLOC_007255	CUZD1,FAM24B	10:124591664-124639157	C1	C2	OK	1.89823	4.78227	1.33304	1.51002	0.0005	0.007743	yes
XLOC_007256	C10orf88	10:124690388-124768407	C1	C2	OK	7.45021	9.5611	0.359895	0.507258	0.2506	0.535054	no
XLOC_007257	IKZF5	10:124690388-124768407	C1	C2	OK	10.9045	7.08402	-0.622279	-1.09564	0.00545	0.044256	yes
XLOC_007267	CHST15	10:125767103-125853206	C1	C2	OK	6.4693	5.97764	-0.114034	-0.245121	0.56485	0.814187	no
XLOC_007268	OAT	10:126085871-126107545	C1	C2	OK	89.757	74.8228	-0.262547	-1.00083	0.02265	0.116919	no
XLOC_007269	NKX1-2,RP13-238F13.5	10:126133807-126138753	C1	C2	OK	1.44718	1.45627	0.00903974	0.00851897	0.98385	0.99431	no
XLOC_007271	FAM53B,METTL10,RP11-12J10.3	10:126150386-126480495	C1	C2	OK	18.8786	17.6126	-0.100144	-0.228657	0.5969	0.835817	no
XLOC_007274	CTBP2	10:126605306-126849772	C1	C2	OK	38.1376	39.7556	0.0599434	0.17112	0.67535	0.877135	no
XLOC_007279	RP11-383C5.4	10:127371797-127452820	C1	C2	OK	1.00969	1.41999	0.491973	0.165139	0.4674	0.747658	no
XLOC_007281	EDRF1-AS1	10:127371797-127452820	C1	C2	OK	1.03854	0.560376	-0.890085	-0.272181	0.20405	0.47714	no
XLOC_007283	UROS	10:127473658-127511842	C1	C2	OK	35.5259	40.157	0.176779	0.593204	0.1943	0.463112	no
XLOC_007284	DHX32	10:127512114-127585060	C1	C2	OK	11.1828	14.3818	0.362959	0.57375	0.19665	0.466901	no
XLOC_007300	MKI67	10:129894917-129924649	C1	C2	OK	20.8449	14.485	-0.525129	-1.34651	0.00065	0.00953218	yes
XLOC_007305	EBF3	10:131633538-131762586	C1	C2	OK	18.2641	15.4273	-0.243523	-0.770942	0.0971	0.30442	no
XLOC_007313	BNIP3	10:133780746-133795504	C1	C2	OK	29.7211	28.1214	-0.0798197	-0.256597	0.58005	0.825258	no
XLOC_007315	STK32C	10:134020995-134145380	C1	C2	OK	14.6747	19.6029	0.417737	0.90555	0.04465	0.183007	no
XLOC_007319	RP11-288G11.3	10:134351323-134598269	C1	C2	OK	4.93521	5.3114	0.105982	0.0764322	0.86605	0.960243	no
XLOC_007327	ADAM8,TUBGCP2	10:135075906-135171540	C1	C2	OK	36.8132	38.5037	0.0647749	0.191663	0.64675	0.862313	no
XLOC_007330	CALY	10:135075906-135171540	C1	C2	OK	0.197088	0.974356	2.30561	0.305665	0.00725	0.0544597	no
XLOC_007331	BANF1P2,FUOM,RP11-122K13.7	10:135075906-135171540	C1	C2	OK	17.3337	22.0178	0.34509	0.311081	0.57415	0.820565	no
XLOC_007332	ECHS1	10:135175983-135187193	C1	C2	OK	92.195	81.2433	-0.18244	-0.725601	0.10845	0.327314	no
XLOC_007335	SPRN,SYCE1	10:135192694-135382916	C1	C2	OK	3.32246	2.75669	-0.269318	-0.329642	0.4334	0.720108	no
XLOC_007379	RP11-304M2.5	11:127114-252983	C1	C2	OK	8.81197	10.4781	0.249845	0.131856	0.77385	0.924222	no
XLOC_007380	RIC8A	11:127114-252983	C1	C2	OK	28.8777	29.3293	0.0223861	0.0340208	0.91665	0.975179	no
XLOC_007381	PSMD13	11:127114-252983	C1	C2	OK	84.0052	81.3926	-0.0455807	-0.0995882	0.82525	0.944577	no
XLOC_007384	ATHL1	11:289071-296107	C1	C2	OK	10.0872	14.2209	0.495493	1.36956	0.00245	0.0247668	yes
XLOC_007385	IFITM1,IFITM2	11:307630-315272	C1	C2	OK	57.8532	48.0726	-0.267182	-0.706795	0.1142	0.3389	no
XLOC_007386	RP11-326C3.11	11:318609-330122	C1	C2	OK	0.711238	1.31031	0.881508	0.561563	0.149	0.395493	no
XLOC_007390	B4GALNT4	11:369751-382116	C1	C2	OK	7.73568	12.707	0.716022	1.02463	0.0123	0.0783856	no
XLOC_007392	PTDSS2	11:448267-491397	C1	C2	OK	26.1226	32.4602	0.313374	0.986183	0.01595	0.0936614	no
XLOC_007396	RASSF7,RP11-496I9.1	11:537526-564021	C1	C2	OK	9.29617	8.39655	-0.146839	-0.270725	0.528	0.791599	no
XLOC_007397	PHRF1	11:576094-612222	C1	C2	OK	13.2262	10.4639	-0.337978	-1.24701	0.0048	0.0403766	yes
XLOC_007400	EPS8L2	11:644222-727727	C1	C2	OK	0.906018	1.21804	0.426948	0.107783	0.2243	0.503546	no
XLOC_007401	TMEM80	11:644222-727727	C1	C2	OK	14.3864	14.3167	-0.00701329	-0.0071289	0.98665	0.994974	no
XLOC_007402	TALDO1	11:747328-765024	C1	C2	OK	139.699	130.495	-0.0983296	-0.376108	0.40785	0.699251	no
XLOC_007403	AP006621.1,AP006621.5,AP006621.6	11:777577-784787	C1	C2	OK	5.936	5.21033	-0.188116	-0.237201	0.569	0.81709	no
XLOC_007404	RPLP2,SNORA52	11:799095-812880	C1	C2	OK	1340.79	1663.91	0.311493	1.036	0.02035	0.109459	no
XLOC_007405	PNPLA2	11:818901-842545	C1	C2	OK	42.1233	29.1439	-0.531425	-0.916114	0.02675	0.129571	no
XLOC_007406	EFCAB4A	11:818901-842545	C1	C2	OK	2.68887	3.87223	0.526164	0.241101	0.4009	0.692227	no
XLOC_007407	CD151	11:818901-842545	C1	C2	OK	76.9597	92.1243	0.259478	0.606483	0.1635	0.41941	no
XLOC_007408	TSPAN4	11:842807-915058	C1	C2	OK	7.87499	9.68699	0.29877	0.251084	0.5692	0.817136	no
XLOC_007409	AP2A2	11:924893-1012240	C1	C2	OK	33.5793	40.5938	0.273686	0.630695	0.12975	0.364394	no
XLOC_007416	AC136297.1	11:1295600-1330884	C1	C2	OK	1.57281	5.35972	1.76882	0.461962	0.42735	0.715475	no
XLOC_007417	TOLLIP-AS1	11:1330998-1331937	C1	C2	OK	0.752197	1.35354	0.847556	0.790851	0.0802	0.269785	no
XLOC_007418	BRSK2	11:1411128-1483919	C1	C2	OK	7.73029	8.33437	0.108551	0.271982	0.51445	0.783046	no
XLOC_007432	MRPL23	11:1968507-2036131	C1	C2	OK	107.704	113.297	0.0730432	0.272645	0.5502	0.8049	no
XLOC_007439	CD81	11:2349978-2419009	C1	C2	OK	247.451	273.482	0.1443	0.565338	0.213	0.489705	no
XLOC_007440	TSSC4	11:2421717-2425106	C1	C2	OK	17.4596	15.3413	-0.186599	-0.525102	0.25055	0.535054	no
XLOC_007445	SLC22A18	11:2909009-2946476	C1	C2	OK	1.34526	1.90989	0.505602	0.419106	0.16745	0.42427	no
XLOC_007446	NAP1L4	11:2965643-3013684	C1	C2	OK	1.38031	0.97202	-0.505937	-0.328519	0.46305	0.745202	no
XLOC_007455	TSSC2	11:3402190-3430283	C1	C2	OK	1.71974	1.72641	0.00559001	0.00519473	0.9897	0.995984	no
XLOC_007464	AC090587.2,PGAP2	11:3686816-3847609	C1	C2	OK	21.3375	21.3445	0.000468708	0.000533802	0.99905	0.999267	no
XLOC_007465	AC090587.4,MIR4687,STIM1	11:3875547-4114439	C1	C2	OK	13.2985	16.6472	0.324015	0.748406	0.03995	0.169938	no
XLOC_007469	RRM1	11:4115936-4160163	C1	C2	OK	115.196	102.778	-0.164563	-0.605944	0.1525	0.401088	no
XLOC_007470	RP11-23F23.2	11:4208369-4223885	C1	C2	OK	1.12071	0.897521	-0.320391	-0.245315	0.59295	0.833239	no
XLOC_007513	TRIM34,TRIM6,TRIM6-TRIM34	11:5274419-5667019	C1	C2	OK	2.74577	3.42237	0.317788	0.58573	0.11615	0.342117	no
XLOC_007514	OR56B1,TRIM22	11:5684424-5959849	C1	C2	OK	1.19952	1.98933	0.72983	0.370871	0.2724	0.560735	no
XLOC_007533	SMPD1	11:6411654-6416228	C1	C2	OK	3.07101	3.4229	0.156504	0.22015	0.5418	0.800463	no
XLOC_007534	DNHD1,TIMM10B	11:6495952-6614988	C1	C2	OK	17.5466	14.4704	-0.278085	-0.525704	0.17235	0.431859	no
XLOC_007535	ILK	11:6624871-6633898	C1	C2	OK	21.347	21.0505	-0.0201791	-0.0459796	0.91765	0.975396	no
XLOC_007545	ZNF215	11:6947398-7009557	C1	C2	OK	4.96282	4.13902	-0.261871	-0.547061	0.2014	0.473104	no
XLOC_007552	PPFIBP2	11:7534528-7678358	C1	C2	OK	1.5009	1.47825	-0.0219367	-0.0116684	0.9532	0.984342	no
XLOC_007558	EIF3F	11:7991797-8023409	C1	C2	OK	188.261	263.623	0.485742	1.82751	5e-05	0.00117995	yes
XLOC_007560	TUB	11:8040790-8190602	C1	C2	OK	17.06	13.4574	-0.342219	-1.26584	0.00645	0.050508	no
XLOC_007565	RPL27A,SNORA3	11:8703957-8932498	C1	C2	OK	1862.46	2330.24	0.323264	0.971213	0.0336	0.15165	no
XLOC_007567	RP11-152H18.3	11:8703957-8932498	C1	C2	OK	3.33433	3.97941	0.255157	0.0374494	0.81845	0.9416	no
XLOC_007570	AKIP1	11:8932647-8954553	C1	C2	OK	10.9582	13.5651	0.307891	0.752738	0.08775	0.28526	no
XLOC_007571	TMEM9B-AS1	11:8968840-8999100	C1	C2	OK	1.22312	3.18312	1.37988	0.813698	0.0466	0.187826	no
XLOC_007574	IPO7	11:9406168-9469673	C1	C2	OK	95.2347	76.405	-0.317822	-1.10639	0.00735	0.0550017	no
XLOC_007576	ZNF143	11:9481113-9550071	C1	C2	OK	9.76576	7.5009	-0.380668	-0.626338	0.0796	0.268682	no
XLOC_007577	RN7SL56P,WEE1,snoU13	11:9595089-9615004	C1	C2	OK	31.1948	35.9842	0.206062	0.606962	0.16415	0.420298	no
XLOC_007580	SWAP70	11:9685623-9774538	C1	C2	OK	8.513	8.2653	-0.042602	-0.139252	0.75365	0.915074	no
XLOC_007582	SBF2-AS1	11:9776316-10315754	C1	C2	OK	0.877431	1.71326	0.965386	0.593433	0.05245	0.203174	no
XLOC_007585	ADM	11:10326226-10328944	C1	C2	OK	11.4796	9.1074	-0.333959	-0.678971	0.1265	0.359571	no
XLOC_007589	CTR9	11:10772374-10801290	C1	C2	OK	26.1186	16.5812	-0.655528	-2.06166	5e-05	0.00117995	yes
XLOC_007592	ZBED5-AS1	11:10804859-10928349	C1	C2	OK	3.95579	5.44234	0.460259	0.0964576	0.61235	0.84437	no
XLOC_007598	USP47	11:11862969-11980973	C1	C2	OK	17.0079	17.9069	0.07431	0.206483	0.63275	0.853307	no
XLOC_007602	MICAL2	11:12115542-12297573	C1	C2	OK	2.11585	2.1165	0.000440603	0.00035439	0.99865	0.999011	no
XLOC_007606	PARVA	11:12398731-12552963	C1	C2	OK	8.87204	9.07083	0.0319676	0.0804794	0.83835	0.950836	no
XLOC_007607	TEAD1	11:12695964-12966369	C1	C2	OK	12.4862	11.9125	-0.0678643	-0.190515	0.5977	0.836415	no
XLOC_007612	ARNTL	11:13298198-13408813	C1	C2	OK	3.93197	3.94302	0.00404859	0.00546575	0.98665	0.994974	no
XLOC_007616	FAR1	11:13690216-13753893	C1	C2	OK	31.8587	24.3503	-0.387745	-1.18069	0.0078	0.0571023	no
XLOC_007620	SPON1	11:13983913-14295237	C1	C2	OK	10.7496	8.01603	-0.423319	-0.821788	0.05915	0.220719	no
XLOC_007624	PDE3B	11:14464985-14895576	C1	C2	OK	14.5989	8.833	-0.724887	-0.98652	0.03115	0.144409	no
XLOC_007626	CALCB,CALCP	11:14926542-15103888	C1	C2	OK	5.13147	10.428	1.02302	1.9634	0.0001	0.00210808	yes
XLOC_007634	C11orf58	11:15987994-16779973	C1	C2	OK	132.025	134.958	0.0316985	0.113896	0.7896	0.930497	no
XLOC_007636	OR7E14P	11:16798985-17074583	C1	C2	OK	1.90539	1.5397	-0.307432	-0.181848	0.72295	0.900735	no
XLOC_007640	NUCB2	11:17229699-17371521	C1	C2	OK	21.7993	33.4613	0.618211	1.61452	0.00025	0.0045075	yes
XLOC_007642	NCR3LG1,RP1-239B22.5	11:17373272-17405078	C1	C2	OK	8.69777	8.98351	0.0466327	0.180916	0.68725	0.883434	no
XLOC_007646	KCNC1	11:17756358-17804602	C1	C2	OK	1.9697	1.55099	-0.344785	-0.66783	0.1056	0.3223	no
XLOC_007657	GTF2H1	11:18300222-18388591	C1	C2	OK	23.2029	19.6141	-0.242413	-0.647297	0.1193	0.346961	no
[truncated: 11,549 more rows]
